# Supplementary material for: Effects of alterations in positron emission tomography imaging parameters on radiomics features
Source: PLoS One. 2019 Sep 5;14(9):e0221877. doi: 10.1371/journal.pone.0221877 (PMC6728031; doi:10.1371/journal.pone.0221877)
Supplement: S1 Dataset — Radiomics data from the reconstructions on the GE scanner. (XLSX) [file pone.0221877.s001.xlsx]

## Sheet: BedTime_64Levels
ROI	BedTime(min)	-333-1AutoCorrelation	-333-1ClusterProminence	-333-1ClusterShade	-333-1ClusterTendendcy	-333-1Contrast	-333-1Correlation	-333-1DifferenceEntropy	-333-1Dissimilarity	-333-1Energy	-333-1Entropy	-333-1Homogeneity	-333-1Homogeneity2	-333-1InformationMeasureCorr1	-333-1InformationMeasureCorr2	-333-1InverseDiffMomentNorm	-333-1InverseDiffNorm	-333-1InverseVariance	-333-1MaxProbability	-333-1SumAverage	-333-1SumEntropy	-333-1SumVariance	-333-1Variance	-333GrayLevelNonuniformity	-333HighGrayLevelRunEmpha	-333LongRunEmphasis	-333LongRunHighGrayLevelEmpha	-333LongRunLowGrayLevelEmpha	-333LowGrayLevelRunEmpha	-333RunLengthNonuniformity	-333RunPercentage	-333ShortRunEmphasis	-333ShortRunHighGrayLevelEmpha	-333ShortRunLowGrayLevelEmpha	EnergyNorm	GlobalEntropy	GlobalMax	GlobalMean	GlobalMedian	GlobalMin	GlobalStd	GlobalUniformity	Kurtosis	Skewness	Variance	Busyness	Coarseness	Complexity	Contrast
material11	2	715.135	2.63962e+06	22571.7	1151.44	58.4453	0.903387	3.77246	4.75604	0.00396343	9.59285	0.386641	0.319018	-0.270466	0.9748	0.986148	0.935193	0.274722	0.0311829	42.0422	6.53011	2412.55	1151.44	0.0266328	857.113	1.86072	1235.1	0.0347944	0.0139219	0.622651	0.827692	0.889335	786.935	0.0116948	756.552	2.0713	64	21.1868	15.2581	2.70728	17.5427	0.26044	2.12472	0.703326	307.746	0.00423416	0.333588	5271.06	0.465081
material21	2	1041.92	1.69517e+06	-6163.48	926.535	75.2757	0.849721	4.15399	6.18646	0.00116625	10.4238	0.284887	0.202526	-0.19959	0.949133	0.981971	0.915749	0.19518	0.00819605	57.5885	6.7465	3511.44	926.535	0.0185801	1191.87	1.41246	1571.09	0.0150619	0.00765641	0.763243	0.903221	0.935148	1120.15	0.0067899	1117.53	2.10677	64	28.9735	31.0927	2.78418	16.6779	0.245878	1.80832	-0.0927723	278.151	0.00263146	0.273768	5230.23	0.50788
material31	2	1064.1	1.42547e+06	-6607.51	769.773	88.5979	0.793568	4.27319	6.78708	0.0011508	10.4626	0.263605	0.180819	-0.166978	0.922696	0.979064	0.908527	0.179545	0.0118377	59.7933	6.65648	3593.3	769.773	0.0197234	1246.32	1.35772	1509.89	0.0144944	0.00675286	0.791814	0.915477	0.944139	1191.09	0.00595756	1153.34	2.04213	64	30.1299	31.2003	2.69189	15.671	0.266533	2.1042	-0.207022	245.58	0.00282047	0.254211	5502.23	0.494264
material41	2	1085.97	1.64279e+06	-4593.52	897.523	93.5269	0.811257	4.32619	7.05623	0.00112189	10.5619	0.256479	0.173982	-0.172695	0.929611	0.977875	0.90519	0.170979	0.0126704	59.497	6.74288	3680.52	897.523	0.0184965	1261.14	1.33624	1554.32	0.0137932	0.00694664	0.789942	0.915985	0.943076	1199.01	0.00610371	1177.4	2.12048	64	30.0182	30.3467	2.69189	16.6243	0.244965	1.86939	-0.0814892	276.366	0.00285459	0.252991	5720.36	0.542932
material51	2	1020.67	1.6707e+06	493.18	924.265	90.105	0.822347	4.26236	6.70643	0.00111564	10.5678	0.273525	0.191923	-0.184034	0.939522	0.978839	0.909992	0.188779	0.0110558	56.9958	6.77936	3445.95	924.265	0.0177562	1198.76	1.36585	1469.04	0.013818	0.00702135	0.775053	0.909701	0.938416	1141.04	0.00621995	1107.97	2.1309	64	28.8086	27.5935	2.75342	16.6755	0.242711	1.86987	0.0930192	278.071	0.00334909	0.26369	5393.59	0.528716
material61	2	898.917	1.3112e+06	2279.76	771.932	83.4466	0.804892	4.19642	6.3513	0.00173762	10.2107	0.294951	0.216099	-0.200782	0.947509	0.980306	0.914465	0.200639	0.0124582	53.9183	6.63143	3007.98	771.932	0.0199631	1076.49	1.42558	1321.77	0.0137262	0.00743186	0.750095	0.897504	0.930788	1026.11	0.00651736	977.228	2.06774	64	27.1797	25.5248	2.78418	15.4448	0.254519	2.09035	0.167545	238.542	0.00373731	0.270238	5227.23	0.457053
material71	2	985.332	1.4861e+06	-4957.33	806.196	77.518	0.824569	4.19324	6.35933	0.00170919	10.2377	0.286032	0.205797	-0.194399	0.943394	0.981378	0.91348	0.185448	0.0178614	56.6802	6.63956	3310.27	806.196	0.021476	1137.59	1.4412	1421.25	0.0195381	0.00853581	0.75803	0.900309	0.933771	1079.34	0.0074077	1044.55	2.08593	64	28.0868	28.624	2.75342	15.9919	0.250489	1.98861	-0.0805291	255.741	0.0029107	0.269962	5372.53	0.488118
material81	2	1033.3	1.95334e+06	-10310	948.646	65.8535	0.870176	4.10291	5.9865	0.0023819	10.129	0.287787	0.206047	-0.201895	0.947326	0.983908	0.917398	0.188783	0.0256227	57.0123	6.59717	3490.33	948.646	0.0254074	1164.94	1.47993	1442.67	0.0271314	0.0105983	0.758266	0.899944	0.934143	1106.12	0.00911586	1068.26	2.05333	64	27.8588	30.6389	2.73804	17.0939	0.262031	1.81675	-0.138539	292.202	0.00240926	0.290097	5390.43	0.503108
material91	2	823.501	2.07363e+06	-166.459	1172.04	45.5808	0.925132	3.81607	4.77817	0.00755619	9.30506	0.347135	0.27061	-0.261319	0.969044	0.988712	0.932807	0.229939	0.0523882	46.5569	6.29185	2793.32	1172.04	0.0395042	927.807	1.62334	1138.88	0.0388203	0.0163211	0.685759	0.865408	0.910255	881.747	0.0135285	814.398	1.95365	64	22.2813	19.78	2.93799	17.8337	0.284681	1.54044	0.287376	318.039	0.00235822	0.338604	5355.36	0.472403
material101	2	331.675	1.7956e+06	25393	791.712	26.6936	0.93477	3.15031	2.96999	0.0450938	7.28178	0.520416	0.469475	-0.319067	0.968376	0.993414	0.95786	0.288621	0.155609	23.6998	5.23322	1132.73	791.712	0.0694677	459.907	3.72292	614.228	0.157853	0.0260479	0.470605	0.704751	0.842129	435.065	0.0193307	327.119	1.42695	64	11.9434	4.2146	2.86108	13.584	0.487636	3.81203	1.47156	184.524	0.0040374	0.431278	4873.49	0.251402
material11	3	730.94	2.7552e+06	23274.9	1178.01	59.2066	0.90429	3.77282	4.76124	0.00389919	9.60019	0.391195	0.324607	-0.273014	0.975684	0.985993	0.935236	0.273709	0.0290748	42.4848	6.54561	2469.63	1178.01	0.0263073	870.674	1.87853	1288.01	0.0345917	0.0138447	0.617227	0.824841	0.887306	795.165	0.0115862	772.581	2.08216	64	21.404	15.3119	2.72266	17.7349	0.258952	2.11879	0.701127	314.527	0.00432918	0.333785	5223.22	0.475291
material21	3	1032.29	1.64854e+06	-5985.58	911.9	73.6313	0.850576	4.13805	6.1198	0.00117447	10.4023	0.286538	0.204536	-0.200612	0.949568	0.982338	0.916519	0.199258	0.00919616	57.3662	6.74075	3474.84	911.9	0.018653	1181.78	1.41329	1556.94	0.0143605	0.00772411	0.74993	0.899631	0.930143	1104.19	0.00687811	1107.85	2.09892	64	28.8761	30.9158	2.7688	16.5561	0.247483	1.81271	-0.0952825	274.103	0.00260021	0.276831	5193.21	0.495428
material31	3	1091.76	1.48284e+06	-6898.82	784.191	90.4935	0.793084	4.28763	6.86352	0.00110101	10.5076	0.261279	0.178528	-0.165341	0.921699	0.978654	0.90764	0.178623	0.01083	60.6081	6.67365	3693.12	784.191	0.0193138	1277.14	1.34535	1535.96	0.0138226	0.00661013	0.791771	0.916522	0.943801	1220.98	0.00583779	1182.31	2.05687	64	30.5261	31.6541	2.70728	15.8277	0.264419	2.1074	-0.21346	250.517	0.00271617	0.252522	5731.88	0.491604
material41	3	1137.24	1.80863e+06	-4926.53	943.563	98.2864	0.811323	4.36163	7.23812	0.00109536	10.6149	0.253689	0.171768	-0.172589	0.930246	0.97684	0.903126	0.167369	0.0131253	60.8578	6.77428	3868.59	943.563	0.0180599	1324.79	1.32954	1587.14	0.0137992	0.00674351	0.798818	0.91949	0.945954	1267.1	0.0059338	1231.8	2.15997	64	30.6882	31.0542	2.72266	17.0319	0.238226	1.86071	-0.0802573	290.087	0.00294348	0.248095	5770.13	0.581394
material51	3	979.806	1.54498e+06	536.073	889.473	86.3082	0.823102	4.23402	6.55711	0.00117535	10.4977	0.278817	0.197256	-0.18536	0.93969	0.979648	0.911717	0.189715	0.0111272	55.8217	6.74811	3297.69	889.473	0.0181782	1157.53	1.36793	1408.4	0.0140413	0.00714157	0.77239	0.908428	0.937568	1102.96	0.00627674	1064.94	2.08958	64	28.2388	27.009	2.72266	16.3568	0.249399	1.86769	0.0960615	267.543	0.00351399	0.268113	4970.38	0.533534
material61	3	926.027	1.39871e+06	2472.04	795.198	85.6421	0.805547	4.21359	6.43647	0.00171639	10.2519	0.292985	0.214163	-0.201586	0.948543	0.979828	0.913493	0.198787	0.0117447	54.7225	6.65327	3105.85	795.198	0.0195047	1109.5	1.46465	1384.14	0.013665	0.00741441	0.746211	0.892696	0.930473	1057.47	0.00659275	1004.87	2.09233	64	27.5606	25.7863	2.81494	15.6631	0.250293	2.09447	0.16868	245.331	0.00367246	0.267691	5430.54	0.459798
material71	3	1001.69	1.55972e+06	-5187.9	827.121	78.6344	0.826373	4.20137	6.40457	0.00177123	10.2455	0.284152	0.204092	-0.195509	0.9443	0.981129	0.912959	0.187778	0.019542	57.0812	6.64942	3370.49	827.121	0.0216233	1162.67	1.46365	1432.45	0.0203478	0.0086331	0.758895	0.89978	0.934398	1108.76	0.00752401	1060.76	2.09544	64	28.2703	28.7548	2.7688	16.1744	0.249102	1.98338	-0.0797944	261.612	0.00281765	0.269103	5599.57	0.484913
material81	3	1061.24	2.08391e+06	-10874.6	983.214	67.5426	0.871442	4.11853	6.0495	0.00236936	10.1555	0.287659	0.206305	-0.202167	0.947826	0.983529	0.916698	0.187872	0.024522	57.7	6.61199	3593.2	983.214	0.0253659	1197.64	1.49318	1465.84	0.0276507	0.0106561	0.763366	0.900572	0.936329	1140.16	0.00921611	1095.7	2.07113	64	28.1746	31.0081	2.7688	17.3767	0.2584	1.80537	-0.137164	301.949	0.00244911	0.288991	5373.01	0.521817
material91	3	864.666	2.2974e+06	-3.31247	1236.98	47.2852	0.926362	3.83759	4.86723	0.00760295	9.35085	0.344066	0.267988	-0.261915	0.969714	0.988311	0.93171	0.231349	0.0549734	47.6337	6.31872	2943.91	1236.98	0.0378154	977.564	1.70035	1183.67	0.0411056	0.0158747	0.696725	0.865562	0.916038	932.941	0.013367	855.585	1.98156	64	22.8179	19.9954	2.98413	18.3038	0.280941	1.53373	0.288054	335.03	0.00244414	0.336799	5147.03	0.516558
material101	3	364.591	2.16661e+06	29252.7	872.014	29	0.935631	3.20045	3.1008	0.0423592	7.39469	0.512308	0.460762	-0.317845	0.969348	0.992872	0.956207	0.288515	0.151789	24.8063	5.2972	1252.62	872.014	0.0669848	499.635	3.58063	651.799	0.141254	0.025186	0.494688	0.718006	0.853917	475.982	0.0192332	359.964	1.47174	64	12.526	4.38379	2.95337	14.252	0.47625	3.75483	1.45688	203.12	0.00389315	0.424734	5206.4	0.263479
material11	4	745.26	2.83956e+06	23687.2	1195.99	60.342	0.90394	3.78157	4.8028	0.00391361	9.60411	0.391324	0.325177	-0.275278	0.976417	0.98574	0.934776	0.273711	0.0308613	42.958	6.55674	2521.04	1195.99	0.0262316	876.562	1.90256	1363.55	0.032975	0.0138098	0.621368	0.82457	0.88977	798.978	0.0116788	787.037	2.09257	64	21.6248	15.5349	2.73804	17.8742	0.257287	2.11863	0.698377	319.486	0.00435368	0.331456	5230.43	0.485659
material21	4	1031.46	1.65387e+06	-6112.84	914.481	73.0953	0.85197	4.13499	6.09256	0.0012017	10.386	0.289226	0.207461	-0.200783	0.949499	0.982457	0.916858	0.197416	0.00959174	57.3103	6.73387	3472.46	914.481	0.0189327	1180.09	1.39101	1526.76	0.0146594	0.00769729	0.76299	0.904974	0.93449	1106.23	0.00685456	1106.3	2.09329	64	28.8509	31.0081	2.7688	16.5533	0.24826	1.80848	-0.0992354	274.013	0.00278725	0.278262	4788.37	0.525367
material31	4	1122.54	1.5762e+06	-7242.98	808.379	92.7139	0.794219	4.30687	6.94151	0.00110323	10.524	0.260873	0.177868	-0.167885	0.924492	0.978185	0.906777	0.171915	0.0114406	61.4369	6.69351	3805.22	808.379	0.0191142	1309.32	1.34647	1584.07	0.0137522	0.00660818	0.791751	0.916441	0.943841	1250.56	0.00586752	1214.71	2.08022	64	30.9335	32.0463	2.72266	16.0586	0.26135	2.10668	-0.213914	257.88	0.00276014	0.250342	5736.99	0.510168
material41	4	1131.62	1.80165e+06	-4920.84	942.796	97.9585	0.811755	4.35989	7.21799	0.00111832	10.6065	0.255315	0.173148	-0.172526	0.930071	0.976911	0.903388	0.164572	0.014223	60.6766	6.7695	3848.77	942.796	0.0181312	1314.3	1.34052	1601.36	0.0140985	0.00684623	0.794077	0.917586	0.944496	1252.78	0.00605288	1225.51	2.16007	64	30.595	30.9927	2.72266	17.015	0.237984	1.85686	-0.0805661	289.509	0.00292518	0.248719	5775.81	0.578816
material51	4	985.152	1.56284e+06	567.667	893.654	86.7998	0.822943	4.23638	6.57329	0.00117127	10.5023	0.278062	0.196601	-0.185361	0.939758	0.979546	0.911541	0.191016	0.0102261	55.9799	6.75253	3316.99	893.654	0.0181469	1164.07	1.37342	1421.35	0.0139334	0.00714977	0.772678	0.907778	0.937875	1110.55	0.00628479	1070.67	2.09904	64	28.3132	27.0244	2.72266	16.4034	0.247995	1.86916	0.0965682	269.07	0.00336076	0.267956	5182.46	0.51994
material61	4	923.254	1.40643e+06	2483.31	797.851	85.3872	0.806653	4.21019	6.42794	0.00177459	10.2405	0.292541	0.213797	-0.201849	0.948584	0.979877	0.913588	0.201208	0.0129877	54.5944	6.65184	3096.34	797.851	0.0195739	1109.34	1.4773	1371.05	0.0143706	0.00743178	0.748419	0.893054	0.9315	1059.55	0.0065548	1002.5	2.08929	64	27.5072	25.6863	2.81494	15.6814	0.250623	2.09183	0.169655	245.906	0.00363764	0.268223	5430.59	0.460084
material71	4	1045.87	1.69537e+06	-5565.84	861.933	81.9495	0.826362	4.23071	6.53588	0.00169804	10.2879	0.282532	0.202853	-0.196926	0.945825	0.980393	0.911457	0.183794	0.0190185	58.3393	6.67971	3530.65	861.933	0.0211231	1207.73	1.46862	1503.63	0.0192386	0.00853007	0.763943	0.900926	0.936308	1152.23	0.00749299	1105.72	2.1213	64	28.8679	29.4238	2.81494	16.5051	0.245365	1.98207	-0.082216	272.419	0.00290075	0.265857	5579.56	0.511596
material81	4	1059.75	2.08345e+06	-11106.5	984.732	67.1259	0.872369	4.11488	6.02154	0.00245738	10.1303	0.290262	0.209001	-0.20393	0.948689	0.98363	0.917063	0.185755	0.0248473	57.6314	6.6041	3588.52	984.732	0.0254851	1196.92	1.50426	1475.12	0.0281507	0.0106948	0.754804	0.897363	0.933391	1137.03	0.00919095	1094.21	2.06935	64	28.1508	31.0004	2.7688	17.3723	0.258644	1.79755	-0.141577	301.797	0.00241188	0.289881	5376.78	0.520022
material91	4	864.449	2.29018e+06	-167.972	1235.6	47.0224	0.926678	3.8358	4.85536	0.0078689	9.33053	0.345645	0.269692	-0.262972	0.96993	0.988373	0.93185	0.22912	0.0571962	47.6364	6.31356	2943.17	1235.6	0.0382233	976.69	1.74867	1189.41	0.0434595	0.0159182	0.701246	0.866503	0.918041	933.59	0.0134741	854.921	1.98164	64	22.8226	20.0876	2.98413	18.2798	0.280476	1.52874	0.282844	334.151	0.00233183	0.338798	5313.62	0.496671
material101	4	363.99	2.24025e+06	30159.3	878.644	28.5614	0.937038	3.17678	3.05264	0.0445132	7.32966	0.521064	0.470143	-0.322651	0.970124	0.992975	0.956893	0.280516	0.152998	24.6145	5.26958	1252.87	878.644	0.0647281	507.42	3.78238	666.658	0.152569	0.0249711	0.47936	0.706566	0.848072	482.481	0.0188206	360.78	1.46866	64	12.4981	4.38379	2.96875	14.305	0.479278	3.8094	1.47443	204.634	0.00353699	0.42828	5584.16	0.246817
material11	5	758.662	2.90859e+06	23921.6	1213.74	61.3019	0.903843	3.78783	4.83717	0.00384063	9.62974	0.389655	0.323733	-0.274649	0.976423	0.985535	0.934393	0.276868	0.0304927	43.3844	6.56735	2569.24	1213.74	0.0258646	894.865	1.87967	1356.74	0.0326358	0.0136457	0.618317	0.825344	0.887777	815.094	0.0114796	799.835	2.09751	64	21.809	15.658	2.75342	18.0078	0.256347	2.10617	0.692545	324.281	0.0043556	0.32994	5232.55	0.495312
material21	5	1013.01	1.59334e+06	-5921.58	897.044	71.7031	0.851967	4.11786	6.03156	0.00122119	10.3583	0.289833	0.208081	-0.201926	0.949929	0.982768	0.917579	0.201871	0.00868995	56.8041	6.72067	3405.4	897.044	0.0190437	1153.38	1.39278	1542.88	0.0143067	0.00782269	0.756045	0.90178	0.932221	1075.94	0.00695949	1087.63	2.08099	64	28.6062	30.7081	2.75342	16.4134	0.250068	1.80704	-0.0993799	269.398	0.00263356	0.28041	4977.83	0.496277
material31	5	1121.11	1.56812e+06	-7212.52	807.086	92.5725	0.794206	4.30618	6.93831	0.00109239	10.5279	0.260888	0.17782	-0.167199	0.923878	0.978212	0.906806	0.171581	0.0111368	61.3997	6.69382	3799.82	807.086	0.0191541	1305.51	1.336	1576.68	0.0137344	0.00656424	0.791124	0.917117	0.943335	1245.19	0.00577272	1212.8	2.08048	64	30.9076	32.0232	2.72266	16.0491	0.260769	2.10397	-0.2145	257.574	0.00272341	0.250665	5740.04	0.508851
material41	5	1125.2	1.77683e+06	-4810.06	936.158	97.2917	0.811715	4.35549	7.20175	0.00111142	10.597	0.254342	0.172063	-0.172429	0.929849	0.977052	0.903533	0.165998	0.013823	60.514	6.76641	3824.96	936.158	0.0181591	1308.35	1.33582	1586.98	0.0138178	0.00682681	0.796512	0.91814	0.945334	1248.63	0.00602922	1218.73	2.15742	64	30.5127	30.9158	2.70728	16.9636	0.238462	1.85953	-0.0780735	287.764	0.00292274	0.249282	5771.41	0.573442
material51	5	1022	1.68606e+06	549.809	928.577	90.1291	0.823055	4.26176	6.69579	0.00113916	10.5473	0.275246	0.193866	-0.185714	0.940606	0.978837	0.910162	0.188807	0.0106533	57.005	6.7781	3451.32	928.577	0.0178544	1208.59	1.3698	1457.07	0.0138081	0.00702915	0.778773	0.910149	0.939906	1157.76	0.00618801	1109.8	2.13612	64	28.8238	27.5474	2.7688	16.7041	0.241778	1.86864	0.0945654	279.027	0.00332304	0.26455	5395.58	0.529243
material61	5	922.355	1.39181e+06	2418.63	794.134	84.8692	0.8069	4.20906	6.41386	0.00178547	10.2293	0.293863	0.214915	-0.202865	0.949126	0.979982	0.913728	0.19712	0.0123403	54.5908	6.65011	3092.44	794.134	0.0195212	1109.43	1.4702	1362.42	0.0140923	0.00740385	0.748707	0.893419	0.931484	1060.67	0.00651456	1001.06	2.08567	64	27.4939	25.6555	2.79956	15.6586	0.251225	2.08876	0.167632	245.193	0.00360809	0.268831	5431.7	0.45762
material71	5	1057.22	1.75016e+06	-5613.12	876.497	82.7084	0.827553	4.2363	6.5652	0.00170118	10.2991	0.281011	0.201104	-0.197833	0.946585	0.980232	0.91112	0.18331	0.0188159	58.6095	6.68679	3572.47	876.497	0.0210485	1219.33	1.46026	1513.52	0.0195816	0.00847305	0.770211	0.902332	0.938663	1166.13	0.00741267	1116.58	2.12443	64	28.9806	29.4392	2.81494	16.6362	0.245046	1.97885	-0.0775727	276.763	0.002944	0.265718	5552.59	0.520545
material81	5	1050.38	2.04877e+06	-11027.5	978.236	66.4246	0.872832	4.10588	5.98265	0.00247727	10.1124	0.291408	0.210373	-0.204586	0.948891	0.983797	0.917549	0.188916	0.0244163	57.3561	6.59711	3554.71	978.236	0.0256512	1188.28	1.52554	1465.17	0.0295506	0.0107514	0.751351	0.895691	0.93238	1129.4	0.00919243	1083.88	2.05933	64	27.9994	30.7773	2.75342	17.3195	0.26037	1.79159	-0.13985	299.965	0.00239486	0.291208	5388.85	0.514468
material91	5	847.42	2.19754e+06	-183.107	1212.29	45.6777	0.927379	3.8178	4.78571	0.00797755	9.29594	0.347281	0.271079	-0.264482	0.970172	0.988337	0.931738	0.230394	0.0561478	47.1494	6.29588	2881.3	1212.29	0.0386392	983.814	1.70889	1194.05	0.0416383	0.0160021	0.703461	0.869318	0.918173	939.259	0.0136172	864.678	1.98199	64	22.9368	20.2645	2.99951	18.4034	0.280765	1.52304	0.282728	338.686	0.00237365	0.339229	5229.04	0.518818
material101	5	366.853	2.24272e+06	30145.1	882.866	28.4969	0.937466	3.18088	3.05921	0.0430124	7.36036	0.518673	0.467531	-0.320895	0.969905	0.992989	0.956778	0.282662	0.149343	24.7597	5.28284	1262.21	882.866	0.0653264	507.84	3.6604	665.41	0.146153	0.025027	0.477324	0.709043	0.845326	481.641	0.0188052	362.659	1.46967	64	12.5415	4.39917	2.96875	14.3327	0.477757	3.78547	1.46697	205.426	0.00368531	0.428706	5375.73	0.254801
[truncated: 1 more columns]

## Sheet: BedTime_FixBinSize
ROI	BedTime(min)	-333-1AutoCorrelation	-333-1ClusterProminence	-333-1ClusterShade	-333-1ClusterTendendcy	-333-1Contrast	-333-1Correlation	-333-1DifferenceEntropy	-333-1Dissimilarity	-333-1Energy	-333-1Entropy	-333-1Homogeneity	-333-1Homogeneity2	-333-1InformationMeasureCorr1	-333-1InformationMeasureCorr2	-333-1InverseDiffMomentNorm	-333-1InverseDiffNorm	-333-1InverseVariance	-333-1MaxProbability	-333-1SumAverage	-333-1SumEntropy	-333-1SumVariance	-333-1Variance	-333GrayLevelNonuniformity	-333HighGrayLevelRunEmpha	-333LongRunEmphasis	-333LongRunHighGrayLevelEmpha	-333LongRunLowGrayLevelEmpha	-333LowGrayLevelRunEmpha	-333RunLengthNonuniformity	-333RunPercentage	-333ShortRunEmphasis	-333ShortRunHighGrayLevelEmpha	-333ShortRunLowGrayLevelEmpha	EnergyNorm	GlobalEntropy	GlobalMax	GlobalMean	GlobalMedian	GlobalMin	GlobalStd	GlobalUniformity	Kurtosis	Skewness	Variance	Busyness	Coarseness	Complexity	Contrast
material11	2	166.106	131586	2380.75	257.024	13.1611	0.902577	2.85738	2.2451	0.0138309	7.65861	0.524564	0.470791	-0.296541	0.964629	0.986628	0.93667	0.336209	0.0726931	20.5076	5.45099	483.725	257.024	0.0541954	61.7628	7.09021	266.997	0.793808	0.0809458	0.246068	0.539735	0.701838	46.2117	0.045511	39.5194	0.858917	15	4.74346	3.50098	0.501709	4.12592	0.59456	2.12902	0.703175	17.0232	0.012644	2.0492	49.9855	0.0688184
material21	2	221.159	70124.6	-555.574	188.482	15.5191	0.847852	3.109	2.79739	0.00483587	8.32746	0.425614	0.351317	-0.211957	0.92798	0.981781	0.915788	0.312203	0.0301615	26.6772	5.60263	632.621	188.482	0.0553649	73.561	3.54988	229.453	0.263502	0.0507102	0.358971	0.661043	0.765352	57.5704	0.0334273	53.5903	0.978455	14	6.28632	7	0.499023	3.7519	0.51486	1.81055	-0.0905522	14.0767	0.00947619	1.64454	44.1012	0.0817655
material31	2	251.897	74155.8	-721.441	175.456	20.3035	0.792568	3.28805	3.23942	0.00443345	8.47238	0.390022	0.309584	-0.180499	0.902143	0.979457	0.909686	0.283125	0.0316183	29.1965	5.59393	732.536	175.456	0.0596295	85.2365	2.92245	200.452	0.215133	0.0406093	0.422497	0.709186	0.80041	69.7164	0.0283455	61.7296	0.989649	15	6.91851	6.99829	0.501709	3.72378	0.507157	2.10861	-0.208051	13.8666	0.00894641	1.42106	59.9465	0.0800599
material41	2	257.357	86023.7	-501	205.225	21.5618	0.80985	3.33937	3.37552	0.00418677	8.57559	0.38069	0.299112	-0.187929	0.911697	0.978182	0.906226	0.273427	0.033367	29.082	5.68662	752.57	205.225	0.0562814	86.4379	2.85397	198.018	0.223253	0.0408398	0.446851	0.720647	0.815398	71.8091	0.0287134	63.2281	0.991645	15	6.8972	6.99829	0.501709	3.95725	0.50578	1.87365	-0.082145	15.6598	0.00950877	1.40878	59.8677	0.0921893
material51	2	222.078	72842.3	49.4116	193.005	18.9007	0.821615	3.2263	3.05736	0.0046961	8.42879	0.411432	0.335398	-0.207849	0.926619	0.979622	0.912076	0.297036	0.0323833	26.7247	5.65233	637.048	193.005	0.0544983	78.3575	3.25714	186.313	0.241414	0.0453339	0.405113	0.689444	0.795029	64.3906	0.0319502	54.4705	0.958505	14.5	6.3279	6.00037	0.499146	3.79873	0.528485	1.87235	0.0921913	14.4304	0.0122154	1.55074	46.3389	0.0895796
material61	2	191.595	54471.4	212.474	157.153	17.1481	0.803239	3.15863	2.86362	0.00734971	8.0845	0.435552	0.363145	-0.222048	0.931403	0.980163	0.914757	0.298209	0.0379233	25.0275	5.48842	538.929	157.153	0.0566085	70.8385	3.88735	184.917	0.266561	0.0488123	0.370624	0.657426	0.77935	57.999	0.0336956	46.6967	0.895222	14	5.88409	5.49951	0.499023	3.47514	0.570851	2.09651	0.168662	12.0766	0.0131667	1.61536	46.1136	0.0712696
material71	2	214.344	64941.1	-459.974	168.536	16.3473	0.823166	3.1636	2.90624	0.006842	8.16009	0.421175	0.344854	-0.213583	0.92645	0.981994	0.915321	0.286385	0.0527424	26.5554	5.51465	611.249	168.536	0.0612281	73.2921	3.4974	196.177	0.271989	0.0519439	0.38865	0.680371	0.784473	59.4246	0.0354765	51.1701	0.950692	14.5	6.15612	6.49951	0.499146	3.64352	0.533786	1.99249	-0.0767722	13.2752	0.0104581	1.60021	46.6035	0.0769156
material81	2	229.869	89680.9	-1012.37	203.167	14.2254	0.869129	3.0892	2.7652	0.00918696	8.06522	0.424615	0.346861	-0.226741	0.934419	0.984093	0.91845	0.285228	0.0732368	27.0284	5.48881	667.12	203.167	0.0636998	75.7896	3.32198	194.091	0.351152	0.056463	0.37699	0.679915	0.773066	60.6883	0.0353114	53.7064	0.975441	14.5	6.17888	6.99866	0.499146	3.94091	0.516926	1.8215	-0.136929	15.5308	0.00876006	1.74741	43.3387	0.0815967
material91	2	148.141	60843.8	-17.6762	200.704	7.89513	0.924303	2.70007	1.95686	0.0349017	7.01877	0.516817	0.45302	-0.301406	0.9577	0.988874	0.934477	0.311364	0.170328	19.9939	5.00961	425.232	200.704	0.0720431	54.2127	4.9762	152.228	0.807539	0.082418	0.259416	0.58671	0.684827	41.5748	0.0379635	32.8456	0.811035	13	4.3862	3.99902	0.501465	3.68931	0.625154	1.53984	0.28531	13.611	0.0081833	2.41336	31.0403	0.0580688
material101	2	65.1415	61843.1	2027.25	146.942	5.01692	0.933975	2.20606	1.24712	0.165862	5.21685	0.676257	0.639373	-0.371996	0.953473	0.993464	0.959534	0.265101	0.396649	10.8922	3.93162	195.392	146.942	0.0861067	34.8014	15.5346	141.564	3.53529	0.124712	0.145615	0.418429	0.600644	27.0207	0.0502636	13.9865	0.346278	13.5	2.33784	0.500977	0.500977	2.91948	0.878768	3.80813	1.46806	8.52336	0.00983164	3.34129	28.3832	0.0257085
material11	3	166.259	131959	2388.9	257.495	13.0362	0.903625	2.84752	2.22235	0.0139878	7.64287	0.530312	0.477009	-0.299566	0.965572	0.985897	0.935484	0.33007	0.073625	20.508	5.4493	484.26	257.495	0.0546423	60.4246	7.30379	297	0.810847	0.0820665	0.23964	0.533439	0.696501	44.3796	0.0462661	39.5318	0.859767	14.5	4.74187	3.5011	0.499146	4.12924	0.594009	2.12575	0.702706	17.0507	0.0164636	2.07626	41.0171	0.07806
material21	3	222.334	70103.9	-558.685	188.137	15.3472	0.849155	3.10293	2.78069	0.00478113	8.32745	0.427596	0.353594	-0.213781	0.92939	0.983101	0.918702	0.312125	0.0297233	26.7684	5.60698	635.941	188.137	0.05545	73.6572	3.49699	229.704	0.259815	0.0503687	0.362419	0.663695	0.767444	57.5038	0.0336201	53.8646	0.980252	14.5	6.30971	6.99866	0.499146	3.7492	0.513625	1.81614	-0.0959863	14.0565	0.00932267	1.65673	43.7173	0.0808182
material31	3	252.619	73471.8	-724.262	174.559	20.2826	0.791805	3.28737	3.2378	0.00436554	8.47102	0.390141	0.309735	-0.180418	0.902025	0.97948	0.909722	0.283188	0.0299235	29.2609	5.59426	734.669	174.559	0.0592747	85.3793	2.97796	206.369	0.213578	0.04085	0.420799	0.705797	0.800652	69.8564	0.0286864	61.8835	0.989788	15	6.93231	6.99829	0.501709	3.71877	0.507062	2.10991	-0.213194	13.8292	0.00892029	1.42411	59.6713	0.0797586
material41	3	258.212	86710.5	-507.907	206.597	21.6815	0.810044	3.34643	3.38624	0.00418485	8.57399	0.381376	0.299595	-0.188047	0.911767	0.976656	0.903259	0.268516	0.0335706	29.1193	5.68756	755.643	206.597	0.0558596	86.4859	2.86464	200.047	0.225179	0.040834	0.441324	0.717834	0.812185	71.2741	0.0287024	63.4546	0.991313	14.5	6.90674	6.99866	0.499146	3.96921	0.506009	1.86333	-0.0832725	15.7546	0.011554	1.39769	50.2266	0.106969
material51	3	221.957	73088.4	51.6463	193.484	18.8907	0.822103	3.2253	3.0565	0.00476767	8.41474	0.411451	0.335578	-0.209186	0.927438	0.979631	0.912098	0.298247	0.033029	26.7065	5.64915	636.895	193.484	0.0542636	78.4713	3.32015	189.721	0.246565	0.0452272	0.402483	0.685723	0.79454	64.6306	0.0314993	54.4443	0.958451	14.5	6.3243	6.00037	0.499146	3.80126	0.528522	1.86947	0.0941109	14.4496	0.0121122	1.55824	46.2681	0.0892118
material61	3	191.531	54385	216.246	156.789	16.9946	0.804419	3.1541	2.85522	0.00759922	8.07628	0.435817	0.36359	-0.222804	0.931792	0.98031	0.914934	0.299577	0.0434114	25.0266	5.48502	538.661	156.789	0.0567651	71.0504	4.00466	186.718	0.272191	0.0487779	0.37461	0.658142	0.782918	58.4407	0.0338171	46.6637	0.892397	14	5.88399	5.49951	0.499023	3.47057	0.572711	2.09875	0.168081	12.0449	0.0129948	1.62571	45.9113	0.0706991
material71	3	214.565	65882.5	-481.937	169.904	16.2891	0.825036	3.1603	2.89941	0.00724582	8.13109	0.422331	0.346439	-0.215807	0.927655	0.980845	0.912948	0.287652	0.0552092	26.5451	5.50695	612.509	169.904	0.0610028	73.4005	3.53056	197.528	0.284144	0.0520286	0.382894	0.677533	0.780387	59.4289	0.0349518	51.196	0.950875	14	6.15144	6.50098	0.499023	3.65497	0.533663	1.98584	-0.0798733	13.3588	0.0104143	1.60671	46.6453	0.0770227
material81	3	229.056	89745.4	-1026.53	204.067	14.1118	0.870643	3.08259	2.74576	0.00967492	8.03497	0.426987	0.349712	-0.229114	0.935558	0.984226	0.919006	0.286866	0.0764211	26.9494	5.47752	665.107	204.067	0.0638115	75.6174	3.33533	193.385	0.356954	0.0567258	0.37521	0.678083	0.772376	60.604	0.0353156	53.491	0.975067	14.5	6.15887	6.99866	0.499146	3.94489	0.517182	1.80803	-0.136504	15.5621	0.00863491	1.76391	43.1884	0.0808619
material91	3	147.651	60653.6	-3.80954	200.795	7.78854	0.92532	2.69171	1.94503	0.0350714	7.00027	0.517101	0.453505	-0.303549	0.958315	0.988167	0.932536	0.314308	0.170693	19.9399	5.00517	423.841	200.795	0.071641	54.261	5.03931	152.538	0.822249	0.0823971	0.260296	0.585635	0.687961	41.7234	0.0385876	32.7759	0.726448	12.5	4.38006	4.00085	0.500488	3.68716	0.677285	1.53599	0.286554	13.5951	0.00979088	2.44168	24.9227	0.0671331
material101	3	65.4861	61898	2032.46	147.674	4.99407	0.93458	2.20353	1.24415	0.166383	5.21911	0.677569	0.640483	-0.372496	0.953675	0.993004	0.958262	0.261014	0.397359	10.9208	3.93235	196.513	147.674	0.0836661	34.9632	15.9318	146.5	3.62122	0.123493	0.143005	0.414127	0.598179	26.9106	0.0486091	14.1345	0.438409	13	2.35442	0.501465	0.501465	2.93147	0.835247	3.74691	1.45324	8.59353	0.00975828	3.37264	27.9073	0.025842
material11	4	166.539	131030	2359.58	256.838	13.0564	0.903248	2.8498	2.22013	0.0140157	7.63234	0.533196	0.479868	-0.3013	0.966077	0.985875	0.935579	0.323371	0.0733544	20.5517	5.44628	485.013	256.838	0.0544247	60.771	7.40466	285.346	0.81915	0.0818077	0.239995	0.532801	0.69749	44.7047	0.0461919	39.5714	0.863167	14.5	4.74921	3.5011	0.499146	4.12561	0.591807	2.11984	0.698117	17.0206	0.0162369	2.07163	41.1369	0.0781989
material21	4	221.816	70084.1	-567.772	188.337	15.2131	0.850522	3.09581	2.77242	0.00484459	8.30872	0.426231	0.352014	-0.216039	0.930777	0.983242	0.91887	0.315047	0.0304148	26.7234	5.60072	634.504	188.337	0.0558212	73.7247	3.49192	224.826	0.263827	0.0502173	0.366668	0.665336	0.770951	57.7979	0.0334855	53.7435	0.979104	14.5	6.30042	6.99866	0.499146	3.74867	0.514414	1.80946	-0.0994402	14.0526	0.00922079	1.66613	43.7623	0.0803354
material31	4	252.728	73877.3	-728.537	175.104	20.1911	0.793225	3.28279	3.22614	0.00445341	8.46097	0.391089	0.310911	-0.181684	0.903153	0.978266	0.907422	0.284813	0.0314488	29.2574	5.59446	735.04	175.104	0.0594629	85.4632	2.95913	204.508	0.212907	0.0405862	0.420827	0.706627	0.800246	69.9268	0.0283319	61.915	0.990089	14.5	6.93259	6.99866	0.499146	3.72248	0.506854	2.10849	-0.214573	13.8569	0.0106643	1.4302	49.4367	0.0913192
material41	4	257.644	86778.2	-509.807	206.738	21.6072	0.81075	3.34417	3.38251	0.0042008	8.57156	0.380922	0.298997	-0.188048	0.911731	0.976724	0.903329	0.269023	0.0337923	29.0766	5.68633	753.841	206.738	0.0561122	86.6304	2.89422	199.873	0.234178	0.040912	0.44906	0.720722	0.817155	72.2171	0.0288299	63.2968	0.990967	14.5	6.89496	6.99866	0.499146	3.9698	0.506248	1.86324	-0.0820795	15.7593	0.0115644	1.40716	49.9219	0.106219
material51	4	221.709	73032.6	57.0277	193.285	18.9184	0.821698	3.22576	3.05489	0.0047925	8.41521	0.412296	0.336533	-0.208878	0.927203	0.97961	0.91217	0.297584	0.0330682	26.6922	5.65018	636.05	193.285	0.0543754	78.4456	3.32603	190.066	0.245928	0.0453307	0.40236	0.685695	0.794447	64.6033	0.0315835	54.3808	0.957054	14.5	6.32006	6.00037	0.499146	3.79998	0.529471	1.87056	0.0956581	14.4398	0.0123058	1.55402	46.3811	0.0893547
material61	4	191.403	54949.1	217.828	157.716	16.9681	0.805732	3.15214	2.84897	0.00766843	8.07352	0.437371	0.365462	-0.22318	0.932024	0.980337	0.915132	0.299398	0.0427444	24.9973	5.48445	538.466	157.716	0.0564585	70.7455	4.10928	192.478	0.279327	0.0492095	0.363737	0.650562	0.776266	57.4945	0.0338622	46.6318	0.894009	14	5.87699	5.49951	0.499023	3.47783	0.57165	2.09425	0.168825	12.0953	0.0131179	1.62986	45.7206	0.0708067
material71	4	214.897	65987.4	-484.754	169.783	16.2368	0.825434	3.15959	2.89123	0.00728628	8.13327	0.423968	0.347864	-0.21726	0.928778	0.980909	0.913187	0.283867	0.0557955	26.5715	5.50661	613.511	169.783	0.0611632	73.2431	3.48585	197.979	0.277544	0.0520473	0.381962	0.677761	0.779278	58.9906	0.0349386	51.2581	0.950725	14	6.15672	6.50098	0.499023	3.65457	0.533764	1.98853	-0.0821024	13.3558	0.0103767	1.61456	46.331	0.0765569
material81	4	228.665	89532.9	-1047.14	204.163	14.0732	0.87103	3.08116	2.7387	0.00995411	8.017	0.428621	0.351541	-0.229373	0.935413	0.98427	0.919212	0.285621	0.0781568	26.9178	5.46828	664.245	204.163	0.0638475	75.7028	3.35037	193.4	0.362536	0.056593	0.377063	0.678532	0.774059	60.9352	0.0351525	53.4068	0.975816	14.5	6.15243	6.99866	0.499146	3.94427	0.516669	1.80049	-0.141396	15.5573	0.00848989	1.7728	43.2083	0.0802687
material91	4	147.182	59909.3	-19.4292	199.508	7.653	0.926115	2.68134	1.92572	0.035538	6.98475	0.520718	0.457428	-0.305141	0.958744	0.98836	0.933147	0.311221	0.172211	19.9216	4.99882	422.198	199.508	0.0715307	54.0807	5.14256	153.213	0.844818	0.0820827	0.260381	0.584743	0.689155	41.6217	0.0381314	32.6774	0.717477	12.5	4.3781	4.00085	0.500488	3.67611	0.682667	1.53232	0.280087	13.5138	0.00947426	2.48415	24.6707	0.0655168
material101	4	64.569	62349.3	2055.92	146.767	4.87777	0.935673	2.17918	1.2188	0.172727	5.15643	0.683619	0.647142	-0.376882	0.954027	0.993162	0.959099	0.255852	0.405528	10.7883	3.89512	194.282	146.767	0.081764	35.0057	16.5922	151.337	3.77704	0.122923	0.142195	0.409302	0.60155	27.0917	0.0481729	13.9817	0.436515	13	2.33339	0.501465	0.501465	2.92221	0.836178	3.80249	1.47154	8.53932	0.00954221	3.44339	27.3459	0.0251404
material11	5	167.357	130809	2339.06	257.344	13.0965	0.903147	2.84939	2.2253	0.0138645	7.63298	0.531541	0.478504	-0.301296	0.96609	0.985832	0.935436	0.328579	0.0728325	20.6199	5.44747	487.547	257.344	0.054553	60.5981	7.36521	286.811	0.813524	0.0821028	0.238867	0.53208	0.696343	44.4586	0.0464618	39.7373	0.864325	14.5	4.76211	3.5011	0.499146	4.13084	0.591056	2.10742	0.692115	17.0638	0.015928	2.0686	41.3344	0.0785671
material21	5	221.732	69980.8	-563.501	188.153	15.1356	0.851093	3.09606	2.7616	0.00488177	8.29959	0.429613	0.355625	-0.216982	0.931317	0.983316	0.919181	0.31025	0.029759	26.7191	5.5998	634.18	188.153	0.0552819	73.6178	3.55778	230.729	0.264658	0.0504703	0.358695	0.660068	0.765705	57.3225	0.0334354	53.7	0.980387	14.5	6.29817	6.99866	0.499146	3.74664	0.513533	1.81051	-0.0980575	14.0373	0.00910129	1.68084	43.4453	0.079498
material31	5	252.974	73587.1	-736.19	174.878	20.183	0.79306	3.2806	3.22684	0.00440692	8.46113	0.390029	0.309933	-0.181885	0.903371	0.978278	0.907389	0.287739	0.0308956	29.278	5.59432	735.793	174.878	0.059487	85.331	2.93776	203.867	0.210732	0.0407564	0.420303	0.707689	0.799218	69.6529	0.0285321	61.9503	0.99022	14.5	6.93548	6.99866	0.499146	3.72185	0.506764	2.10313	-0.21786	13.8522	0.0106444	1.42857	49.605	0.0913765
material41	5	257.359	86450.9	-498.073	206.347	21.5408	0.810953	3.34028	3.37751	0.00418088	8.57045	0.380529	0.298839	-0.18837	0.912025	0.976793	0.903444	0.272348	0.0335486	29.0625	5.68506	752.852	206.347	0.055966	86.2443	2.88215	201.203	0.226409	0.0410244	0.444114	0.718007	0.814396	71.4352	0.0288958	63.2185	0.990621	14.5	6.89143	6.99866	0.499146	3.96607	0.506487	1.86391	-0.0798657	15.7297	0.0115787	1.41063	49.7324	0.106009
material51	5	221.815	73013.6	51.7693	193.212	18.8886	0.821892	3.22371	3.05009	0.00482518	8.41029	0.412981	0.337504	-0.209506	0.927613	0.979644	0.912307	0.298855	0.0336441	26.7009	5.64843	636.418	193.212	0.0540587	78.4141	3.32952	190.532	0.24581	0.0453158	0.396595	0.683017	0.790522	64.1824	0.0313551	54.4128	0.957852	14.5	6.32318	6.00037	0.499146	3.799	0.528929	1.87155	0.0937719	14.4324	0.0122599	1.55467	46.4159	0.0893067
material61	5	191.71	54744.6	215.546	157.486	16.9455	0.805709	3.15271	2.85071	0.00774214	8.07151	0.436783	0.364666	-0.223466	0.93218	0.980353	0.915057	0.298703	0.0448637	25.026	5.48477	539.345	157.486	0.0567602	70.9734	4.08696	189.941	0.277251	0.0491091	0.368508	0.653382	0.779508	57.9759	0.0338629	46.6822	0.895325	14	5.88175	5.49951	0.499023	3.47702	0.570783	2.09169	0.167177	12.0897	0.0130725	1.63005	45.6992	0.0708033
material71	5	214.681	66108.2	-483.081	170.399	16.2169	0.826205	3.15838	2.88968	0.00733616	8.12511	0.423194	0.346876	-0.217131	0.928528	0.980936	0.913219	0.284608	0.0552493	26.5432	5.50557	612.981	170.399	0.0612073	73.0475	3.50705	196.929	0.280139	0.0522519	0.382888	0.678289	0.779891	58.8948	0.0350636	51.1663	0.952177	14	6.14595	6.50098	0.499023	3.66012	0.532781	1.9789	-0.0781596	13.3965	0.0102989	1.62075	46.2659	0.0766364
material81	5	229.022	90048.7	-1050.96	205.155	14.0619	0.871709	3.0811	2.73763	0.00999054	8.01403	0.428599	0.35128	-0.230436	0.936064	0.984283	0.919238	0.28424	0.0784374	26.9257	5.46898	665.547	205.155	0.0639536	75.7574	3.3336	193.192	0.359882	0.0569065	0.376816	0.678604	0.773746	60.8455	0.0355072	53.4495	0.974253	14.5	6.15024	6.99866	0.499146	3.95308	0.51774	1.79343	-0.138717	15.6268	0.00848595	1.77873	43.1647	0.0802224
material91	5	147.031	59994.2	-13.6491	200.067	7.62376	0.926586	2.67884	1.92226	0.0363378	6.96725	0.521105	0.457636	-0.306562	0.959058	0.988401	0.93325	0.309799	0.174574	19.8917	4.99076	422.105	200.067	0.0716999	54.0271	5.17802	154.317	0.854742	0.0823319	0.260434	0.583999	0.690081	41.7355	0.038279	32.6319	0.719958	12.5	4.3703	4.00085	0.500488	3.6792	0.681181	1.52774	0.282382	13.5365	0.00940342	2.50261	24.5934	0.0651726
material101	5	65.223	62880.6	2064.9	147.746	4.85661	0.936354	2.18419	1.22178	0.166619	5.19585	0.680708	0.644314	-0.37591	0.95449	0.99319	0.958962	0.262785	0.397255	10.8629	3.92437	195.889	147.746	0.0819044	35.3445	16.4457	147.629	3.74887	0.122617	0.142212	0.411352	0.598915	27.2912	0.0477305	14.1072	0.435166	13	2.34799	0.501465	0.501465	2.93198	0.83684	3.78042	1.46458	8.59653	0.00960926	3.43766	27.4773	0.0253475
[truncated: 1 more columns]

## Sheet: FilterCutoff_64Levels
ROI	Cutoff(mm)	-333-1AutoCorrelation	-333-1ClusterProminence	-333-1ClusterShade	-333-1ClusterTendendcy	-333-1Contrast	-333-1Correlation	-333-1DifferenceEntropy	-333-1Dissimilarity	-333-1Energy	-333-1Entropy	-333-1Homogeneity	-333-1Homogeneity2	-333-1InformationMeasureCorr1	-333-1InformationMeasureCorr2	-333-1InverseDiffMomentNorm	-333-1InverseDiffNorm	-333-1InverseVariance	-333-1MaxProbability	-333-1SumAverage	-333-1SumEntropy	-333-1SumVariance	-333-1Variance	-333GrayLevelNonuniformity	-333HighGrayLevelRunEmpha	-333LongRunEmphasis	-333LongRunHighGrayLevelEmpha	-333LongRunLowGrayLevelEmpha	-333LowGrayLevelRunEmpha	-333RunLengthNonuniformity	-333RunPercentage	-333ShortRunEmphasis	-333ShortRunHighGrayLevelEmpha	-333ShortRunLowGrayLevelEmpha	EnergyNorm	GlobalEntropy	GlobalMax	GlobalMean	GlobalMedian	GlobalMin	GlobalStd	GlobalUniformity	Kurtosis	Skewness	Variance	Busyness	Coarseness	Complexity	Contrast
material11	3	668.043	2.25195e+06	19630.2	1072.42	71.9009	0.874335	3.84258	5.10173	0.00399292	9.56411	0.387425	0.321951	-0.259026	0.970533	0.983467	0.931866	0.275447	0.0279972	40.8858	6.47908	2256.25	1072.42	0.0282907	809.12	1.95718	1182.06	0.0400534	0.0146428	0.616803	0.820658	0.888718	742.214	0.0123855	709.162	2.02193	64	20.4362	14.4352	2.59961	17.0762	0.266652	2.11907	0.709542	291.597	0.00479029	0.287679	5967.79	0.527656
material21	3	1003.27	1.55309e+06	-4294.36	882.875	98.5589	0.799154	4.31195	6.93633	0.00101419	10.5625	0.273426	0.192981	-0.181051	0.936978	0.977166	0.907702	0.187425	0.00752515	56.8222	6.7457	3390.53	882.875	0.0185305	1159.54	1.3392	1455.21	0.0128796	0.00775189	0.781288	0.913043	0.940114	1096.31	0.00706884	1083.98	2.10723	64	28.4733	29.7622	2.70728	16.5328	0.245324	1.82939	-0.0227997	273.333	0.00342851	0.22765	6207.9	0.602074
material31	3	990.758	1.19815e+06	-3505.79	711.225	114.674	0.722305	4.42563	7.55734	0.000996089	10.5767	0.251654	0.169637	-0.147679	0.902721	0.973908	0.90049	0.167694	0.00808124	58.0214	6.63665	3351.61	711.225	0.019833	1172.3	1.31131	1394.21	0.0121504	0.00687202	0.805582	0.923445	0.9477	1124.67	0.0062231	1086.82	2.03928	64	29.1524	29.2469	2.58423	15.395	0.262662	2.10441	-0.0828677	237.008	0.00355516	0.213654	6799.79	0.55235
material41	3	989.406	1.33355e+06	-2165.29	819.543	117.415	0.74937	4.45621	7.71639	0.000967354	10.626	0.248308	0.166725	-0.155283	0.912625	0.973196	0.898513	0.162696	0.00910661	57.0569	6.69512	3355.86	819.543	0.0188739	1167.21	1.33447	1411.2	0.0133003	0.00713712	0.801097	0.919776	0.94681	1114.64	0.00650315	1085.23	2.0562	64	28.6899	28.2318	2.55347	16.1915	0.254115	1.84732	0.0097893	262.165	0.00351574	0.213823	6828.99	0.610984
material51	3	951.956	1.46751e+06	2441.11	867.045	114.471	0.766749	4.39025	7.36197	0.00105492	10.6038	0.267467	0.187772	-0.169374	0.927084	0.974111	0.903444	0.185226	0.0070211	55.2743	6.7436	3222.27	867.045	0.018224	1137.08	1.37028	1357.23	0.0133852	0.00721066	0.785052	0.912773	0.94194	1089.89	0.00652434	1043.59	2.10258	64	27.8081	25.8401	2.64575	16.4421	0.248962	1.89312	0.183719	270.344	0.00421701	0.220162	6549.49	0.617022
material61	3	848.807	1.19817e+06	4573.21	735.998	109.951	0.740055	4.35101	7.14116	0.00190225	10.2591	0.28432	0.207743	-0.182083	0.933825	0.974991	0.906227	0.196471	0.0176805	52.623	6.59483	2854.59	735.998	0.0206372	1034.34	1.44028	1243.05	0.0130608	0.00766577	0.761383	0.899137	0.935486	993.215	0.0070157	931.77	2.04826	64	26.3701	23.7021	2.67651	15.3765	0.261056	2.15225	0.29559	236.436	0.00452678	0.223076	6662.85	0.531316
material71	3	893.144	1.21679e+06	-2312.74	731.932	96.5019	0.767034	4.32359	7.01066	0.00153905	10.2777	0.27444	0.196412	-0.174838	0.927752	0.977345	0.906359	0.185942	0.01072	54.1954	6.59161	2998.06	731.932	0.0225063	1047.54	1.47649	1274.36	0.0213028	0.00899898	0.77132	0.903299	0.938979	1001.13	0.00808621	953.343	2.05248	64	26.6872	26.1477	2.63037	15.5303	0.251977	1.99566	0.0264365	241.189	0.00418425	0.227954	5936.95	0.582178
material81	3	1058.05	1.94144e+06	-9068.74	934.211	91.1337	0.82224	4.32457	7.06046	0.00155231	10.401	0.259731	0.178573	-0.173631	0.928362	0.978243	0.904829	0.167189	0.0127402	58.2163	6.65512	3592.77	934.211	0.024208	1184.93	1.37426	1414.23	0.0218855	0.0103093	0.794389	0.916381	0.945137	1133.7	0.00922665	1094.77	2.10768	64	28.2121	29.9314	2.70728	17.2889	0.250496	1.84323	-0.0851408	298.905	0.00326022	0.235426	6448.43	0.634476
material91	3	827.219	2.06156e+06	-360.797	1140.06	63.5688	0.894372	4.03564	5.64746	0.00515736	9.62058	0.316771	0.239504	-0.233724	0.960052	0.984547	0.922284	0.213398	0.0326652	47.2481	6.3827	2810.04	1140.06	0.0382187	919.831	1.56027	1084.78	0.0367405	0.015959	0.742757	0.887342	0.930959	883.237	0.0139506	816.597	1.97517	64	22.3645	20.649	2.89185	17.7911	0.282564	1.63868	0.323757	316.524	0.00322512	0.274482	6205.92	0.579663
material101	3	327.004	1.8535e+06	25746.2	783.877	35.9285	0.912355	3.29183	3.38629	0.0398434	7.44857	0.507639	0.455844	-0.303841	0.96522	0.99131	0.952908	0.275069	0.138269	23.6658	5.29949	1121.2	783.877	0.0634355	462.984	3.92689	581.875	0.178044	0.0247942	0.50102	0.712015	0.861206	446.437	0.0188357	324.535	1.43196	64	11.8778	4.41455	2.79956	13.5464	0.488004	4.15039	1.54217	183.505	0.00474138	0.371799	5756.78	0.272596
material11	1	655.761	2.16388e+06	18984	1051.31	72.8388	0.870411	3.85051	5.12313	0.00403281	9.5628	0.388049	0.322294	-0.256944	0.969722	0.983296	0.931669	0.271019	0.0283446	40.5533	6.46957	2213.01	1051.31	0.0285829	800.672	1.94399	1135.66	0.0402889	0.0147009	0.624025	0.823544	0.891783	739.394	0.0124766	697.084	2.01237	64	20.2617	14.3044	2.56885	16.9298	0.267945	2.1208	0.710199	286.618	0.00477153	0.28353	6083.58	0.526116
material21	1	999.09	1.54469e+06	-4026.48	880.125	102.027	0.79224	4.33194	7.04812	0.000997331	10.58	0.270872	0.190746	-0.179833	0.936198	0.976469	0.906493	0.187866	0.00848608	56.7297	6.74904	3378.19	880.125	0.0185095	1158.14	1.35458	1457.45	0.0133142	0.00778574	0.783775	0.912295	0.941403	1096.77	0.0071395	1081.44	2.10698	64	28.427	29.593	2.69189	16.5356	0.245249	1.83466	-0.0125231	273.426	0.0035374	0.22255	6346.03	0.615529
material31	1	965.443	1.1391e+06	-3076.22	693.821	115.916	0.713696	4.4296	7.5762	0.00100962	10.5615	0.252421	0.170485	-0.146319	0.900725	0.973695	0.90037	0.167322	0.00784418	57.305	6.62141	3262.65	693.821	0.0200568	1146.05	1.31822	1360.56	0.0129052	0.00696946	0.801079	0.922	0.946244	1098.83	0.00628029	1059.99	2.02137	64	28.7691	28.7317	2.55347	15.244	0.263933	2.1078	-0.0660691	232.381	0.00361497	0.211056	6931.68	0.548221
material41	1	960.468	1.25649e+06	-1820.9	795.895	118.443	0.740921	4.45758	7.72233	0.000973124	10.6123	0.249827	0.168815	-0.153341	0.910167	0.973028	0.898563	0.165756	0.00877746	56.2532	6.67682	3253.71	795.895	0.0192264	1139.69	1.31293	1354.23	0.0131128	0.00723416	0.811439	0.924108	0.949919	1095.5	0.00655443	1055.67	2.0285	64	28.2812	27.7627	2.52271	15.9966	0.257957	1.85006	0.0213782	255.892	0.00373636	0.211347	6684.89	0.622886
material51	1	935.661	1.42207e+06	2627.06	852.721	116.88	0.758913	4.39983	7.41463	0.00104878	10.6099	0.267891	0.1885	-0.166928	0.924795	0.973672	0.902974	0.185161	0.00688868	54.8343	6.73474	3166.29	852.721	0.0183413	1122.21	1.36596	1323.91	0.0137986	0.00725341	0.790027	0.914662	0.943614	1078.43	0.00657071	1027.74	2.09053	64	27.5781	25.5709	2.63037	16.347	0.251293	1.89949	0.194837	267.224	0.00433659	0.216442	6675.72	0.620307
material61	1	830.246	1.1499e+06	4709.24	720.654	111.985	0.731012	4.36026	7.18501	0.00199061	10.2436	0.285619	0.209449	-0.180014	0.931814	0.974614	0.905843	0.195439	0.0169124	52.0799	6.57463	2791.38	720.654	0.0208005	1015.55	1.44721	1220.76	0.0134731	0.00770698	0.763334	0.898964	0.93639	975.817	0.00706651	913.47	2.0362	64	26.0915	23.3792	2.64575	15.2562	0.264076	2.16411	0.31134	232.751	0.00489577	0.219564	6512.95	0.548471
material71	1	876.222	1.16855e+06	-2025.27	716.83	98.3948	0.758614	4.33501	7.07126	0.00154567	10.2669	0.273515	0.195759	-0.172481	0.925352	0.976954	0.90571	0.18632	0.0106423	53.7257	6.5778	2939.76	716.83	0.0227216	1030.18	1.47883	1248.67	0.0211728	0.00902113	0.775637	0.904989	0.940493	987.021	0.00811401	936.694	2.03532	64	26.4436	25.8324	2.59961	15.4105	0.25391	2.00021	0.03959	237.483	0.00429926	0.224051	6070.17	0.582409
material81	1	1059.61	1.94041e+06	-8852.13	933.561	94.7552	0.81571	4.3494	7.19944	0.00149439	10.4305	0.256129	0.175373	-0.170475	0.925789	0.977453	0.90325	0.167911	0.012841	58.3062	6.65949	3600.95	933.561	0.0239918	1185.52	1.35642	1408.48	0.0213783	0.0102434	0.801682	0.919568	0.94727	1136.97	0.00916122	1096.86	2.11228	64	28.2324	29.8083	2.70728	17.3162	0.249695	1.84703	-0.0759301	299.85	0.00354652	0.229767	6324.95	0.673457
material91	1	819.708	2.04573e+06	-28.1923	1132.31	65.9295	0.889956	4.05778	5.7421	0.0050062	9.64447	0.31466	0.237298	-0.231063	0.958959	0.984014	0.921202	0.21074	0.0305762	47.0367	6.38468	2784.9	1132.31	0.0379794	916.448	1.56254	1074.39	0.037158	0.0159656	0.740478	0.886284	0.930212	881.841	0.0138698	810.434	1.97204	64	22.2645	20.5491	2.87646	17.7434	0.283615	1.6561	0.334103	314.827	0.00336007	0.268418	6311.73	0.590579
material101	1	324.774	1.83042e+06	25448.2	777.98	37.2894	0.908531	3.31571	3.44921	0.0400359	7.46198	0.505259	0.4528	-0.30125	0.964486	0.991006	0.952149	0.269609	0.139276	23.6306	5.30449	1113.83	777.98	0.0633623	457.816	3.88827	578.158	0.176345	0.0247417	0.50395	0.713599	0.862494	440.678	0.0188084	322.228	1.43328	64	11.8415	4.42993	2.78418	13.4929	0.487049	4.19227	1.54977	182.06	0.00486285	0.364833	5834.5	0.275529
material11	8	731.879	2.79029e+06	23737.1	1173.7	41.1245	0.932296	3.59589	4.08955	0.0045539	9.43856	0.413593	0.347682	-0.301405	0.982296	0.989922	0.942796	0.276021	0.0358833	42.3668	6.54613	2456.82	1173.7	0.0236669	867.996	2.28037	1558.6	0.041579	0.0131181	0.578567	0.790445	0.877645	778.651	0.0106109	775.123	2.07545	64	21.5852	15.5042	2.79956	17.5862	0.259282	2.13224	0.690061	309.274	0.00318996	0.417441	4251.94	0.373321
material21	8	1092.22	1.92737e+06	-8636.17	993.732	50.699	0.902916	3.90455	5.16751	0.00170499	10.1648	0.310335	0.227427	-0.235305	0.966202	0.987473	0.927585	0.217174	0.0193074	58.5306	6.73179	3676.85	993.732	0.0186776	1239.59	1.562	1788.62	0.0195331	0.00764177	0.735793	0.885217	0.928303	1150.78	0.00673664	1167.2	2.12501	64	29.6767	32.946	2.89185	16.9284	0.244169	1.7881	-0.172976	286.572	0.00180428	0.360642	4062.89	0.395602
material31	8	1141.93	1.70681e+06	-10963.4	832.141	60.4097	0.864644	4.03507	5.71376	0.00161572	10.2259	0.287327	0.20256	-0.20264	0.948946	0.985206	0.920694	0.192708	0.0176666	61.6116	6.65302	3852.58	832.141	0.019518	1328.48	1.49395	1712.17	0.0187255	0.00632805	0.756889	0.896881	0.934438	1253.96	0.00534266	1228.68	2.01931	64	31.2488	33.4229	2.81494	15.8822	0.275219	2.15149	-0.358123	252.244	0.00182634	0.328205	4496.63	0.381483
material41	8	1163.34	1.91183e+06	-7662.07	949.977	66.5748	0.869022	4.11969	6.11941	0.00148336	10.3835	0.273322	0.188982	-0.205392	0.95251	0.983692	0.915449	0.178608	0.018412	61.4001	6.76387	3935.1	949.977	0.0178794	1347.25	1.43094	1695.31	0.0176812	0.00630012	0.775564	0.9057	0.939954	1277.48	0.00530574	1251.34	2.12445	64	31.1429	32.3923	2.81494	16.7782	0.246949	1.92892	-0.184597	281.507	0.00212008	0.320262	4486.4	0.437807
material51	8	1032.57	1.71113e+06	-1791.01	931.678	61.8771	0.875443	4.04199	5.72074	0.00144481	10.348	0.292102	0.208721	-0.212292	0.956243	0.984892	0.920831	0.198974	0.0159452	57.1004	6.76954	3464.88	931.678	0.0176971	1215.18	1.47678	1554.29	0.0177637	0.00679392	0.750194	0.894826	0.931805	1148.2	0.00582557	1118.41	2.10472	64	29.1159	28.7701	2.86108	16.4535	0.246342	1.87576	-0.00351531	270.718	0.00235105	0.339837	4265.2	0.397853
material61	8	892.035	1.32253e+06	-471.238	772.669	54.0605	0.86922	3.93619	5.26179	0.00213234	9.98752	0.316699	0.236301	-0.230965	0.962513	0.986719	0.926685	0.218559	0.0172378	53.381	6.62072	2959.19	772.669	0.0199859	1073.52	1.59302	1378.28	0.0204506	0.00745613	0.725992	0.879887	0.925221	1016.23	0.00632815	966.903	2.03997	64	27.168	26.3323	2.86108	15.1277	0.256606	2.06689	0.0325225	228.846	0.00230506	0.354474	4315.44	0.323982
material71	8	1041.3	1.69953e+06	-8337.2	868.061	53.6479	0.883595	3.95712	5.35763	0.00213649	10.0402	0.308778	0.226918	-0.229602	0.962415	0.986757	0.925136	0.203378	0.0210098	57.8861	6.64745	3493.46	868.061	0.0209323	1198.63	1.62794	1656.72	0.024195	0.00827087	0.722125	0.877981	0.924254	1121.4	0.00691779	1103.39	2.06555	64	28.9934	30.7389	2.89185	16.2119	0.257914	1.9692	-0.201284	262.825	0.00192803	0.351065	4339.4	0.374782
material81	8	1056.42	2.10298e+06	-12974.9	1008.97	45.4367	0.913816	3.84553	4.92484	0.0036347	9.79243	0.326211	0.245372	-0.244041	0.966637	0.98869	0.930491	0.215187	0.0298289	57.1151	6.54892	3565.91	1008.97	0.0250125	1201.2	1.67378	1585.7	0.0345352	0.010401	0.71056	0.874196	0.920021	1123.14	0.00857508	1093.76	2.03421	64	28.2055	32.4231	2.83032	17.2704	0.26473	1.75469	-0.211921	298.266	0.00166639	0.375742	4312.37	0.396251
material91	8	856.008	2.21575e+06	-277.826	1242.75	31.373	0.950754	3.57293	3.96479	0.0109318	8.9609	0.379893	0.304088	-0.303834	0.979697	0.991858	0.942215	0.248451	0.0639082	47.0389	6.24563	2906.84	1242.75	0.0345826	1021.49	2.04405	1363.05	0.05358	0.0151182	0.634184	0.830662	0.895444	954.728	0.0119571	885.049	1.97091	64	23.3139	20.2568	3.07642	18.4828	0.279518	1.43654	0.228863	341.613	0.0016541	0.438605	4337.94	0.405104
material101	8	396.414	2.43539e+06	32066.4	945.919	21.1311	0.956301	3.02723	2.66588	0.0499694	7.2334	0.546875	0.497064	-0.359684	0.97895	0.99454	0.961116	0.266142	0.150494	25.7074	5.31461	1361.78	945.919	0.0531054	583.469	4.40747	825.709	0.165131	0.0231407	0.436118	0.679349	0.82756	547.204	0.0163446	408.944	1.54425	64	13.4469	4.5376	3.13794	15.1058	0.451845	3.38942	1.36038	228.187	0.00284922	0.502987	4890.52	0.240058
material11	10	731.989	2.83224e+06	24316.3	1172.39	33.4652	0.944496	3.50491	3.77545	0.00425629	9.39166	0.417168	0.349132	-0.31488	0.984944	0.991684	0.946397	0.276202	0.0281848	42.2969	6.55996	2449.52	1172.39	0.0229143	863.72	2.29762	1626.54	0.0405172	0.0127374	0.574414	0.787746	0.876136	770.059	0.010281	777.534	2.06598	64	21.7074	15.7041	2.8457	17.5041	0.261547	2.15558	0.691969	306.392	0.00291538	0.470319	3782.25	0.328339
material21	10	1133.22	2.0984e+06	-10077.4	1041.15	41.2534	0.923775	3.77473	4.71418	0.00183673	10.0399	0.321238	0.237246	-0.256405	0.973576	0.989363	0.93207	0.226023	0.0165132	59.4389	6.73969	3818.36	1041.15	0.0181004	1320.79	1.57766	1959.83	0.0190787	0.00709983	0.741489	0.884315	0.931088	1227.58	0.00622218	1250.48	2.14909	64	30.7728	34.4764	3.01489	17.4241	0.24193	1.78437	-0.207416	303.6	0.00156447	0.412849	3440.99	0.37759
material31	10	1148.27	1.68905e+06	-12446.4	820.022	46.24	0.893262	3.85812	5.0536	0.00165814	10.0544	0.301166	0.214478	-0.221837	0.958568	0.988494	0.928586	0.207739	0.0142139	61.8006	6.62992	3863.82	820.022	0.0197409	1333.57	1.57013	1764.4	0.022874	0.00584178	0.742739	0.889466	0.930284	1250.06	0.00479253	1234.93	1.98172	64	31.4793	34.1919	2.86108	15.6215	0.28418	2.20194	-0.436735	244.03	0.00142772	0.384829	3889.4	0.315315
material41	10	1126.53	1.79267e+06	-8522.47	907.967	50.035	0.895551	3.93182	5.37221	0.00154463	10.193	0.288189	0.200668	-0.227313	0.962761	0.987535	0.924287	0.185344	0.0165122	60.4004	6.73465	3787.98	907.967	0.0181306	1307.02	1.49396	1693.12	0.020936	0.00610447	0.756434	0.897043	0.934143	1231.36	0.00503248	1212.49	2.08288	64	30.7939	32.6077	2.83032	16.2566	0.255195	1.98244	-0.241621	264.278	0.00170398	0.375484	3884.07	0.350313
material51	10	1022.06	1.62076e+06	-3024.65	901.651	48.7559	0.8974	3.89294	5.15636	0.00146469	10.2176	0.30333	0.218264	-0.22942	0.963966	0.9879	0.927425	0.207814	0.0144822	56.8802	6.75473	3414.22	901.651	0.017462	1205.5	1.54061	1578.5	0.0200071	0.0063187	0.740928	0.887929	0.92969	1135.85	0.00528435	1107.32	2.07532	64	29.1327	29.2546	2.89185	16.0825	0.251223	1.89079	-0.0594544	258.647	0.00188344	0.392925	3720.44	0.328223
material61	10	888.74	1.24924e+06	-1863.94	748.793	42.3242	0.893002	3.78979	4.73723	0.00199258	9.88461	0.326445	0.243764	-0.247583	0.968926	0.989445	0.932868	0.224214	0.0156986	53.3712	6.61693	2934.76	748.793	0.0196228	1056.77	1.60346	1430.89	0.0203023	0.00711959	0.713846	0.876247	0.920533	986.629	0.00606043	965.956	2.02432	64	27.3413	27.0552	2.90723	14.7801	0.260542	2.0772	-0.0441976	218.451	0.00183811	0.409244	3770.97	0.268351
material71	10	1065.23	1.73964e+06	-10020.7	881.886	43.304	0.906391	3.8223	4.86166	0.00238898	9.94256	0.320623	0.236835	-0.247128	0.969307	0.989184	0.931101	0.207782	0.0332738	58.5008	6.64802	3570.59	881.886	0.0198301	1225.71	1.71518	1778.19	0.0269179	0.0076645	0.703155	0.865838	0.918787	1137.9	0.00618889	1129.68	2.0551	64	29.4544	31.8848	2.95337	16.1917	0.26099	1.96085	-0.264645	262.172	0.00156161	0.404167	3807.94	0.326239
material81	10	1081.76	2.13526e+06	-14257	1024.12	37.2212	0.929861	3.71448	4.47152	0.00349407	9.69598	0.33914	0.256948	-0.263767	0.973445	0.990657	0.936139	0.223974	0.0392616	57.7939	6.56194	3648.83	1024.12	0.0232617	1228.04	1.75483	1746.91	0.0365353	0.00959386	0.683118	0.858807	0.911282	1133.01	0.0076292	1124.41	2.04445	64	28.7355	33.6228	2.89185	17.2839	0.261584	1.74515	-0.259867	298.735	0.00137927	0.428869	3803.36	0.348662
material91	10	907.194	2.37364e+06	-1261.44	1293.24	27.5262	0.958318	3.49457	3.72405	0.00934441	8.97118	0.389828	0.312485	-0.324051	0.984351	0.99282	0.945342	0.243937	0.0674962	48.6114	6.32084	3081.73	1293.24	0.0307354	1069.49	2.03472	1507.9	0.0488649	0.0140921	0.64275	0.830501	0.899918	989.394	0.0113375	942.915	1.98159	64	24.2603	21.718	3.1687	18.8272	0.275969	1.40197	0.18651	354.462	0.0014731	0.488033	3786.72	0.39036
material101	10	439.122	2.67829e+06	33897.9	1020.05	19.3422	0.962784	3.02327	2.62164	0.0434598	7.4029	0.539244	0.487548	-0.373343	0.983187	0.99497	0.961489	0.26899	0.144648	27.4915	5.4699	1505	1020.05	0.0416161	648.372	4.6955	980.678	0.162675	0.0204188	0.445415	0.675058	0.836715	602.45	0.0146146	461.589	1.62072	64	14.5637	4.96057	3.26099	15.7974	0.419475	3.07486	1.25202	249.559	0.0026314	0.541971	4336.11	0.250325
material11	5	760.157	2.94094e+06	24191	1220	61.3163	0.904292	3.7859	4.82852	0.00395161	9.60875	0.392988	0.327597	-0.276692	0.976891	0.985532	0.934534	0.27464	0.0312081	43.3814	6.56396	2575.52	1220	0.0261389	891.638	1.8805	1378.23	0.0331446	0.0137589	0.616143	0.824914	0.886713	810.34	0.0116117	801.51	2.09795	64	21.8169	15.6656	2.75342	18.0447	0.256427	2.10666	0.693727	325.613	0.00436212	0.330258	5230.46	0.496899
material21	5	1031.49	1.65138e+06	-6157.02	914.196	72.9316	0.852235	4.12959	6.07373	0.00120611	10.3791	0.290892	0.209539	-0.20052	0.949239	0.982496	0.917126	0.199856	0.00860162	57.3124	6.73188	3472.58	914.196	0.0187412	1170.36	1.43337	1638.2	0.0143097	0.0078024	0.740647	0.894325	0.927448	1086.66	0.00692407	1106.99	2.0944	64	28.8552	31.0388	2.7688	16.5667	0.248076	1.80483	-0.100125	274.456	0.00254697	0.278508	5209.41	0.492686
material31	5	1136.98	1.59686e+06	-7270.1	813.2	94.0408	0.792689	4.31637	6.99589	0.00107255	10.5419	0.259051	0.175959	-0.167505	0.924372	0.977896	0.906143	0.170919	0.0108986	61.877	6.70142	3857.55	813.2	0.0189433	1325.74	1.33165	1592.98	0.0132241	0.00647707	0.796785	0.918699	0.9453	1269.94	0.00572881	1229.85	2.09047	64	31.1448	32.2308	2.73804	16.1214	0.258932	2.11023	-0.214967	259.901	0.00278722	0.249137	5735.05	0.516819
material41	5	1141.38	1.82499e+06	-4941.47	948.501	98.7026	0.811493	4.36646	7.24992	0.00108901	10.6159	0.25417	0.171894	-0.172479	0.930155	0.976751	0.903008	0.163199	0.0135763	60.9566	6.77484	3884.16	948.501	0.0180249	1324.14	1.3334	1617.28	0.0134965	0.00678148	0.797891	0.918585	0.945781	1263.21	0.00598671	1235.56	2.16853	64	30.7266	31.0388	2.73804	17.0732	0.236438	1.85831	-0.0800331	291.495	0.0029219	0.248224	5801.67	0.583869
material51	5	1032.83	1.7266e+06	526.509	939.5	90.9357	0.823504	4.26732	6.71953	0.00112379	10.5633	0.275533	0.194241	-0.185575	0.940696	0.978674	0.909917	0.18732	0.00982387	57.2953	6.78666	3490.62	939.5	0.0177775	1218.17	1.36395	1473.09	0.0138052	0.00701607	0.776452	0.910141	0.938909	1164.33	0.00613995	1120.86	2.14518	64	28.9582	27.6704	2.7688	16.8026	0.240092	1.86981	0.0955523	282.327	0.00336052	0.263604	5390.99	0.536938
material61	5	931.383	1.43039e+06	2497.13	804.645	85.7963	0.807298	4.21642	6.44908	0.00179576	10.2387	0.292983	0.214321	-0.203382	0.949582	0.979784	0.913327	0.198217	0.0144086	54.8332	6.65653	3125.64	804.645	0.0194278	1117.63	1.4795	1388.86	0.0139747	0.0074319	0.746003	0.891908	0.93072	1065.17	0.00657865	1011.17	2.09705	64	27.629	25.817	2.81494	15.7436	0.249366	2.09203	0.16925	247.862	0.00364354	0.267891	5423.8	0.464281
material71	5	1037.54	1.69292e+06	-5554.99	863.456	80.902	0.828668	4.21839	6.48292	0.00168753	10.2768	0.283675	0.204249	-0.198081	0.946506	0.980639	0.912104	0.188232	0.0162748	58.0309	6.67484	3500.9	863.456	0.0212928	1196.25	1.4615	1498.23	0.0190708	0.0086495	0.758933	0.898528	0.934737	1137.83	0.00752205	1096.15	2.11978	64	28.7011	29.1777	2.79956	16.5063	0.245537	1.9736	-0.0780511	272.459	0.00291589	0.267763	5543.07	0.508083
material81	5	1038.73	2.00638e+06	-10765.4	967.637	65.8482	0.872572	4.10041	5.96428	0.00253208	10.0992	0.291132	0.209937	-0.204319	0.948562	0.983923	0.917741	0.189304	0.0253396	57.0363	6.58952	3512.51	967.637	0.0256461	1174.35	1.54046	1470.1	0.0301363	0.0107376	0.747438	0.893278	0.931318	1113.45	0.0091477	1072.65	2.0555	64	27.8558	30.6697	2.75342	17.2269	0.260841	1.79304	-0.138341	296.766	0.00238441	0.291958	5390.37	0.50718
material91	5	856.427	2.25665e+06	-69.0909	1226.13	46.308	0.927214	3.82652	4.81733	0.00804091	9.31634	0.347058	0.270855	-0.263737	0.970081	0.988542	0.932321	0.22812	0.0582852	47.3908	6.30364	2914.28	1226.13	0.0389576	967.121	1.723	1173.3	0.0426037	0.0161316	0.697474	0.866206	0.91631	921.135	0.0136528	847.057	1.97372	64	22.7054	20.103	2.98413	18.2106	0.281385	1.52939	0.284301	331.625	0.00233102	0.341542	5296.9	0.488572
material101	5	357.191	2.13197e+06	28981.2	859.007	27.8465	0.937205	3.16718	3.02085	0.0444	7.31735	0.521862	0.470681	-0.322402	0.96991	0.99314	0.957269	0.279528	0.151803	24.4459	5.26588	1226.88	859.007	0.0663977	495.478	3.83324	661.125	0.155977	0.0253398	0.483535	0.706925	0.851091	470.16	0.0192622	353.509	1.46437	64	12.3875	4.35303	2.93799	14.1461	0.478842	3.80003	1.46944	200.113	0.00375259	0.431813	5179.06	0.255018
[truncated: 1 more columns]

## Sheet: FilterCutoff_FixBinSize
ROI	Cutoff(mm)	-333-1AutoCorrelation	-333-1ClusterProminence	-333-1ClusterShade	-333-1ClusterTendendcy	-333-1Contrast	-333-1Correlation	-333-1DifferenceEntropy	-333-1Dissimilarity	-333-1Energy	-333-1Entropy	-333-1Homogeneity	-333-1Homogeneity2	-333-1InformationMeasureCorr1	-333-1InformationMeasureCorr2	-333-1InverseDiffMomentNorm	-333-1InverseDiffNorm	-333-1InverseVariance	-333-1MaxProbability	-333-1SumAverage	-333-1SumEntropy	-333-1SumVariance	-333-1Variance	-333GrayLevelNonuniformity	-333HighGrayLevelRunEmpha	-333LongRunEmphasis	-333LongRunHighGrayLevelEmpha	-333LongRunLowGrayLevelEmpha	-333LowGrayLevelRunEmpha	-333RunLengthNonuniformity	-333RunPercentage	-333ShortRunEmphasis	-333ShortRunHighGrayLevelEmpha	-333ShortRunLowGrayLevelEmpha	EnergyNorm	GlobalEntropy	GlobalMax	GlobalMean	GlobalMedian	GlobalMin	GlobalStd	GlobalUniformity	Kurtosis	Skewness	Variance	Busyness	Coarseness	Complexity	Contrast
material11	3	176.431	146904	2531.14	274.013	18.4563	0.87379	3.01157	2.57249	0.0131833	7.81042	0.513783	0.459265	-0.276852	0.958505	0.983991	0.933323	0.317763	0.068815	21.2171	5.48635	521.47	274.013	0.0579496	65.0983	6.682	255.104	0.765295	0.0835952	0.276348	0.561998	0.72891	50.3645	0.0514491	42.0822	0.835393	16	4.86747	3.5	0.5	4.28889	0.609687	2.11825	0.707994	18.3946	0.0133019	1.57054	76.0665	0.0855958
material21	3	233.125	77882.3	-456.103	197.57	22.1162	0.798658	3.31912	3.28266	0.0038875	8.60476	0.400296	0.32429	-0.185484	0.909863	0.977998	0.909458	0.293278	0.0222373	27.5145	5.66999	674.753	197.57	0.0554253	78.0578	3.05712	201.963	0.234327	0.0503971	0.404068	0.6977	0.789597	63.0708	0.0360154	56.9294	0.982312	15	6.46271	6.99829	0.501709	3.89455	0.51221	1.83507	-0.0242781	15.1675	0.0116221	1.23764	68.4166	0.102881
material31	3	268.015	81989	-473.529	186	30.1149	0.721307	3.52169	3.86166	0.00346276	8.77389	0.361974	0.280488	-0.153078	0.875515	0.974237	0.901427	0.264485	0.0201499	30.2684	5.66912	791.124	186	0.0576978	91.6568	2.6468	189.605	0.186119	0.0402046	0.46799	0.739135	0.823579	77.9891	0.029558	66.4284	0.970904	16	7.14952	7	0.5	3.91354	0.520032	2.1086	-0.0855256	15.3158	0.0116601	1.06274	92.0871	0.105702
material41	3	274.243	96621.2	-301.61	220.527	31.6881	0.748722	3.56927	3.99393	0.00324919	8.86439	0.356084	0.273839	-0.162051	0.889136	0.97288	0.898428	0.253395	0.0196787	30.1352	5.75145	815.097	220.527	0.0545343	92.7388	2.5625	190.749	0.183523	0.0415399	0.477943	0.744698	0.828663	79.0599	0.0303904	68.1131	0.98028	16	7.12176	7	0.5	4.17098	0.513607	1.84962	0.00816867	17.3971	0.0118195	1.04839	92.3495	0.122614
material51	3	235.404	83101.5	290.036	206.246	27.4018	0.765445	3.437	3.58994	0.00393861	8.66789	0.389124	0.312821	-0.183341	0.908966	0.975079	0.905556	0.282556	0.0178166	27.6183	5.71269	686.103	206.246	0.0535818	83.265	3.04372	179.059	0.224208	0.0465318	0.435206	0.711317	0.810319	70.0305	0.0344068	58.2704	0.933498	15.5	6.50868	6.00171	0.499512	3.98872	0.545383	1.89568	0.184075	15.9099	0.0151109	1.15147	73.1436	0.11694
material61	3	204.026	63461.4	499.361	169.696	25.456	0.739118	3.38908	3.41904	0.00756861	8.30716	0.41101	0.337617	-0.193548	0.911886	0.975251	0.907224	0.277483	0.0529278	25.9204	5.53263	585.355	169.696	0.056326	76.1287	3.84789	182.979	0.251598	0.0498221	0.416213	0.682459	0.808579	64.9459	0.0368184	50.256	0.906955	15	6.06286	5.50049	0.501709	3.67431	0.563095	2.14449	0.291528	13.5005	0.017069	1.18979	73.024	0.0954034
material71	3	227.471	72957.1	-276.479	179.289	23.772	0.765873	3.39415	3.47168	0.00541536	8.41483	0.390965	0.313368	-0.185339	0.906166	0.977635	0.907202	0.269433	0.0329037	27.4657	5.58125	658.22	179.289	0.06088	78.272	3.2827	181.845	0.263697	0.0521357	0.426284	0.706507	0.805101	65.5047	0.0370328	54.616	0.9255	15.5	6.32582	6.00171	0.499512	3.82143	0.550744	1.99739	0.0271643	14.6033	0.0135774	1.18869	73.6851	0.100608
material81	3	243.164	94842.4	-931.286	206.594	20.2841	0.821192	3.31432	3.31792	0.00597023	8.37781	0.384902	0.303803	-0.190438	0.910415	0.977894	0.90459	0.269107	0.0462363	28.0419	5.57044	711.559	206.594	0.0648371	79.8898	2.8749	175.425	0.301097	0.0556634	0.433863	0.721014	0.804014	67.0975	0.0364208	56.9359	0.978552	14.5	6.36717	6.99866	0.499146	4.04946	0.514793	1.84461	-0.0833941	16.3982	0.0133155	1.30309	56.2817	0.117238
material91	3	156.217	66669.3	-21.9194	205	11.5838	0.893033	2.93266	2.39375	0.0218154	7.43122	0.469562	0.401502	-0.255976	0.941987	0.985112	0.924245	0.316492	0.11804	20.7714	5.14977	449.037	205	0.0742847	57.2805	4.38666	131.057	0.731121	0.0812451	0.305167	0.626108	0.721483	46.4831	0.0407354	34.5901	0.745336	13.5	4.51675	4.00122	0.500977	3.76743	0.665859	1.63912	0.323753	14.1936	0.0126743	1.75176	40.2931	0.0847103
material101	3	69.468	74868.2	2319.22	157.864	7.30007	0.91161	2.38906	1.49674	0.140579	5.48769	0.648822	0.609433	-0.341048	0.947012	0.991333	0.954055	0.270825	0.359413	11.2831	4.06748	209.929	157.864	0.087279	37.8737	14.3895	123.43	3.31453	0.121741	0.172391	0.445695	0.635158	31.0457	0.0529146	15.0478	0.454195	14	2.42051	1.00146	0.499023	3.03176	0.827426	4.13512	1.53657	9.19155	0.0121064	2.56042	40.9573	0.0320041
material11	1	177.748	148748	2541.26	275.829	19.2657	0.869427	3.03454	2.62483	0.0130809	7.83618	0.510315	0.455444	-0.275149	0.958083	0.983377	0.932208	0.317036	0.0688767	21.3174	5.49381	526.214	275.829	0.0585383	65.5863	6.57225	250.604	0.754799	0.0838042	0.282492	0.566927	0.733657	50.8564	0.0526281	42.449	0.83669	16	4.88871	3.5	0.5	4.30746	0.608858	2.11904	0.7073	18.5542	0.0140571	1.51677	78.1624	0.0894999
material21	1	234.502	78904	-439.045	198.992	23.1565	0.791524	3.34703	3.35014	0.00380245	8.63611	0.397348	0.320891	-0.182359	0.907344	0.977099	0.907969	0.288678	0.0218941	27.6074	5.67904	679.847	198.992	0.0551933	78.8227	3.00631	198.635	0.229206	0.0501406	0.407447	0.700695	0.791163	63.872	0.0358349	57.3457	0.982344	15	6.48234	6.99829	0.501709	3.91534	0.512189	1.83421	-0.0136778	15.3299	0.012075	1.19643	70.5265	0.107462
material31	1	269.871	83767.9	-438.894	188.227	31.5489	0.7129	3.55248	3.94322	0.00339359	8.81066	0.359889	0.278183	-0.151099	0.873571	0.974603	0.902301	0.258474	0.0199039	30.3777	5.67983	798.211	188.227	0.0572376	92.7984	2.5986	185.646	0.183358	0.0400667	0.47395	0.7434	0.826227	79.4367	0.0295402	67.0055	0.991632	16.5	7.17284	7.00122	0.499512	3.94448	0.505789	2.11056	-0.068004	15.559	0.0123239	1.02709	94.7266	0.110938
material41	1	276.24	98262.4	-266.505	222.568	33.2514	0.74004	3.59942	4.08205	0.00317851	8.90134	0.352943	0.270666	-0.159453	0.886633	0.973236	0.899241	0.250621	0.0186587	30.2596	5.75966	822.815	222.568	0.0543358	93.721	2.539	187.77	0.183901	0.0415635	0.487165	0.749359	0.833551	80.2466	0.0309862	68.7319	0.992437	16.5	7.14849	7.00122	0.499512	4.19934	0.505233	1.85232	0.021723	17.6344	0.0123597	1.0115	95.2971	0.128801
material51	1	237.426	85323.9	324.361	208.867	28.773	0.757847	3.46578	3.6693	0.00390705	8.69892	0.3865	0.310303	-0.181167	0.907368	0.974011	0.90391	0.280206	0.0176497	27.7419	5.72167	693.756	208.867	0.0534004	84.2872	2.99968	177.071	0.220762	0.0463664	0.441295	0.715362	0.813453	71.3939	0.0343356	58.8663	0.934502	15.5	6.53414	6.00171	0.499512	4.02166	0.544708	1.90183	0.195859	16.1738	0.0161181	1.11074	75.2833	0.123275
material61	1	205.784	65043.5	545.071	171.468	26.7468	0.730125	3.41754	3.49446	0.00747458	8.33583	0.409085	0.335963	-0.19076	0.909776	0.975614	0.908155	0.275282	0.0516512	26.0464	5.53923	592.012	171.468	0.0561629	76.6983	3.87227	184.178	0.25427	0.0497268	0.418737	0.683471	0.810254	65.4447	0.037096	50.7577	0.869542	15.5	6.08672	5.49841	0.499512	3.70303	0.587666	2.16232	0.309181	13.7125	0.0184243	1.14819	74.9856	0.100413
material71	1	229.289	74148.1	-254.068	180.782	24.9554	0.757414	3.42528	3.54973	0.00535163	8.44333	0.388747	0.311078	-0.181943	0.903234	0.976644	0.905519	0.26417	0.0326736	27.5922	5.58827	664.954	180.782	0.0606903	79.1007	3.28763	183.814	0.260066	0.0522371	0.433144	0.709524	0.8096	66.6019	0.037519	55.1282	0.9271	15.5	6.35104	6.00171	0.499512	3.84655	0.549673	2.00133	0.0388665	14.7959	0.0142552	1.14648	76.2639	0.105419
material81	1	244.537	95750.2	-911.638	207.396	21.1915	0.81459	3.34383	3.39349	0.00578565	8.41997	0.380591	0.299069	-0.185974	0.906864	0.978378	0.905481	0.265068	0.0450767	28.1415	5.57919	716.453	207.396	0.0647902	80.6098	2.83522	173.252	0.296957	0.055683	0.442944	0.726664	0.808939	68.2927	0.0367909	57.3082	0.97813	15	6.38662	6.99829	0.501709	4.06478	0.515082	1.84901	-0.0735769	16.5224	0.0115232	1.25877	69.9031	0.106605
material91	1	157.078	68555.7	6.08627	206.934	12.2232	0.888454	2.96427	2.45483	0.0216653	7.46784	0.466169	0.397982	-0.251453	0.939942	0.984342	0.922624	0.313616	0.117193	20.823	5.1594	452.284	206.934	0.0742098	58.1032	4.35179	129.021	0.727587	0.0807534	0.310205	0.629395	0.725848	47.6966	0.0402533	34.8239	0.748704	13.5	4.52626	4.00122	0.500977	3.78701	0.663809	1.66559	0.336998	14.3414	0.0135627	1.68572	41.4168	0.0889939
material101	1	69.9783	76038.2	2340.83	158.984	7.64494	0.908249	2.41301	1.53341	0.138602	5.52251	0.645656	0.605755	-0.336548	0.945845	0.990948	0.95307	0.268479	0.356532	11.3391	4.08224	211.645	158.984	0.0881178	38.0141	14.0577	120.731	3.23847	0.121659	0.177264	0.450664	0.640933	31.3224	0.0535917	15.1631	0.457509	14	2.43032	1.00146	0.499023	3.04291	0.825771	4.16258	1.54137	9.25929	0.012643	2.47295	42.1401	0.0334256
material11	8	153.103	112031	2125.16	235.357	8.3344	0.931599	2.62733	1.81962	0.0174039	7.35317	0.564067	0.513378	-0.34095	0.975355	0.989976	0.94373	0.327085	0.0977997	19.6313	5.36929	438.762	235.357	0.0509133	55.321	8.71874	363.135	0.931016	0.0809323	0.211019	0.49657	0.677531	40.0195	0.0432635	36.3739	0.84465	14	4.58008	3.00098	0.499023	3.92434	0.603756	2.12976	0.688001	15.4004	0.00956624	3.00515	29.7876	0.0483954
material21	8	204.596	62094.7	-664.631	178.162	9.19175	0.901878	2.7932	2.17134	0.00788773	7.85322	0.476792	0.408729	-0.26947	0.955699	0.987997	0.930071	0.336481	0.0565153	25.4836	5.48745	578.009	178.162	0.0547313	66.7493	4.55453	282.335	0.371058	0.0519675	0.301092	0.606078	0.732805	48.5571	0.03308	49.3806	0.92218	13.5	6.0476	6.49951	0.500977	3.57923	0.552964	1.79306	-0.176025	12.8109	0.00633316	2.57962	24.4309	0.0538461
material31	8	232.206	65010.7	-946.828	162.264	11.852	0.863869	2.95831	2.5115	0.00720475	7.99137	0.437934	0.361611	-0.233092	0.937458	0.985733	0.922715	0.309517	0.0548106	27.9001	5.46252	665.707	162.264	0.0610931	78.0908	3.67074	231.952	0.293146	0.0419962	0.368087	0.661314	0.774651	60.812	0.0292544	56.4975	0.986676	14	6.6529	7	0.499023	3.49839	0.509207	2.15453	-0.358502	12.2387	0.00583853	2.17657	34.4656	0.0521273
material41	8	237.431	73611.7	-672.437	186.192	13.1394	0.868168	3.03842	2.69482	0.00638836	8.1616	0.4199	0.339819	-0.236297	0.942283	0.984192	0.917486	0.290016	0.0538346	27.8688	5.57881	683.038	186.192	0.0586161	78.3647	3.35306	220.199	0.280026	0.0417827	0.405085	0.687592	0.795888	62.1774	0.0293817	57.8791	0.98719	14	6.64456	7	0.499023	3.70559	0.508853	1.93168	-0.187401	13.7314	0.00679874	2.09445	35.0984	0.0618129
material51	8	202.467	60204.8	-144.613	174.593	11.6981	0.874411	2.94766	2.46543	0.00654774	8.05719	0.447897	0.374001	-0.248108	0.947621	0.98493	0.92176	0.312501	0.0498473	25.4356	5.55435	569.858	174.593	0.0546869	71.0237	4.11005	221.386	0.335341	0.0467725	0.35562	0.642282	0.77247	55.7475	0.0327764	49.431	0.906569	13.5	6.06644	5.99854	0.500977	3.55403	0.563351	1.87978	-0.00301473	12.6311	0.00889363	2.31329	26.6181	0.0598189
material61	8	174.316	45846.1	-43.7274	143.782	10.1553	0.86806	2.85219	2.25472	0.00976807	7.70767	0.475846	0.407185	-0.268634	0.953253	0.986839	0.927945	0.321456	0.0588266	23.741	5.38967	480.554	143.782	0.0571112	63.272	4.96085	224.469	0.372025	0.0512105	0.317316	0.60907	0.750179	48.7928	0.0344205	42.2413	0.811588	13.5	5.62443	5.50085	0.500977	3.25717	0.624805	2.06903	0.03004	10.6092	0.00873171	2.46771	25.9603	0.0466173
material71	8	198.708	56424.9	-647.146	158.189	9.88791	0.882345	2.8519	2.27364	0.0096371	7.7382	0.46764	0.396156	-0.265152	0.952052	0.987111	0.927044	0.313776	0.0694413	25.427	5.40258	559.165	158.189	0.0604983	66.262	4.34862	251.026	0.338762	0.0540032	0.325366	0.626704	0.748797	50.3356	0.0351943	47.3782	0.883415	13.5	5.95453	6.49951	0.500977	3.45316	0.578609	1.96979	-0.200856	11.9243	0.0069083	2.46245	26.4013	0.051554
material81	8	212.54	78416.3	-1089.86	194.735	8.89794	0.912609	2.78936	2.149	0.0153439	7.56908	0.484601	0.414532	-0.28576	0.959182	0.989118	0.932813	0.305237	0.103914	25.7745	5.34026	612.292	194.735	0.0613311	69.0911	4.38571	251.657	0.45325	0.0595095	0.3064	0.617143	0.732291	51.2762	0.036133	49.7184	0.967066	14	5.95002	7	0.499023	3.78394	0.522654	1.75961	-0.208257	14.3182	0.00504131	2.65767	30.3548	0.0488132
material91	8	138.668	52128.3	-19.162	190.732	4.91082	0.949798	2.40789	1.52043	0.0467099	6.53551	0.571066	0.516225	-0.365605	0.972839	0.991769	0.943935	0.328879	0.201491	19.2055	4.86531	396.374	190.732	0.0655216	48.7681	6.42281	216.179	0.986645	0.0836683	0.202401	0.524947	0.637885	33.4529	0.0353938	31.1651	0.801674	12	4.2975	3.50098	0.500977	3.56377	0.631044	1.43676	0.228871	12.7005	0.00565384	3.71536	18.3136	0.0410216
material101	8	61.8331	51709.2	1783.73	137.6	3.15252	0.955205	1.97248	0.986149	0.189099	4.94063	0.713449	0.680718	-0.427646	0.965634	0.994726	0.963575	0.253982	0.427831	10.6247	3.83107	183.754	137.6	0.0747697	31.49	18.8278	195.794	4.19234	0.123135	0.117395	0.378688	0.56178	21.7869	0.0452649	13.5304	0.422108	12	2.3371	0.500977	0.500977	2.84087	0.843213	3.40251	1.36245	8.07054	0.00763166	4.72244	18.2574	0.0199071
material11	10	144.444	99992.2	1980.84	220.243	6.40644	0.943468	2.49622	1.62261	0.0176472	7.20307	0.578992	0.530106	-0.362929	0.979282	0.991604	0.947266	0.336826	0.0954805	19.0772	5.33713	409.031	220.243	0.0486438	52.2241	9.45472	381.052	0.990638	0.0802111	0.187898	0.473642	0.65388	36.7381	0.0396433	34.3918	0.793499	13.5	4.47911	2.99927	0.500977	3.78586	0.636164	2.15843	0.692216	14.3327	0.0105775	3.69131	20.2855	0.0426885
material21	10	194.689	56267.3	-670.392	170.595	6.88875	0.922374	2.61707	1.89567	0.00910912	7.60348	0.499868	0.435385	-0.301131	0.965687	0.989424	0.933474	0.356707	0.0595845	24.8002	5.42907	545.834	170.595	0.0532497	62.5538	5.30895	337.794	0.410237	0.0533703	0.270674	0.572646	0.715012	44.215	0.0335593	47.0265	0.897389	12.5	5.91526	6.50024	0.500488	3.46982	0.569422	1.78251	-0.20777	12.0396	0.00583279	3.26195	16.0061	0.0470009
material31	10	221.79	57682	-989.991	151.543	8.65575	0.891957	2.75824	2.16377	0.00781265	7.73145	0.463421	0.39156	-0.262917	0.950783	0.988632	0.929842	0.340666	0.050012	27.2814	5.40111	630.288	151.543	0.0610606	72.8233	4.27875	273.419	0.326478	0.0430358	0.323894	0.624385	0.748647	53.6411	0.0295019	53.861	0.944882	13.5	6.52993	7.00049	0.500977	3.35008	0.537716	2.20218	-0.43643	11.223	0.00493038	2.78355	22.9142	0.0434326
material41	10	224.833	65521	-712.533	173.586	9.67959	0.894376	2.84093	2.33923	0.0068774	7.9249	0.442257	0.364956	-0.266369	0.955311	0.987294	0.924502	0.316808	0.0518417	27.1187	5.52911	639.698	173.586	0.0589536	73.7125	3.78154	244.874	0.305231	0.0423904	0.364112	0.656272	0.773438	56.3201	0.029134	54.7218	0.951412	13.5	6.49222	7.00049	0.500977	3.54615	0.533299	1.98235	-0.240862	12.5752	0.00612885	2.66769	23.0727	0.0513636
material51	10	191.742	51805.2	-228.398	161.285	8.84396	0.896033	2.77336	2.17393	0.00689595	7.85416	0.465971	0.39517	-0.271757	0.956795	0.988402	0.929655	0.340397	0.0475119	24.7897	5.50336	533.247	161.285	0.0555251	66.0027	4.46507	243.112	0.35047	0.0475865	0.328374	0.619607	0.756348	50.1116	0.0326876	46.7303	0.888503	13.5	5.93334	5.99854	0.500977	3.3952	0.575271	1.89158	-0.0594056	11.5274	0.00633441	2.9111	21.8844	0.0432769
material61	10	165.178	38699.9	-138.711	131.82	7.56844	0.891406	2.67666	1.98238	0.00946757	7.53304	0.492902	0.426879	-0.290102	0.960452	0.989268	0.933184	0.346158	0.051856	23.1616	5.35501	448.895	131.82	0.0576671	59.1837	5.33747	245.511	0.390808	0.0519539	0.29152	0.587586	0.732373	43.9814	0.0342965	40.0348	0.852464	13	5.518	5.50024	0.501465	3.09649	0.598728	2.07767	-0.0448526	9.58828	0.0061147	3.11926	21.5215	0.0333488
material71	10	189.04	48942.3	-677.33	148.075	7.41503	0.904626	2.67198	1.98582	0.00943575	7.54526	0.489754	0.422029	-0.290194	0.960715	0.989455	0.93291	0.339505	0.0610764	24.8093	5.36277	526.242	148.075	0.0592809	61.8015	5.05841	292.639	0.369413	0.0558231	0.288946	0.593443	0.725171	44.3784	0.0356259	45.0853	0.92929	13	5.83879	6.5	0.501465	3.31604	0.548206	1.96164	-0.259937	10.9961	0.00498827	3.12834	21.5473	0.0374894
material81	10	204.391	68885	-1076.44	184.167	6.82196	0.928563	2.61913	1.88513	0.0138776	7.38867	0.505344	0.440707	-0.312533	0.967185	0.99096	0.938183	0.343723	0.0891875	25.3026	5.31711	583.586	184.167	0.0588694	64.814	4.97448	297.027	0.461347	0.0613238	0.266591	0.580833	0.703831	45.2929	0.0361697	47.9606	0.903974	13.5	5.88065	7.00049	0.500977	3.658	0.56507	1.74453	-0.255828	13.381	0.00441358	3.3366	20.6211	0.0423543
material91	10	135.466	46643.9	-64.1612	181.435	3.98091	0.95706	2.28252	1.37413	0.0408168	6.43664	0.585474	0.535765	-0.390566	0.977834	0.9927	0.94675	0.360152	0.18212	19.0895	4.88392	383.233	181.435	0.0621106	44.7025	7.4118	274.741	1.04176	0.0866602	0.174786	0.491199	0.610763	27.6355	0.0378331	30.6213	0.662438	11.5	4.30473	4.00085	0.499756	3.47767	0.715064	1.40362	0.188929	12.0942	0.00528899	4.4705	12.8144	0.0385482
material101	10	61.1857	44647.7	1571.03	131.84	2.58923	0.961478	1.91093	0.919594	0.172865	4.96302	0.714243	0.682371	-0.447367	0.971026	0.994825	0.962795	0.271233	0.407801	10.7467	3.90342	178.671	131.84	0.065022	30.2004	20.6611	228.189	4.54495	0.116916	0.111143	0.364643	0.563611	19.5429	0.0445826	13.656	0.409155	11	2.40768	0.499512	0.499512	2.8038	0.849463	3.07193	1.24968	7.86129	0.00760256	5.50936	13.0572	0.0197084
material11	5	166.829	130746	2345.49	257.202	13.0128	0.903686	2.84266	2.21356	0.0141009	7.61476	0.533462	0.48069	-0.303437	0.966636	0.985918	0.935766	0.328058	0.0744295	20.5701	5.44214	486.057	257.202	0.0545605	60.0264	7.44912	300.67	0.813949	0.082369	0.238638	0.530162	0.697381	44.1423	0.0463873	39.626	0.864045	14.5	4.75227	3.5011	0.499146	4.1287	0.591237	2.10795	0.693556	17.0461	0.0155993	2.07667	41.1945	0.0780311
material21	5	221.271	69573.5	-569.242	187.661	15.0983	0.851072	3.09081	2.75932	0.00485251	8.29748	0.427807	0.353953	-0.215604	0.930248	0.982243	0.916762	0.316012	0.0285082	26.6931	5.5976	632.682	187.661	0.0556517	73.582	3.55561	228.822	0.268112	0.0503571	0.362687	0.661963	0.768765	57.495	0.0335068	53.593	0.980264	14	6.29276	7	0.499023	3.74146	0.513618	1.80715	-0.101583	13.9985	0.00906168	1.6722	43.8897	0.0796616
material31	5	253.255	73243.8	-718.153	174.329	20.2502	0.791856	3.28414	3.23663	0.00429642	8.47391	0.389031	0.308588	-0.180794	0.902476	0.978204	0.907115	0.285801	0.0290459	29.3077	5.5977	736.492	174.329	0.0592008	85.2714	2.96473	207.417	0.210404	0.0407545	0.41678	0.705285	0.797315	69.3888	0.0285664	62.0394	0.990506	14.5	6.94415	6.99866	0.499146	3.71764	0.506566	2.11033	-0.214548	13.8208	0.0107149	1.42495	49.5283	0.0913289
material41	5	257.854	86435.4	-507.217	206.365	21.5798	0.810658	3.34197	3.37781	0.004233	8.56139	0.381226	0.299487	-0.188951	0.912409	0.976761	0.90346	0.270532	0.0339659	29.0969	5.68196	754.625	206.365	0.0560412	86.5208	2.88674	201.601	0.225761	0.0409217	0.44795	0.718851	0.817099	72.002	0.0288286	63.3382	0.991049	14.5	6.89938	6.99866	0.499146	3.96734	0.506192	1.86225	-0.0828502	15.7398	0.0114245	1.41087	49.9478	0.106016
material51	5	221.618	73199.5	54.2234	193.335	18.8633	0.822213	3.2233	3.04614	0.00482445	8.4109	0.413875	0.338413	-0.209481	0.927596	0.978331	0.909797	0.297534	0.0336595	26.6833	5.649	635.778	193.335	0.0539151	78.233	3.36777	193.859	0.247614	0.0455888	0.395656	0.680969	0.790725	64.0324	0.0316138	54.3607	0.957863	14	6.31884	5.99854	0.499023	3.79935	0.528922	1.87425	0.0952534	14.4351	0.0123429	1.55572	46.2373	0.0891966
material61	5	191.663	55230.1	224.712	158.187	16.9381	0.806563	3.15308	2.8495	0.00783438	8.0673	0.437077	0.364845	-0.224472	0.932843	0.980366	0.91509	0.297376	0.0460198	25.0081	5.48551	539.317	158.187	0.0566851	70.7676	4.15057	192.8	0.280346	0.0490488	0.368104	0.652738	0.779467	57.6872	0.0337926	46.7104	0.89711	14	5.88198	5.49951	0.499023	3.48069	0.569606	2.09385	0.170791	12.1152	0.0132057	1.63388	45.5864	0.0709269
material71	5	214.597	66419.9	-486.37	170.968	16.1528	0.827361	3.15651	2.88297	0.00733923	8.12255	0.424312	0.347948	-0.218041	0.929205	0.981007	0.913399	0.282679	0.0547478	26.5249	5.5058	612.772	170.968	0.061266	72.8292	3.52304	201.176	0.278327	0.0523656	0.382239	0.676916	0.780042	58.6915	0.0349929	51.138	0.951242	14	6.14167	6.50098	0.499023	3.66344	0.533414	1.9757	-0.0775459	13.4208	0.0102456	1.62676	46.0725	0.0764545
material81	5	228.586	89531.7	-1049.42	204.448	14.0497	0.871399	3.07989	2.73638	0.0100103	8.00992	0.428909	0.351737	-0.230656	0.936152	0.984296	0.919271	0.284613	0.0785631	26.9062	5.46748	664.067	204.448	0.064088	75.6653	3.36446	193.921	0.362242	0.056904	0.378786	0.678361	0.775899	60.9552	0.0356178	53.3431	0.974596	14.5	6.14529	6.99866	0.499146	3.94732	0.517505	1.79383	-0.13963	15.5813	0.00848444	1.77594	43.1641	0.0801621
material91	5	147.407	60453.2	-10.8978	200.736	7.68032	0.926298	2.68212	1.92412	0.0364059	6.9687	0.522506	0.459373	-0.306588	0.959089	0.988323	0.933239	0.308565	0.174767	19.9142	4.99174	423.415	200.736	0.0713338	54.0867	5.13395	155.345	0.84039	0.0825385	0.256128	0.581413	0.685096	41.4598	0.0380999	32.7264	0.721928	12.5	4.37595	4.00085	0.500488	3.68533	0.68	1.52942	0.283182	13.5817	0.00938747	2.49153	24.6065	0.0656531
material101	5	65.2613	63157	2066.86	147.782	4.83934	0.936588	2.1814	1.21856	0.168257	5.1876	0.681612	0.645266	-0.378241	0.955178	0.993213	0.959066	0.26155	0.399653	10.8675	3.92176	196.025	147.782	0.0822532	35.0187	16.3132	148.452	3.71557	0.122951	0.141825	0.411514	0.597745	26.8813	0.047894	14.104	0.436002	13	2.34776	0.501465	0.501465	2.93162	0.83643	3.79808	1.46629	8.59441	0.00960153	3.44446	27.3443	0.0253177
[truncated: 1 more columns]

## Sheet: FOV_64Levels
ROI	FOV(cm)	-333-1AutoCorrelation	-333-1ClusterProminence	-333-1ClusterShade	-333-1ClusterTendendcy	-333-1Contrast	-333-1Correlation	-333-1DifferenceEntropy	-333-1Dissimilarity	-333-1Energy	-333-1Entropy	-333-1Homogeneity	-333-1Homogeneity2	-333-1InformationMeasureCorr1	-333-1InformationMeasureCorr2	-333-1InverseDiffMomentNorm	-333-1InverseDiffNorm	-333-1InverseVariance	-333-1MaxProbability	-333-1SumAverage	-333-1SumEntropy	-333-1SumVariance	-333-1Variance	-333GrayLevelNonuniformity	-333HighGrayLevelRunEmpha	-333LongRunEmphasis	-333LongRunHighGrayLevelEmpha	-333LongRunLowGrayLevelEmpha	-333LowGrayLevelRunEmpha	-333RunLengthNonuniformity	-333RunPercentage	-333ShortRunEmphasis	-333ShortRunHighGrayLevelEmpha	-333ShortRunLowGrayLevelEmpha	EnergyNorm	GlobalEntropy	GlobalMax	GlobalMean	GlobalMedian	GlobalMin	GlobalStd	GlobalUniformity	Kurtosis	Skewness	Variance	Busyness	Coarseness	Complexity	Contrast
material11	25	758.219	3.31876e+06	28607.3	1282.49	8.1455	0.987378	2.55307	1.72522	0.00900475	8.42538	0.579661	0.534261	-0.473531	0.997313	0.997913	0.974084	0.349448	0.0526836	41.9349	6.47896	2539.61	1282.49	0.0155386	966.433	5.39379	3389.34	0.107368	0.0111349	0.373367	0.624731	0.799356	804.331	0.00734448	819.004	2.10481	64	22.1955	16.1501	2.7688	18.0659	0.25389	2.06428	0.663562	326.376	0.00185283	0.746178	2537.53	0.220604
material21	25	1027.31	1.93898e+06	-5291.78	1018.61	9.7628	0.981013	2.80923	2.19565	0.00293152	9.18495	0.47531	0.408749	-0.404266	0.995227	0.997491	0.9669	0.350217	0.0194249	55.6812	6.73686	3414.16	1018.61	0.0150142	1204.5	2.81071	2954.82	0.0347518	0.00648598	0.53304	0.754217	0.863459	1047.04	0.00493628	1115.78	2.08333	64	29.1062	31.4695	2.78418	16.3896	0.250589	1.82062	-0.130504	268.62	0.000983566	0.711005	2129.3	0.190492
material31	25	1144.58	1.96397e+06	-7922.19	938.272	12.6086	0.97348	2.96947	2.53456	0.00259698	9.32721	0.435895	0.361702	-0.375332	0.993261	0.996772	0.962072	0.330821	0.0207459	60.4371	6.7232	3823.45	938.272	0.0160224	1371.78	2.50162	2584.24	0.0346542	0.00506019	0.596917	0.794015	0.887337	1235.89	0.00386268	1242.55	2.06004	64	31.4777	32.7	2.73804	15.8654	0.266536	2.15138	-0.254707	251.711	0.000996917	0.683814	2155.15	0.185615
material41	25	1175.43	2.25407e+06	-4828.55	1081.2	13.4509	0.975424	3.02542	2.64737	0.00249713	9.42141	0.426315	0.350107	-0.379993	0.993966	0.996556	0.960449	0.317578	0.0230829	60.2823	6.79829	3941.74	1081.2	0.0149935	1391.21	2.40677	2638.58	0.032734	0.00519259	0.614182	0.802551	0.894146	1256.81	0.00398465	1273.49	2.15854	64	31.4097	31.8848	2.75342	16.939	0.239634	1.887	-0.115767	286.931	0.00106254	0.681704	2125.18	0.212257
material51	25	1056.7	2.13442e+06	1557.33	1061.2	12.3448	0.977002	2.94404	2.44853	0.00273963	9.32699	0.454232	0.384612	-0.397097	0.995069	0.996841	0.963393	0.337821	0.0218407	56.3733	6.8014	3518.57	1061.2	0.0143673	1299.69	2.69832	2438.33	0.0366413	0.00560086	0.569829	0.775765	0.878323	1169.07	0.00433143	1149.28	2.14327	64	29.4947	28.4395	2.79956	16.7138	0.241088	1.87375	0.0617748	279.352	0.00125505	0.695825	2094.27	0.202482
material61	25	928.702	1.71945e+06	3369.88	898.519	11.4228	0.974893	2.89624	2.32511	0.00416264	9.03322	0.473909	0.407162	-0.410725	0.995301	0.997074	0.965176	0.333205	0.024959	53.1762	6.65962	3062.32	898.519	0.0153675	1183.06	3.05369	2359.19	0.0345814	0.00612477	0.534065	0.749428	0.866564	1063.25	0.00471335	1014.75	2.07233	64	27.8658	26.2554	2.81494	15.4354	0.254371	2.09885	0.134042	238.251	0.00135685	0.699397	2199.05	0.171773
material71	25	1035.02	2.04902e+06	-4989.62	987.168	10.8515	0.978254	2.89162	2.34195	0.00416341	9.05494	0.46259	0.392377	-0.407309	0.99512	0.997213	0.964792	0.326404	0.0344643	56.2472	6.6584	3446.22	987.168	0.016273	1265.44	2.99836	2604.83	0.0508234	0.006712	0.552168	0.76119	0.873263	1130.31	0.00497663	1118.03	2.10552	64	29.2235	30.0391	2.81494	16.2487	0.249185	2.01592	-0.122735	264.022	0.00110036	0.692726	2260.72	0.192406
material81	25	1029.74	2.35004e+06	-9076.31	1103.05	8.82137	0.984132	2.77357	2.14695	0.00613285	8.82969	0.474936	0.405927	-0.417879	0.995279	0.997727	0.967482	0.337127	0.0485968	54.9977	6.5495	3450.27	1103.05	0.0176265	1253.72	3.13202	2473.68	0.0796204	0.00781694	0.542928	0.758846	0.868388	1115.31	0.00533479	1103.48	2.05306	64	28.4686	31.4695	2.7688	17.1181	0.262933	1.83081	-0.182376	293.03	0.000970137	0.711452	2369.66	0.207889
material91	25	805.086	2.47708e+06	7189.51	1288.44	6.03488	0.990676	2.51658	1.6826	0.0193908	7.99667	0.544721	0.489537	-0.464423	0.996031	0.998442	0.974319	0.359057	0.102399	44.0221	6.15052	2722.69	1288.44	0.0209751	1070.81	4.21703	2086.46	0.131038	0.012127	0.44132	0.691073	0.825435	951.174	0.00738766	855.335	1.97592	64	22.9734	21.1797	2.98413	18.099	0.278611	1.50833	0.246532	327.572	0.00109698	0.731255	2828.24	0.226095
material101	25	336.894	2.40943e+06	32701.7	844.553	3.64546	0.991404	2.03882	1.05717	0.0776316	6.18605	0.69231	0.661809	-0.5194	0.993471	0.999059	0.983827	0.308484	0.209737	22.5093	5.01734	1150.52	844.553	0.0280198	637.97	13.7588	1430.46	0.598031	0.0196972	0.246772	0.496272	0.732886	565.927	0.0102149	363.26	1.48759	64	12.6032	4.38379	2.95337	14.2978	0.470941	3.6838	1.4361	204.427	0.00198626	0.77845	3562.7	0.133047
material11	50	770.189	3.15773e+06	26352.2	1260.33	31.9634	0.950532	3.3763	3.46915	0.00509913	9.29095	0.450747	0.389117	-0.330358	0.98727	0.992128	0.950918	0.300727	0.0360133	43.0393	6.54488	2592.18	1260.33	0.0220917	924.975	2.56177	1790.06	0.0459117	0.0128662	0.537544	0.764242	0.862339	816.366	0.0104337	819.013	2.10368	64	22.1599	16.0732	2.7688	18.1106	0.254456	2.07857	0.672405	327.992	0.00296131	0.468353	3771.86	0.353284
material21	50	1045.67	1.80287e+06	-5918.55	967.678	38.1841	0.924077	3.69629	4.39459	0.00151792	10.0775	0.342372	0.261001	-0.255115	0.973403	0.990497	0.937478	0.245014	0.0101822	57.0366	6.75027	3496.39	967.678	0.0176823	1199.88	1.6269	1823.93	0.0166433	0.00727338	0.693848	0.866263	0.91395	1099.58	0.00625756	1125.11	2.09802	64	29.1975	31.4772	2.78418	16.5124	0.248096	1.81883	-0.1227	272.658	0.00169724	0.412068	3540.49	0.333649
material31	50	1152.3	1.77908e+06	-7684	875.505	49.0824	0.893829	3.87287	5.04796	0.00141544	10.2088	0.30907	0.224134	-0.224535	0.961472	0.987938	0.929113	0.216338	0.013858	61.5041	6.72495	3876.26	875.505	0.0180835	1350.62	1.55092	1794.18	0.0171621	0.00594229	0.730591	0.884181	0.92614	1267.57	0.005048	1243.98	2.07142	64	31.428	32.5923	2.75342	16.0089	0.264062	2.13652	-0.242055	256.285	0.00183537	0.376666	3826.67	0.342924
material41	50	1171.53	2.02291e+06	-4939.3	1011.19	52.0132	0.902157	3.92788	5.26275	0.00137874	10.2974	0.300818	0.215889	-0.230763	0.965335	0.987208	0.926281	0.207379	0.0160687	61.0488	6.79952	3954.17	1011.19	0.0169986	1366.08	1.52089	1787.51	0.0168457	0.00605428	0.753368	0.893035	0.933876	1289.54	0.00518886	1263.86	2.16463	64	31.222	31.5464	2.73804	17.0022	0.238101	1.87893	-0.104549	289.075	0.00195717	0.374397	3816.26	0.389392
material51	50	1053.1	1.89064e+06	957.388	991.465	47.7142	0.90817	3.83355	4.86556	0.00146716	10.2195	0.327101	0.245604	-0.245343	0.970909	0.988289	0.931737	0.231791	0.0149949	57.1722	6.80437	3528.38	991.465	0.0166309	1249.82	1.59073	1666.71	0.0166397	0.00642991	0.716954	0.875954	0.922119	1172.74	0.00550108	1139.6	2.14448	64	29.3341	28.2395	2.78418	16.7073	0.240644	1.87559	0.0718506	279.133	0.00223141	0.393435	3624.9	0.357626
material61	50	934.205	1.53714e+06	2864.05	842.087	44.3063	0.900031	3.77415	4.6278	0.00236436	9.89099	0.346268	0.268037	-0.261688	0.97426	0.989091	0.934886	0.242815	0.0180545	54.2129	6.67185	3102.24	842.087	0.0183946	1138.12	1.74038	1543.77	0.0170904	0.00691968	0.692558	0.858141	0.916003	1070.8	0.00601097	1014.23	2.0755	64	27.8118	26.1477	2.81494	15.5163	0.253541	2.09842	0.143964	240.757	0.00235172	0.398501	3710.49	0.304604
material71	50	1043.95	1.82273e+06	-5353.63	910.124	42.1052	0.911566	3.78234	4.67237	0.00228201	9.93927	0.335369	0.25403	-0.256806	0.97295	0.98954	0.933826	0.222641	0.0252258	57.5132	6.68272	3493.86	910.124	0.0195672	1228.04	1.74649	1721.42	0.0246679	0.00787464	0.695963	0.861625	0.91678	1149.56	0.0066706	1111.98	2.11131	64	29.0978	29.8545	2.81494	16.2889	0.248012	2.00849	-0.112395	265.329	0.00192996	0.395996	3791.25	0.337961
material81	50	1051.39	2.18005e+06	-10416.6	1030.8	34.5134	0.935205	3.66495	4.30438	0.00333926	9.75233	0.343969	0.26204	-0.265564	0.974461	0.991331	0.93826	0.231867	0.0349987	56.6505	6.59251	3536.6	1030.8	0.0225444	1217.22	1.77745	1645.07	0.0365727	0.00959322	0.700351	0.864891	0.917984	1137.56	0.00791473	1102.23	2.05866	64	28.4119	31.4003	2.7688	17.1762	0.261483	1.82398	-0.173195	295.023	0.00163703	0.423101	3772.5	0.351876
material91	50	839.242	2.36663e+06	2924.3	1260.91	23.6922	0.963114	3.37655	3.40562	0.0113736	8.9037	0.40764	0.334758	-0.319732	0.982991	0.994003	0.950437	0.279195	0.0734533	46.0407	6.24242	2844.82	1260.91	0.0330605	995.356	2.17075	1353.54	0.0587059	0.0149512	0.631294	0.82296	0.896645	927.073	0.0120859	857.717	1.97662	64	22.9693	20.8721	2.98413	18.1708	0.279058	1.51212	0.254633	330.178	0.00169582	0.471205	4045.84	0.353548
material101	50	355.94	2.34971e+06	31655.9	871.3	14.456	0.967359	2.78228	2.15614	0.0534629	6.97232	0.574781	0.52948	-0.377138	0.980288	0.996353	0.96848	0.304391	0.17007	23.81	5.19007	1218	871.3	0.0523813	546.388	5.60035	807.759	0.232966	0.023615	0.404839	0.645214	0.818511	509.582	0.0167362	365.449	1.48404	64	12.6267	4.38379	2.95337	14.3542	0.473567	3.7113	1.4441	206.044	0.00287564	0.555556	4421.64	0.194506
material11	70	760.157	2.94094e+06	24191	1220	61.3163	0.904292	3.7859	4.82852	0.00395161	9.60875	0.392988	0.327597	-0.276692	0.976891	0.985532	0.934534	0.27464	0.0312081	43.3814	6.56396	2575.52	1220	0.0261389	891.638	1.8805	1378.23	0.0331446	0.0137589	0.616143	0.824914	0.886713	810.34	0.0116117	801.51	2.09795	64	21.8169	15.6656	2.75342	18.0447	0.256427	2.10666	0.693727	325.613	0.00436212	0.330258	5230.46	0.496899
material21	70	1031.49	1.65138e+06	-6157.02	914.196	72.9316	0.852235	4.12959	6.07373	0.00120611	10.3791	0.290892	0.209539	-0.20052	0.949239	0.982496	0.917126	0.199856	0.00860162	57.3124	6.73188	3472.58	914.196	0.0187412	1170.36	1.43337	1638.2	0.0143097	0.0078024	0.740647	0.894325	0.927448	1086.66	0.00692407	1106.99	2.0944	64	28.8552	31.0388	2.7688	16.5667	0.248076	1.80483	-0.100125	274.456	0.00254697	0.278508	5209.41	0.492686
material31	70	1136.98	1.59686e+06	-7270.1	813.2	94.0408	0.792689	4.31637	6.99589	0.00107255	10.5419	0.259051	0.175959	-0.167505	0.924372	0.977896	0.906143	0.170919	0.0108986	61.877	6.70142	3857.55	813.2	0.0189433	1325.74	1.33165	1592.98	0.0132241	0.00647707	0.796785	0.918699	0.9453	1269.94	0.00572881	1229.85	2.09047	64	31.1448	32.2308	2.73804	16.1214	0.258932	2.11023	-0.214967	259.901	0.00278722	0.249137	5735.05	0.516819
material41	70	1141.38	1.82499e+06	-4941.47	948.501	98.7026	0.811493	4.36646	7.24992	0.00108901	10.6159	0.25417	0.171894	-0.172479	0.930155	0.976751	0.903008	0.163199	0.0135763	60.9566	6.77484	3884.16	948.501	0.0180249	1324.14	1.3334	1617.28	0.0134965	0.00678148	0.797891	0.918585	0.945781	1263.21	0.00598671	1235.56	2.16853	64	30.7266	31.0388	2.73804	17.0732	0.236438	1.85831	-0.0800331	291.495	0.0029219	0.248224	5801.67	0.583869
material51	70	1032.83	1.7266e+06	526.509	939.5	90.9357	0.823504	4.26732	6.71953	0.00112379	10.5633	0.275533	0.194241	-0.185575	0.940696	0.978674	0.909917	0.18732	0.00982387	57.2953	6.78666	3490.62	939.5	0.0177775	1218.17	1.36395	1473.09	0.0138052	0.00701607	0.776452	0.910141	0.938909	1164.33	0.00613995	1120.86	2.14518	64	28.9582	27.6704	2.7688	16.8026	0.240092	1.86981	0.0955523	282.327	0.00336052	0.263604	5390.99	0.536938
material61	70	931.383	1.43039e+06	2497.13	804.645	85.7963	0.807298	4.21642	6.44908	0.00179576	10.2387	0.292983	0.214321	-0.203382	0.949582	0.979784	0.913327	0.198217	0.0144086	54.8332	6.65653	3125.64	804.645	0.0194278	1117.63	1.4795	1388.86	0.0139747	0.0074319	0.746003	0.891908	0.93072	1065.17	0.00657865	1011.17	2.09705	64	27.629	25.817	2.81494	15.7436	0.249366	2.09203	0.16925	247.862	0.00364354	0.267891	5423.8	0.464281
material71	70	1037.54	1.69292e+06	-5554.99	863.456	80.902	0.828668	4.21839	6.48292	0.00168753	10.2768	0.283675	0.204249	-0.198081	0.946506	0.980639	0.912104	0.188232	0.0162748	58.0309	6.67484	3500.9	863.456	0.0212928	1196.25	1.4615	1498.23	0.0190708	0.0086495	0.758933	0.898528	0.934737	1137.83	0.00752205	1096.15	2.11978	64	28.7011	29.1777	2.79956	16.5063	0.245537	1.9736	-0.0780511	272.459	0.00291589	0.267763	5543.07	0.508083
material81	70	1038.73	2.00638e+06	-10765.4	967.637	65.8482	0.872572	4.10041	5.96428	0.00253208	10.0992	0.291132	0.209937	-0.204319	0.948562	0.983923	0.917741	0.189304	0.0253396	57.0363	6.58952	3512.51	967.637	0.0256461	1174.35	1.54046	1470.1	0.0301363	0.0107376	0.747438	0.893278	0.931318	1113.45	0.0091477	1072.65	2.0555	64	27.8558	30.6697	2.75342	17.2269	0.260841	1.79304	-0.138341	296.766	0.00238441	0.291958	5390.37	0.50718
material91	70	856.427	2.25665e+06	-69.0909	1226.13	46.308	0.927214	3.82652	4.81733	0.00804091	9.31634	0.347058	0.270855	-0.263737	0.970081	0.988542	0.932321	0.22812	0.0582852	47.3908	6.30364	2914.28	1226.13	0.0389576	967.121	1.723	1173.3	0.0426037	0.0161316	0.697474	0.866206	0.91631	921.135	0.0136528	847.057	1.97372	64	22.7054	20.103	2.98413	18.2106	0.281385	1.52939	0.284301	331.625	0.00233102	0.341542	5296.9	0.488572
material101	70	357.191	2.13197e+06	28981.2	859.007	27.8465	0.937205	3.16718	3.02085	0.0444	7.31735	0.521862	0.470681	-0.322402	0.96991	0.99314	0.957269	0.279528	0.151803	24.4459	5.26588	1226.88	859.007	0.0663977	495.478	3.83324	661.125	0.155977	0.0253398	0.483535	0.706925	0.851091	470.16	0.0192622	353.509	1.46437	64	12.3875	4.35303	2.93799	14.1461	0.478842	3.80003	1.46944	200.113	0.00375259	0.431813	5179.06	0.255018
[truncated: 1 more columns]

## Sheet: FOV_64Levels_ResamplePixel
ROI	FOV(cm)	-333-1AutoCorrelation	-333-1ClusterProminence	-333-1ClusterShade	-333-1ClusterTendendcy	-333-1Contrast	-333-1Correlation	-333-1DifferenceEntropy	-333-1Dissimilarity	-333-1Energy	-333-1Entropy	-333-1Homogeneity	-333-1Homogeneity2	-333-1InformationMeasureCorr1	-333-1InformationMeasureCorr2	-333-1InverseDiffMomentNorm	-333-1InverseDiffNorm	-333-1InverseVariance	-333-1MaxProbability	-333-1SumAverage	-333-1SumEntropy	-333-1SumVariance	-333-1Variance	-333GrayLevelNonuniformity	-333HighGrayLevelRunEmpha	-333LongRunEmphasis	-333LongRunHighGrayLevelEmpha	-333LongRunLowGrayLevelEmpha	-333LowGrayLevelRunEmpha	-333RunLengthNonuniformity	-333RunPercentage	-333ShortRunEmphasis	-333ShortRunHighGrayLevelEmpha	-333ShortRunLowGrayLevelEmpha	EnergyNorm	GlobalEntropy	GlobalMax	GlobalMean	GlobalMedian	GlobalMin	GlobalStd	GlobalUniformity	Kurtosis	Skewness	Variance	Busyness	Coarseness	Complexity	Contrast
material11	25	719.002	3.04873e+06	27837.4	1138.79	76.2296	0.874521	3.91026	5.35957	0.0037456	9.42807	0.37045	0.303378	-0.294653	0.980626	0.982485	0.928543	0.269397	0.0307045	42.5846	6.5289	2438.8	1138.79	0.0274002	830.158	1.70544	1248.57	0.0276308	0.0135035	0.654507	0.847765	0.899644	759.397	0.0118497	759.214	2.06703	64	21.2821	17.3191	2.92261	17.5059	0.269203	2.51257	0.847881	306.458	0.00439271	0.283888	6292.28	0.544405
material21	25	1039.08	1.51312e+06	-4154.49	859.793	93.5456	0.803761	4.32163	7.05648	0.00133103	10.1667	0.262427	0.181414	-0.227371	0.962515	0.977817	0.905228	0.170511	0.0133636	58.2244	6.71894	3512.61	859.793	0.019294	1180.82	1.32518	1499.24	0.0119476	0.00760063	0.774392	0.912558	0.937172	1110.06	0.00686346	1111.1	2.09031	64	28.9824	28.7471	2.8457	16.4735	0.24759	1.8659	-0.0470891	271.377	0.00328638	0.23508	5748.93	0.614843
material31	25	1221.42	1.56536e+06	-9111.04	768.217	133.726	0.703473	4.56787	8.40393	0.00107306	10.5624	0.233773	0.153332	-0.157945	0.91465	0.969522	0.890493	0.145163	0.0142772	65.2011	6.6648	4194.71	768.217	0.0191477	1413.29	1.30445	1665.54	0.0120977	0.00618158	0.821142	0.929425	0.952611	1356.4	0.00567093	1321.96	2.08214	64	32.4891	33.9073	2.81494	16.3261	0.264621	2.17026	-0.295601	266.542	0.00330152	0.195813	7344.82	0.677009
material41	25	1198.86	1.75056e+06	-5958.68	902.066	140.035	0.731247	4.61913	8.76851	0.00103078	10.6562	0.224945	0.145745	-0.166251	0.924757	0.967864	0.88598	0.140712	0.0145994	63.509	6.75308	4123.3	902.066	0.0182952	1388.13	1.25029	1605.89	0.0115537	0.00658484	0.835666	0.93636	0.956432	1340.06	0.00595973	1299.29	2.17985	64	31.6592	32.3154	2.78418	17.2369	0.235365	1.88968	-0.118668	297.112	0.00364153	0.194663	7364.32	0.761788
material51	25	1095.55	1.67231e+06	-1388.22	913.138	130.425	0.750044	4.52968	8.17088	0.00104608	10.6951	0.243343	0.163515	-0.166316	0.925415	0.970289	0.893577	0.160435	0.0153155	59.9958	6.78041	3745.01	913.138	0.0179616	1280.86	1.31323	1497.99	0.0130912	0.0067943	0.819489	0.92921	0.951981	1232.53	0.00625356	1193.07	2.17721	64	30.0303	29.3777	2.8457	17.0686	0.234377	1.86332	0.0392415	291.338	0.00395838	0.207729	6822.39	0.700339
material61	25	945.97	1.27948e+06	1170.86	749.454	116.799	0.730346	4.43535	7.61915	0.00153695	10.2685	0.263518	0.185788	-0.193543	0.943081	0.973156	0.900038	0.180013	0.0106945	56.1358	6.63094	3200.18	749.454	0.0202506	1125.99	1.37125	1348.89	0.013022	0.00734129	0.788761	0.912842	0.943568	1080.55	0.00677843	1031.74	2.09343	64	28.0328	26.6245	2.8457	15.685	0.250257	2.08912	0.122768	246.019	0.00412288	0.215705	6733.75	0.569388
material71	25	1109.02	1.66192e+06	-6451.92	831.753	118.618	0.750398	4.48735	7.93424	0.0015344	10.3181	0.255423	0.179227	-0.189988	0.94116	0.972383	0.895617	0.165227	0.0167836	61.0158	6.67902	3784.24	831.753	0.0217289	1254.66	1.36252	1586.57	0.0151736	0.00850071	0.797132	0.915588	0.946259	1197.3	0.00778973	1171.94	2.13715	64	29.8159	30.5236	2.89185	16.8253	0.242238	1.99808	-0.108864	283.092	0.00344219	0.212523	6971.35	0.665789
material81	25	1075.63	1.87417e+06	-12120.2	897.034	91.6405	0.81463	4.3329	7.1207	0.00213	10.2212	0.264189	0.185354	-0.185242	0.93611	0.978014	0.904042	0.167034	0.024454	59.1364	6.59043	3658.11	897.034	0.0263161	1196.5	1.44314	1428.46	0.0257029	0.0105986	0.796458	0.913883	0.946979	1146.35	0.00949564	1101.47	2.04245	64	28.3906	31.4541	2.78418	17.1915	0.264605	1.81505	-0.182998	295.548	0.00276455	0.237165	6634.86	0.624467
material91	25	889.628	2.0717e+06	-5077.23	1174.23	62.6943	0.898633	4.03906	5.70166	0.00595086	9.37595	0.313924	0.237557	-0.259453	0.969052	0.984185	0.920223	0.210821	0.0427914	49.4669	6.35117	3033.2	1174.23	0.039215	993.376	1.52744	1214.48	0.0340288	0.0156687	0.74247	0.890699	0.929713	945.275	0.013837	898.348	1.98955	64	23.6218	22.8716	3.03027	18.455	0.275697	1.46	0.211464	340.588	0.00271327	0.28451	6002.87	0.642411
material101	25	403.566	2.14276e+06	27798.6	926.392	41.5539	0.914141	3.47706	3.84331	0.0319661	7.69279	0.468962	0.412295	-0.314479	0.971458	0.989627	0.945967	0.264941	0.113411	27.0079	5.49284	1389.29	926.392	0.070334	528.374	2.94909	641.608	0.111287	0.0246585	0.586582	0.77128	0.89117	510.041	0.0202871	402.713	1.53712	64	13.3836	4.59912	3.04565	14.9571	0.455733	3.4464	1.3598	223.714	0.00443493	0.363329	5805.34	0.343959
material11	50	715.212	2.90125e+06	26728	1110.24	73.0299	0.876563	3.90162	5.29655	0.00330999	9.47473	0.371188	0.304172	-0.294442	0.980881	0.983082	0.929058	0.268104	0.0225091	42.7041	6.54409	2417.78	1110.24	0.0259722	830.065	1.7542	1282.53	0.0262945	0.0128932	0.647585	0.842671	0.897733	761.074	0.0111628	756.376	2.06531	64	21.3738	17.6267	2.92261	17.312	0.26935	2.49751	0.833904	299.706	0.00448941	0.29179	6137.2	0.517039
material21	50	1029.05	1.4081e+06	-4127.83	825.307	88.2927	0.806733	4.28533	6.86342	0.00126175	10.115	0.261044	0.177905	-0.231299	0.963935	0.979023	0.90734	0.168393	0.00660066	58.1307	6.70893	3469.51	825.307	0.0192364	1172.71	1.33265	1505.49	0.0115532	0.00712233	0.775223	0.911434	0.937781	1108.76	0.00632326	1101.83	2.0773	64	28.9948	28.8855	2.83032	16.1672	0.251013	1.87621	-0.0667921	261.377	0.00305945	0.242662	5645.57	0.579252
material31	50	1201.2	1.49576e+06	-8938.52	750.702	125.59	0.713363	4.51956	8.1537	0.00101414	10.5308	0.235037	0.15354	-0.157808	0.9141	0.971176	0.893127	0.149213	0.0104364	64.6504	6.65934	4113.66	750.702	0.0193911	1394.22	1.26594	1631.69	0.0107643	0.00603713	0.810733	0.928035	0.948468	1340.33	0.00529651	1298.91	2.07116	64	32.2379	33.792	2.81494	16.1165	0.266302	2.17984	-0.311031	259.741	0.00309983	0.203612	7164.26	0.642644
material41	50	1220.6	1.69963e+06	-5723.08	885.766	136.394	0.733126	4.60351	8.69557	0.000895393	10.691	0.22281	0.142918	-0.161648	0.92064	0.968544	0.886579	0.141236	0.0105584	64.2887	6.77188	4193.95	885.766	0.0178062	1411.64	1.23965	1644.58	0.00992195	0.00599008	0.829489	0.934659	0.954297	1360.99	0.00536116	1322.4	2.17985	64	32.086	32.5846	2.78418	17.1177	0.236088	1.91707	-0.131807	293.017	0.00353733	0.200085	7146.07	0.737858
material51	50	1100.55	1.6532e+06	-1313.99	908.803	126.571	0.75551	4.51762	8.08229	0.000933493	10.7034	0.244551	0.164246	-0.162958	0.922119	0.971009	0.89439	0.156247	0.00976547	60.1663	6.79172	3757.65	908.803	0.0176866	1285.25	1.27861	1525.59	0.0111957	0.00647524	0.807139	0.925104	0.94768	1232.82	0.0057109	1198.23	2.17127	64	30.1432	29.4238	2.8457	17.0206	0.235474	1.87083	0.0327211	289.702	0.00385183	0.214567	6700.09	0.680901
material61	50	940.174	1.2076e+06	1274.67	728.956	111.809	0.734038	4.4137	7.46777	0.00143523	10.2698	0.267869	0.189423	-0.189605	0.940145	0.974143	0.901639	0.17416	0.0088139	56.0674	6.63134	3172.88	728.956	0.0199796	1124.99	1.34779	1334.83	0.0111179	0.00695965	0.776296	0.910972	0.938545	1081.82	0.00612925	1025.45	2.08029	64	28.0395	26.4092	2.8457	15.4708	0.252549	2.09583	0.113264	239.346	0.00416021	0.222125	6354.25	0.560804
material71	50	1099.98	1.5289e+06	-6147.47	794.887	112.339	0.752354	4.45889	7.76106	0.00135093	10.3401	0.252609	0.17352	-0.190792	0.94202	0.973699	0.89731	0.155672	0.014104	60.9701	6.67544	3742.8	794.887	0.0205354	1264.83	1.35905	1547.76	0.0140189	0.00777179	0.784089	0.911809	0.941681	1215.11	0.00686047	1165.02	2.1274	64	29.8938	30.9235	2.87646	16.4779	0.245986	2.02518	-0.135522	271.522	0.0033505	0.219259	6693.13	0.623782
material81	50	1084.58	1.80704e+06	-12100.5	871.676	88.205	0.816225	4.30812	6.99421	0.00217384	10.2192	0.264327	0.184636	-0.184975	0.935923	0.978778	0.905443	0.168253	0.0292539	59.6226	6.5973	3683.36	871.676	0.0245737	1211.34	1.3993	1435.28	0.0234424	0.00970292	0.786559	0.912172	0.942978	1161.86	0.00837769	1110.66	2.05058	64	28.6541	32.0078	2.78418	17.0208	0.262987	1.84366	-0.210815	289.708	0.00279248	0.24472	6172.59	0.617202
material91	50	905.877	2.09692e+06	-5846.83	1179.89	60.6858	0.902166	4.02174	5.61407	0.00632101	9.35296	0.316633	0.239617	-0.266159	0.971386	0.984664	0.92126	0.207081	0.0518593	50.043	6.35756	3088.31	1179.89	0.037252	1021.94	1.56086	1226.98	0.0353793	0.0152956	0.737238	0.886612	0.92877	976.527	0.0133532	914.812	1.99684	64	23.9159	23.6176	3.06104	18.5223	0.273626	1.44594	0.190943	343.074	0.00252418	0.294705	5819.48	0.624834
material101	50	416.744	2.27047e+06	29018.6	955.272	40.7923	0.918095	3.45835	3.79758	0.0325998	7.7058	0.474384	0.418418	-0.317375	0.972575	0.989804	0.946568	0.262779	0.12101	27.4316	5.5082	1435.91	955.272	0.0676625	544.978	2.97752	689.228	0.109291	0.0243558	0.555245	0.75978	0.876621	519.356	0.0196021	415.803	1.55456	64	13.6256	4.67603	3.07642	15.1748	0.449549	3.39328	1.34435	230.273	0.00433937	0.372188	5597.34	0.348972
material11	70	706.068	3.01185e+06	27883.8	1123.47	69.8097	0.882995	3.86779	5.17489	0.00384337	9.43213	0.37313	0.306012	-0.29583	0.980941	0.983765	0.930442	0.273216	0.0330043	42.0787	6.52323	2387.66	1123.47	0.0268601	824.702	1.73325	1214.02	0.0283989	0.0132418	0.65137	0.846026	0.898741	755.67	0.0115161	747.469	2.06475	64	21.1461	17.2114	2.92261	17.3343	0.269562	2.54047	0.855097	300.478	0.00437681	0.301811	5935.06	0.502604
material21	70	1017.16	1.53132e+06	-4186.4	867.758	84.3777	0.822765	4.25947	6.70924	0.00153428	10.0944	0.272219	0.190778	-0.235103	0.965498	0.979814	0.909157	0.170167	0.0178926	57.3171	6.70501	3429.34	867.758	0.019395	1158.28	1.45232	1559.06	0.0161123	0.00791032	0.762578	0.901195	0.935508	1088.99	0.00705662	1088.27	2.0851	64	28.6209	28.6317	2.83032	16.4124	0.2478	1.85802	-0.0450632	269.367	0.00286832	0.253326	5660.69	0.544126
material31	70	1188.94	1.59386e+06	-9848.15	778.619	118.596	0.735678	4.48703	7.94583	0.00119715	10.4798	0.240933	0.160198	-0.166176	0.922312	0.972553	0.895313	0.15402	0.0139524	63.9979	6.65089	4067.3	778.619	0.0198122	1375.99	1.35244	1651.67	0.0148302	0.00652533	0.804199	0.922237	0.9477	1313.43	0.00587767	1284.94	2.05914	64	31.97	33.7612	2.83032	16.2163	0.268779	2.16354	-0.311444	262.97	0.00294714	0.212815	6801.5	0.610094
material41	70	1197.92	1.87802e+06	-6540.86	933.673	128.836	0.757514	4.56462	8.42875	0.00117507	10.6088	0.231159	0.15188	-0.176592	0.933832	0.970148	0.889539	0.144657	0.0172374	63.1415	6.77036	4111.37	933.673	0.0181766	1394.15	1.32656	1622.16	0.0152993	0.00663627	0.823014	0.928235	0.953725	1343.33	0.00584057	1296.71	2.18818	64	31.5595	32.1462	2.79956	17.3446	0.233516	1.896	-0.121235	300.835	0.00343187	0.207459	6863.3	0.719146
material51	70	1076.13	1.71787e+06	-1426.18	925.351	119.889	0.7706	4.47657	7.86541	0.00116908	10.6595	0.248553	0.16901	-0.170171	0.928738	0.972369	0.89674	0.167839	0.0166955	59.1527	6.78087	3668.16	925.351	0.0182225	1267.13	1.31672	1447.92	0.0146969	0.00706825	0.825095	0.929619	0.954211	1227.15	0.00644218	1170.29	2.16846	64	29.6616	28.824	2.8457	17.046	0.235488	1.86768	0.0415755	290.565	0.00384465	0.221977	6389.97	0.652082
material61	70	924.715	1.28984e+06	686.87	753.427	105.776	0.753784	4.37438	7.28775	0.00168688	10.2219	0.267783	0.189176	-0.197861	0.945547	0.975392	0.903497	0.182538	0.0143564	55.2377	6.62333	3116.79	753.427	0.0202504	1112.39	1.44588	1342.2	0.016083	0.00739132	0.765127	0.901508	0.936605	1067.9	0.00647001	1007.76	2.08001	64	27.6614	26.4476	2.8457	15.5793	0.251261	2.08405	0.109771	242.714	0.00383728	0.232172	6347.77	0.522409
material71	70	1075.96	1.64031e+06	-6722.61	830.486	105.724	0.774149	4.40409	7.47158	0.00174151	10.2471	0.264292	0.187762	-0.198767	0.946548	0.975121	0.900775	0.176523	0.0192647	59.8254	6.65982	3657.06	830.486	0.021799	1226.21	1.41974	1537.4	0.0178099	0.00847605	0.775911	0.906588	0.939836	1166.4	0.00747414	1135	2.13348	64	29.2877	30.2467	2.87646	16.6543	0.242508	1.98483	-0.11696	277.367	0.00315332	0.229567	6527	0.600472
material81	70	1067.06	1.89086e+06	-12339.6	909.387	83.8351	0.831189	4.26719	6.77702	0.00255322	10.1266	0.2745	0.195891	-0.194059	0.941724	0.979774	0.908109	0.175159	0.0268401	58.6744	6.57599	3623.63	909.387	0.0267849	1183.86	1.45561	1450.86	0.0258379	0.0107906	0.780291	0.908006	0.941703	1128.72	0.0095092	1090.98	2.03202	64	28.2085	31.5002	2.78418	17.1865	0.266525	1.79939	-0.185166	295.375	0.00254083	0.254062	6232.63	0.577164
material91	70	899.874	2.09507e+06	-5549.24	1182.45	57.5307	0.90721	3.98484	5.44957	0.00664901	9.31331	0.32256	0.245415	-0.270363	0.972608	0.98542	0.923318	0.209573	0.0499301	49.7452	6.34325	3066.17	1182.45	0.0376536	1013.96	1.61088	1226.84	0.0380507	0.0152988	0.738312	0.885085	0.929834	970.845	0.0132961	906.478	1.97757	64	23.7636	22.8101	3.06104	18.4932	0.275556	1.44161	0.196054	342	0.00244173	0.304531	5628.81	0.600863
material101	70	426.912	2.26893e+06	28687.3	969.438	40.2699	0.920237	3.46563	3.80873	0.0330563	7.71871	0.472944	0.416923	-0.320897	0.973837	0.989896	0.946314	0.260552	0.116597	27.9012	5.54137	1469.4	969.438	0.0681302	552.687	3.02246	690.993	0.10918	0.0241099	0.566432	0.764967	0.881789	528.64	0.0194794	422.297	1.55997	64	13.7559	4.65295	3.10718	15.271	0.446675	3.3156	1.32171	233.202	0.00416244	0.375462	5530.1	0.353741
[truncated: 1 more columns]

## Sheet: FOV_FixBinSize
ROI	FOV(cm)	-333-1AutoCorrelation	-333-1ClusterProminence	-333-1ClusterShade	-333-1ClusterTendendcy	-333-1Contrast	-333-1Correlation	-333-1DifferenceEntropy	-333-1Dissimilarity	-333-1Energy	-333-1Entropy	-333-1Homogeneity	-333-1Homogeneity2	-333-1InformationMeasureCorr1	-333-1InformationMeasureCorr2	-333-1InverseDiffMomentNorm	-333-1InverseDiffNorm	-333-1InverseVariance	-333-1MaxProbability	-333-1SumAverage	-333-1SumEntropy	-333-1SumVariance	-333-1Variance	-333GrayLevelNonuniformity	-333HighGrayLevelRunEmpha	-333LongRunEmphasis	-333LongRunHighGrayLevelEmpha	-333LongRunLowGrayLevelEmpha	-333LowGrayLevelRunEmpha	-333RunLengthNonuniformity	-333RunPercentage	-333ShortRunEmphasis	-333ShortRunHighGrayLevelEmpha	-333ShortRunLowGrayLevelEmpha	EnergyNorm	GlobalEntropy	GlobalMax	GlobalMean	GlobalMedian	GlobalMin	GlobalStd	GlobalUniformity	Kurtosis	Skewness	Variance	Busyness	Coarseness	Complexity	Contrast
material11	25	163.51	142418	2694.31	265.567	1.7954	0.98657	1.74332	0.780561	0.0301855	6.41286	0.723642	0.700099	-0.550076	0.996142	0.997896	0.975014	0.336929	0.125636	19.7552	5.29686	474.611	265.567	0.0248792	63.4492	36.5407	1398.74	4.07342	0.0645943	0.0722506	0.290991	0.505496	34.9643	0.0175727	39.8207	0.867852	14.5	4.79982	3.5011	0.499146	4.0967	0.588765	2.06705	0.662653	16.783	0.00414663	7.41595	13.0921	0.0215589
material21	25	218.639	81003.9	-489.191	208.079	2.11872	0.979841	1.90098	0.991468	0.0119038	7.02228	0.640864	0.608195	-0.482954	0.994268	0.997331	0.96705	0.428162	0.0569737	25.8572	5.5827	619.136	208.079	0.0322343	74.1259	15.984	1013.25	1.27358	0.0415917	0.104122	0.37432	0.53057	39.9346	0.0147254	53.6622	0.979436	14	6.32697	7	0.499023	3.69217	0.514186	1.82448	-0.1303	13.6321	0.00223573	6.62919	11.7967	0.0197349
material31	25	252.052	88630.2	-779.059	199.247	2.79994	0.972284	2.05053	1.1651	0.0103712	7.19992	0.60074	0.560911	-0.448457	0.992187	0.996722	0.962823	0.438105	0.0508011	28.4914	5.60088	723.224	199.247	0.0371281	85.7316	11.9689	791.476	0.928079	0.034478	0.138149	0.425769	0.581552	49.9293	0.0152366	62.0324	0.992684	14.5	6.98364	7.50134	0.499146	3.64164	0.505063	2.15414	-0.255407	13.2615	0.00236023	6.20554	11.8235	0.0204483
material41	25	257.939	101124	-477.577	228.83	2.97055	0.97437	2.09271	1.21587	0.00962459	7.30089	0.589561	0.5468	-0.4517	0.992918	0.996523	0.961254	0.433518	0.051497	28.3883	5.67513	744.718	228.83	0.0360862	86.3332	11.2415	778.681	0.907935	0.0343348	0.150015	0.439632	0.598535	51.8292	0.0151979	63.5063	0.993197	14.5	6.95961	6.99866	0.499146	3.88208	0.504708	1.89115	-0.117483	15.0705	0.00248815	6.21429	11.5806	0.0233953
material51	25	220.796	86133.9	134.274	213.059	2.60059	0.975883	2.00966	1.09263	0.0113417	7.14268	0.623158	0.586527	-0.472604	0.993971	0.996737	0.963958	0.421718	0.0561335	25.937	5.62663	625.569	213.059	0.032897	79.3474	14.4586	779.712	1.15722	0.0382593	0.124241	0.400666	0.567291	45.8833	0.0156405	54.3298	0.960292	14	6.35543	5.99854	0.499023	3.73344	0.52727	1.87747	0.0602624	13.9386	0.00283403	6.43634	11.5803	0.0209089
material61	25	190.618	66342.2	286.368	176.361	2.36189	0.973569	1.95707	1.02678	0.0161502	6.86254	0.640041	0.605846	-0.484973	0.993806	0.997032	0.966047	0.411959	0.0617401	24.2585	5.45873	529.791	176.361	0.0331099	72.4816	18.4046	812.707	1.30307	0.0413131	0.113028	0.378516	0.554133	41.4795	0.0166096	46.7831	0.902039	14	5.9289	5.49951	0.499023	3.4105	0.56635	2.10183	0.131587	11.6315	0.00307281	6.55233	12.0454	0.0170143
material71	25	211.755	79162.4	-441.564	193.808	2.24453	0.977103	1.94111	1.02876	0.0168028	6.85871	0.63325	0.597309	-0.48608	0.993875	0.997173	0.965861	0.415622	0.0887953	25.6019	5.45019	599.898	193.808	0.0354337	74.5987	15.4311	850.447	1.26115	0.0424635	0.117437	0.393391	0.555295	42.2777	0.0160053	51.6364	0.956704	14	6.22441	6.50098	0.499023	3.59075	0.529709	2.02021	-0.125032	12.8935	0.002428	6.59347	11.9922	0.0182807
material81	25	222.18	101698	-865.479	229.337	1.94896	0.983147	1.86462	0.971473	0.0227064	6.71238	0.64057	0.606829	-0.499326	0.994245	0.997704	0.968633	0.425769	0.122492	25.7164	5.38255	642.801	229.337	0.0349092	76.4577	14.9552	835.339	1.70489	0.0450843	0.108839	0.386511	0.533094	41.0476	0.0147765	53.8809	0.976905	14.5	6.22535	6.99866	0.499146	3.88926	0.515923	1.83378	-0.182962	15.1263	0.00218854	6.72763	12.3618	0.0207868
material91	25	138.9	67061.1	472.524	212.077	1.0901	0.989772	1.5446	0.660004	0.0760689	5.66054	0.73115	0.712155	-0.569474	0.994469	0.99827	0.975214	0.377158	0.260511	18.5637	4.74927	402.916	212.077	0.0305405	56.3423	27.6123	782.639	4.69238	0.0674071	0.0563214	0.290463	0.394913	23.8568	0.0139094	33.1339	0.724423	12.5	4.43454	4.00085	0.500488	3.67004	0.678502	1.50909	0.245267	13.4692	0.00312961	7.48656	9.49467	0.0216845
material101	25	60.3115	68400.7	2261.66	142.362	0.687166	0.990393	1.2276	0.412576	0.240324	4.15091	0.831359	0.820375	-0.617654	0.987678	0.998992	0.985073	0.243417	0.479987	9.97855	3.59273	183.141	142.362	0.0286348	40.471	98.1285	824.62	22.5978	0.101734	0.0299037	0.194013	0.351666	19.5451	0.0149901	14.2225	0.442759	13	2.36939	0.501465	0.501465	2.93407	0.833102	3.68069	1.43414	8.60877	0.00351167	9.32549	11.9206	0.00917412
material11	50	166.026	135152	2478.01	260.608	6.73193	0.949638	2.4612	1.582	0.0180495	7.24097	0.594584	0.550701	-0.378895	0.982917	0.992397	0.952103	0.347505	0.0893103	20.254	5.40106	481.219	260.608	0.0422733	61.6274	12.2218	475.12	1.36375	0.0745384	0.176972	0.45036	0.650969	42.6789	0.0356272	39.7899	0.867424	14.5	4.78902	3.5011	0.499146	4.10577	0.589043	2.081	0.671224	16.8573	0.00885798	3.5133	24.8741	0.04571
material21	50	220.971	73997.2	-541.245	195.943	7.85724	0.922893	2.67666	1.97984	0.00636912	7.89973	0.493583	0.430263	-0.298958	0.96839	0.990412	0.937726	0.367597	0.0331025	26.378	5.60323	627.533	195.943	0.0485086	73.8425	5.50433	346.097	0.447867	0.0467663	0.270179	0.573284	0.713827	53.7992	0.0273563	53.6991	0.979201	14	6.32348	7	0.499023	3.70336	0.514347	1.82197	-0.123788	13.7149	0.00508774	2.93766	25.1469	0.044889
material31	50	253.252	79723.4	-748.783	185.369	10.5118	0.892673	2.86037	2.32388	0.00566043	8.07877	0.453292	0.381395	-0.262448	0.955503	0.988171	0.930205	0.340669	0.0340245	28.9509	5.60884	730.219	185.369	0.0536489	85.6627	4.30237	291.045	0.325608	0.0382343	0.332298	0.628407	0.755622	65.6639	0.0251237	61.9629	0.991764	14.5	6.96354	6.99866	0.499146	3.6706	0.505698	2.13772	-0.241813	13.4733	0.00588259	2.53531	28.1811	0.0508197
material41	50	258.879	91949.3	-491.723	215.406	11.19	0.901234	2.91406	2.42866	0.00533003	8.17418	0.442276	0.367866	-0.269722	0.96013	0.987405	0.927255	0.328043	0.0362118	28.8323	5.68926	751.005	215.406	0.0516081	86.5409	4.10901	283.988	0.329476	0.0383683	0.362842	0.646088	0.777543	68.0099	0.0256421	63.43	0.992614	14.5	6.93891	6.99866	0.499146	3.90936	0.505111	1.88391	-0.105889	15.2831	0.00630457	2.51607	28.1647	0.0585589
material51	50	222.393	77712.4	80.6674	200.796	9.78384	0.907078	2.80776	2.18507	0.00626917	8.01019	0.478436	0.411748	-0.290868	0.966768	0.988225	0.932233	0.344879	0.0381185	26.4303	5.65186	632.54	200.796	0.0481931	78.8108	5.06065	280.737	0.393752	0.0426768	0.305849	0.600544	0.741906	60.3474	0.0269875	54.4289	0.960069	14	6.35379	5.99854	0.499023	3.74958	0.527422	1.87997	0.0688246	14.0593	0.00675685	2.73911	26.3907	0.0495608
material61	50	191.918	59366.7	247.887	165.447	8.81945	0.898783	2.74316	2.04838	0.00988199	7.68252	0.499689	0.436546	-0.305677	0.968279	0.98933	0.936175	0.344056	0.0524546	24.7193	5.49349	535.081	165.447	0.0496487	72.0706	6.3411	284.696	0.444259	0.0456416	0.283515	0.570641	0.732861	55.2538	0.028911	46.7842	0.902729	14	5.91759	5.49951	0.499023	3.43039	0.565894	2.10038	0.143065	11.7676	0.00720128	2.8382	26.4433	0.0397612
material71	50	214.854	71122.1	-479.456	179.701	8.42336	0.91045	2.73954	2.06863	0.00957237	7.71729	0.48809	0.420939	-0.304194	0.968198	0.989728	0.93515	0.335153	0.0637869	26.2324	5.49964	609.548	179.701	0.0533406	74.4117	5.42485	301.878	0.433987	0.0478608	0.294454	0.593044	0.73262	56.3931	0.0286305	51.6313	0.956265	14	6.2134	6.50098	0.499023	3.60921	0.530007	2.00914	-0.115433	13.0264	0.0057413	2.82497	26.6833	0.0430653
material81	50	226.982	94363.6	-990.107	214.404	7.27951	0.934326	2.65973	1.95608	0.012917	7.60168	0.494107	0.426953	-0.31665	0.970997	0.99163	0.939982	0.339612	0.0897527	26.4727	5.45166	656.287	214.404	0.0544676	76.5272	5.07991	289.4	0.562096	0.0513585	0.282864	0.591199	0.719047	56.9349	0.027378	53.8242	0.976345	14.5	6.21228	6.99866	0.499146	3.90297	0.516306	1.82556	-0.173857	15.2332	0.00482179	3.07484	25.2087	0.045707
material91	50	144.038	63352.9	184.638	206.279	3.97946	0.962147	2.27814	1.35208	0.0508348	6.50379	0.594104	0.544997	-0.393973	0.979231	0.99381	0.951449	0.348839	0.21154	19.3352	4.89545	414.786	206.279	0.0546569	55.3428	8.54102	248.849	1.43769	0.0743592	0.183544	0.487774	0.633535	38.6204	0.0295179	33.0506	0.726163	12.5	4.42146	4.00085	0.500488	3.67471	0.677456	1.51314	0.25329	13.5035	0.00587852	4.00041	16.2105	0.0407106
material101	50	63.2414	65673.3	2162.48	145.685	2.49478	0.966328	1.83763	0.853288	0.193208	4.81271	0.734316	0.706934	-0.457591	0.97095	0.996417	0.970386	0.269321	0.429785	10.4774	3.80466	190.21	145.685	0.057201	37.3203	28.5441	249.766	6.54548	0.113038	0.0947533	0.332625	0.543899	25.9922	0.0368695	14.2053	0.444184	13	2.36496	0.501465	0.501465	2.93487	0.832398	3.71118	1.44198	8.61346	0.00626394	5.24256	19.2954	0.0163673
material11	70	166.829	130746	2345.49	257.202	13.0128	0.903686	2.84266	2.21356	0.0141009	7.61476	0.533462	0.48069	-0.303437	0.966636	0.985918	0.935766	0.328058	0.0744295	20.5701	5.44214	486.057	257.202	0.0545605	60.0264	7.44912	300.67	0.813949	0.082369	0.238638	0.530162	0.697381	44.1423	0.0463873	39.626	0.864045	14.5	4.75227	3.5011	0.499146	4.1287	0.591237	2.10795	0.693556	17.0461	0.0155993	2.07667	41.1945	0.0780311
material21	70	221.271	69573.5	-569.242	187.661	15.0983	0.851072	3.09081	2.75932	0.00485251	8.29748	0.427807	0.353953	-0.215604	0.930248	0.982243	0.916762	0.316012	0.0285082	26.6931	5.5976	632.682	187.661	0.0556517	73.582	3.55561	228.822	0.268112	0.0503571	0.362687	0.661963	0.768765	57.495	0.0335068	53.593	0.980264	14	6.29276	7	0.499023	3.74146	0.513618	1.80715	-0.101583	13.9985	0.00906168	1.6722	43.8897	0.0796616
material31	70	253.255	73243.8	-718.153	174.329	20.2502	0.791856	3.28414	3.23663	0.00429642	8.47391	0.389031	0.308588	-0.180794	0.902476	0.978204	0.907115	0.285801	0.0290459	29.3077	5.5977	736.492	174.329	0.0592008	85.2714	2.96473	207.417	0.210404	0.0407545	0.41678	0.705285	0.797315	69.3888	0.0285664	62.0394	0.990506	14.5	6.94415	6.99866	0.499146	3.71764	0.506566	2.11033	-0.214548	13.8208	0.0107149	1.42495	49.5283	0.0913289
material41	70	257.854	86435.4	-507.217	206.365	21.5798	0.810658	3.34197	3.37781	0.004233	8.56139	0.381226	0.299487	-0.188951	0.912409	0.976761	0.90346	0.270532	0.0339659	29.0969	5.68196	754.625	206.365	0.0560412	86.5208	2.88674	201.601	0.225761	0.0409217	0.44795	0.718851	0.817099	72.002	0.0288286	63.3382	0.991049	14.5	6.89938	6.99866	0.499146	3.96734	0.506192	1.86225	-0.0828502	15.7398	0.0114245	1.41087	49.9478	0.106016
material51	70	221.618	73199.5	54.2234	193.335	18.8633	0.822213	3.2233	3.04614	0.00482445	8.4109	0.413875	0.338413	-0.209481	0.927596	0.978331	0.909797	0.297534	0.0336595	26.6833	5.649	635.778	193.335	0.0539151	78.233	3.36777	193.859	0.247614	0.0455888	0.395656	0.680969	0.790725	64.0324	0.0316138	54.3607	0.957863	14	6.31884	5.99854	0.499023	3.79935	0.528922	1.87425	0.0952534	14.4351	0.0123429	1.55572	46.2373	0.0891966
material61	70	191.663	55230.1	224.712	158.187	16.9381	0.806563	3.15308	2.8495	0.00783438	8.0673	0.437077	0.364845	-0.224472	0.932843	0.980366	0.91509	0.297376	0.0460198	25.0081	5.48551	539.317	158.187	0.0566851	70.7676	4.15057	192.8	0.280346	0.0490488	0.368104	0.652738	0.779467	57.6872	0.0337926	46.7104	0.89711	14	5.88198	5.49951	0.499023	3.48069	0.569606	2.09385	0.170791	12.1152	0.0132057	1.63388	45.5864	0.0709269
material71	70	214.597	66419.9	-486.37	170.968	16.1528	0.827361	3.15651	2.88297	0.00733923	8.12255	0.424312	0.347948	-0.218041	0.929205	0.981007	0.913399	0.282679	0.0547478	26.5249	5.5058	612.772	170.968	0.061266	72.8292	3.52304	201.176	0.278327	0.0523656	0.382239	0.676916	0.780042	58.6915	0.0349929	51.138	0.951242	14	6.14167	6.50098	0.499023	3.66344	0.533414	1.9757	-0.0775459	13.4208	0.0102456	1.62676	46.0725	0.0764545
material81	70	228.586	89531.7	-1049.42	204.448	14.0497	0.871399	3.07989	2.73638	0.0100103	8.00992	0.428909	0.351737	-0.230656	0.936152	0.984296	0.919271	0.284613	0.0785631	26.9062	5.46748	664.067	204.448	0.064088	75.6653	3.36446	193.921	0.362242	0.056904	0.378786	0.678361	0.775899	60.9552	0.0356178	53.3431	0.974596	14.5	6.14529	6.99866	0.499146	3.94732	0.517505	1.79383	-0.13963	15.5813	0.00848444	1.77594	43.1641	0.0801621
material91	70	147.407	60453.2	-10.8978	200.736	7.68032	0.926298	2.68212	1.92412	0.0364059	6.9687	0.522506	0.459373	-0.306588	0.959089	0.988323	0.933239	0.308565	0.174767	19.9142	4.99174	423.415	200.736	0.0713338	54.0867	5.13395	155.345	0.84039	0.0825385	0.256128	0.581413	0.685096	41.4598	0.0380999	32.7264	0.721928	12.5	4.37595	4.00085	0.500488	3.68533	0.68	1.52942	0.283182	13.5817	0.00938747	2.49153	24.6065	0.0656531
material101	70	65.2613	63157	2066.86	147.782	4.83934	0.936588	2.1814	1.21856	0.168257	5.1876	0.681612	0.645266	-0.378241	0.955178	0.993213	0.959066	0.26155	0.399653	10.8675	3.92176	196.025	147.782	0.0822532	35.0187	16.3132	148.452	3.71557	0.122951	0.141825	0.411514	0.597745	26.8813	0.047894	14.104	0.436002	13	2.34776	0.501465	0.501465	2.93162	0.83643	3.79808	1.46629	8.59441	0.00960153	3.44446	27.3443	0.0253177
[truncated: 1 more columns]

## Sheet: FOV_FixBinSize_ResamplePixel
ROI	FOV(cm)	-333-1AutoCorrelation	-333-1ClusterProminence	-333-1ClusterShade	-333-1ClusterTendendcy	-333-1Contrast	-333-1Correlation	-333-1DifferenceEntropy	-333-1Dissimilarity	-333-1Energy	-333-1Entropy	-333-1Homogeneity	-333-1Homogeneity2	-333-1InformationMeasureCorr1	-333-1InformationMeasureCorr2	-333-1InverseDiffMomentNorm	-333-1InverseDiffNorm	-333-1InverseVariance	-333-1MaxProbability	-333-1SumAverage	-333-1SumEntropy	-333-1SumVariance	-333-1Variance	-333GrayLevelNonuniformity	-333HighGrayLevelRunEmpha	-333LongRunEmphasis	-333LongRunHighGrayLevelEmpha	-333LongRunLowGrayLevelEmpha	-333LowGrayLevelRunEmpha	-333RunLengthNonuniformity	-333RunPercentage	-333ShortRunEmphasis	-333ShortRunHighGrayLevelEmpha	-333ShortRunLowGrayLevelEmpha	EnergyNorm	GlobalEntropy	GlobalMax	GlobalMean	GlobalMedian	GlobalMin	GlobalStd	GlobalUniformity	Kurtosis	Skewness	Variance	Busyness	Coarseness	Complexity	Contrast
material11	25	131.875	92085.2	2015.41	197.967	13.4147	0.873076	2.85641	2.24829	0.0150718	7.36867	0.524843	0.470497	-0.296275	0.960711	0.982443	0.92856	0.333311	0.0790212	18.5189	5.28317	373.15	197.967	0.0676803	46.1331	6.03024	238.131	0.659779	0.0929903	0.25956	0.55419	0.711731	34.2383	0.0584459	31.1082	0.758327	13	4.2198	3.50073	0.501465	3.64814	0.657928	2.50796	0.844898	13.309	0.0195577	1.84136	42.6121	0.0785154
material21	25	207.514	55426.6	-346.553	164.456	18.0524	0.80218	3.22776	3.09178	0.00483446	8.28218	0.400082	0.320405	-0.194329	0.91211	0.977458	0.904841	0.281963	0.03177	26.1467	5.5406	589.069	164.456	0.0588981	68.2362	3.08993	196.146	0.228063	0.0531688	0.395698	0.693023	0.784176	54.0702	0.0390457	50.005	0.91611	13.5	6.09257	5.99854	0.500977	3.59132	0.557012	1.87019	-0.0460412	12.8976	0.0135208	1.39154	45.2458	0.101481
material31	25	248.5	59942.9	-798.985	149.948	26.1515	0.702993	3.46418	3.70339	0.00434201	8.4995	0.365538	0.281632	-0.14384	0.855664	0.970632	0.892837	0.249059	0.0333135	29.4992	5.49256	726.268	149.948	0.0645281	83.1556	2.50937	176.128	0.167653	0.0412901	0.465771	0.743584	0.819606	69.127	0.0307596	60.9257	0.99185	14	6.92719	7	0.499023	3.59797	0.505639	2.17478	-0.300837	12.9454	0.0125799	1.10025	66.8469	0.111022
material41	25	256.156	74000.9	-557.958	185.144	28.9297	0.729724	3.54878	3.9708	0.00380475	8.66831	0.348939	0.263861	-0.154725	0.875388	0.9675	0.885902	0.236788	0.0325858	29.4688	5.62519	753.662	185.144	0.0612039	84.898	2.37841	175.632	0.172497	0.0417372	0.507173	0.764553	0.84142	72.5642	0.0307748	63.0256	0.991061	14	6.91851	7	0.499023	3.89441	0.506184	1.89462	-0.118931	15.1664	0.0147254	1.06454	67.0962	0.13571
material51	25	219.156	61649.2	-131.153	174.985	25.0848	0.749242	3.42279	3.56948	0.00434977	8.54347	0.380034	0.300226	-0.166865	0.888234	0.969918	0.893483	0.268253	0.0348007	26.9578	5.59181	631.492	174.985	0.0588221	76.5752	2.7272	162.511	0.197555	0.046514	0.447867	0.725484	0.813867	64.3854	0.0342339	53.9328	0.933735	13.5	6.32763	5.99854	0.500977	3.72802	0.545224	1.86888	0.0326458	13.8981	0.018703	1.19506	50.201	0.128889
material61	25	188.784	46303.2	94.7375	142.616	22.3003	0.729565	3.33825	3.31668	0.00650187	8.19873	0.403086	0.326758	-0.184999	0.901259	0.972988	0.900234	0.277654	0.0340966	25.1956	5.44226	532.812	142.616	0.0617571	68.246	3.26942	159.623	0.218432	0.0501199	0.41999	0.701205	0.80235	56.8684	0.0372429	46.1582	0.843856	13.5	5.87418	5.50085	0.500977	3.41431	0.604266	2.09382	0.120948	11.6575	0.0201374	1.26237	48.6112	0.101443
material71	25	210.794	54896.5	-510.569	150.865	21.6559	0.74897	3.3553	3.37584	0.00670783	8.20188	0.394257	0.314459	-0.177704	0.89369	0.973309	0.897782	0.252778	0.0513138	26.7202	5.44216	603.62	150.865	0.067066	70.2786	3.02883	180.59	0.224968	0.0544132	0.441685	0.716882	0.813044	58.264	0.0407277	50.2316	0.903535	13.5	6.11735	6.49951	0.500977	3.57996	0.565361	2.00401	-0.115638	12.8161	0.0154068	1.26442	49.5022	0.108939
material81	25	228.911	78163.8	-1126.08	183.078	18.8645	0.813178	3.27947	3.2018	0.00875551	8.14968	0.400975	0.319803	-0.190263	0.905716	0.977834	0.904691	0.246434	0.0734664	27.4123	5.43852	665.923	183.078	0.0711867	73.2368	2.78757	167.762	0.28011	0.0601913	0.432872	0.722532	0.80256	59.8553	0.0428041	52.9853	0.976003	14	6.16156	7	0.499023	3.87635	0.516541	1.81616	-0.185677	15.0261	0.0104665	1.37131	56.5424	0.099937
material91	25	150.74	53946.2	-325.403	189.358	10.1854	0.897916	2.86707	2.25775	0.0291531	7.14032	0.490023	0.42008	-0.2699	0.94488	0.984667	0.92298	0.274959	0.154969	20.5861	5.02855	431.395	189.358	0.0819161	52.0248	4.12513	139.558	0.636442	0.085966	0.305624	0.629328	0.72054	40.4787	0.0474652	33.1162	0.752584	12.5	4.45134	4.50134	0.500488	3.6484	0.661442	1.46154	0.211946	13.3108	0.0109543	1.99788	31.3636	0.0803578
material101	25	68.7198	54000.7	1755.98	147.395	6.6726	0.913383	2.416	1.51078	0.13035	5.56457	0.63336	0.590215	-0.338477	0.947193	0.990029	0.94821	0.272978	0.347759	11.5826	4.11883	203.103	147.395	0.0999765	33.696	11.5021	114.121	2.57024	0.126885	0.184079	0.468699	0.644527	26.8333	0.0604778	14.5155	0.360841	12.5	2.42844	0.500488	0.500488	2.93649	0.872137	3.42734	1.35315	8.62297	0.0137912	2.79696	27.6043	0.0359881
material11	50	132.889	90031.6	1973.04	195.538	13.0129	0.875207	2.84882	2.23816	0.0135125	7.42678	0.521097	0.466602	-0.293162	0.960245	0.982858	0.928603	0.340658	0.0679994	18.6824	5.30471	374.499	195.538	0.067425	45.9703	5.93248	237.572	0.625897	0.0928649	0.253644	0.553198	0.703975	33.2377	0.0595628	31.3859	0.760436	13	4.26906	3.50073	0.501465	3.62884	0.656635	2.50047	0.83304	13.1685	0.0189837	1.89113	41.7867	0.0761317
material21	50	208.31	52484	-348.322	159.6	17.1046	0.806423	3.18083	3.01066	0.00462698	8.26129	0.398407	0.318485	-0.197827	0.914974	0.979992	0.909705	0.297563	0.0261488	26.2821	5.53791	589.92	159.6	0.0611558	67.7014	2.8189	186.386	0.193108	0.0524762	0.433267	0.714152	0.80715	54.9994	0.0398628	50.1227	0.953654	14	6.13118	5.99854	0.499023	3.54163	0.531779	1.87576	-0.0654223	12.5432	0.0105472	1.44554	52.8559	0.0818823
material31	50	247.356	58471.1	-786.814	148.243	24.8641	0.712735	3.42291	3.61361	0.00417496	8.49017	0.366967	0.283727	-0.144592	0.85671	0.971922	0.894948	0.262792	0.0287002	29.4286	5.4954	721.042	148.243	0.0649419	83.0215	2.62306	180.832	0.178697	0.0418567	0.464669	0.739073	0.820976	69.2181	0.0316846	60.5637	0.991681	14	6.91538	7.49902	0.499023	3.57027	0.505755	2.18469	-0.311265	12.7468	0.0119016	1.14836	64.0276	0.105829
material41	50	256.998	70072.2	-526.106	179.68	27.7604	0.732353	3.52187	3.91671	0.00353712	8.66174	0.347333	0.261939	-0.151542	0.870935	0.968577	0.886921	0.242657	0.0266307	29.5985	5.62614	754.356	179.68	0.0615396	84.1006	2.33771	176.338	0.161535	0.0414802	0.502877	0.76486	0.838122	71.0528	0.0311149	63.1884	0.991371	14	6.95957	7	0.499023	3.84177	0.505969	1.921	-0.133583	14.7592	0.0138426	1.10904	65.5456	0.128585
material51	50	218.363	59456.3	-113.807	172.312	24.0325	0.755204	3.39885	3.51221	0.00411564	8.52936	0.380237	0.299764	-0.165946	0.886773	0.97097	0.894706	0.269281	0.0302569	26.929	5.59363	627.51	172.312	0.0592671	75.6108	2.7945	164.914	0.210048	0.0466387	0.452283	0.725283	0.817588	63.2984	0.035308	53.6642	0.934254	13.5	6.32448	5.99854	0.500977	3.6972	0.544875	1.8723	0.0300342	13.6693	0.0177533	1.25064	48.3239	0.121704
material61	50	188.174	43431.1	106.059	138.257	21.3488	0.732487	3.31307	3.25611	0.00629044	8.18479	0.405233	0.328986	-0.182574	0.898422	0.973963	0.901647	0.280559	0.0339965	25.2148	5.44	529.3	138.257	0.0622096	68.5267	3.45068	162.494	0.232881	0.0495447	0.425653	0.699907	0.807969	57.5005	0.037661	45.99	0.838938	13.5	5.88845	5.50085	0.500977	3.36473	0.607419	2.10148	0.112879	11.3214	0.0186999	1.30375	47.5759	0.0964086
material71	50	211.76	52054	-485.703	146.243	20.6907	0.752119	3.32648	3.31817	0.00599757	8.21408	0.391885	0.31085	-0.182882	0.899425	0.974366	0.899034	0.256785	0.0430033	26.8605	5.45019	604.644	146.243	0.0670693	70.6646	2.90865	170.777	0.205774	0.0535617	0.442322	0.720603	0.811702	58.4157	0.0406968	50.5361	0.9072	13.5	6.17242	6.49951	0.500977	3.52755	0.562932	2.03354	-0.137423	12.4436	0.0148019	1.3041	47.6027	0.10349
material81	50	230.036	75284.7	-1119.39	177.87	18.1161	0.815141	3.25274	3.14795	0.00833389	8.15064	0.400524	0.31916	-0.193478	0.90894	0.978633	0.905947	0.25395	0.0705041	27.5752	5.4371	667.965	177.87	0.0713469	72.6391	2.80031	173.023	0.267963	0.0597486	0.442027	0.724906	0.809215	59.2811	0.0439355	53.2598	0.976363	14	6.20961	7	0.499023	3.83484	0.516295	1.84502	-0.212302	14.706	0.00993753	1.42679	54.3293	0.0948587
material91	50	151.49	53133.3	-367.226	187.519	9.74312	0.901218	2.83851	2.20905	0.0284547	7.13783	0.490935	0.422316	-0.27424	0.947047	0.985305	0.924392	0.290912	0.152362	20.6927	5.02923	432.862	187.519	0.0817528	51.6436	4.32314	145.231	0.670874	0.0853092	0.305468	0.625683	0.721993	39.8391	0.0474199	33.2577	0.746105	12.5	4.47666	4.50134	0.500488	3.63679	0.665391	1.45129	0.191073	13.2262	0.0102333	2.10568	29.6925	0.0758211
material101	50	68.4146	53001.7	1733.36	146.533	6.31456	0.917377	2.36796	1.45093	0.134636	5.52973	0.643927	0.602377	-0.343602	0.948728	0.989802	0.948371	0.270412	0.35518	11.5516	4.10367	202.005	146.533	0.0974117	32.9361	11.6538	123.223	2.57916	0.127127	0.168653	0.456749	0.618879	25.2386	0.0566048	14.4964	0.455758	12	2.43266	0.500977	0.500977	2.92972	0.826646	3.3665	1.33679	8.58326	0.0126717	2.91064	26.6314	0.0347448
material11	70	129.746	90849.4	2009.71	195.147	12.2398	0.881962	2.81684	2.16394	0.0155787	7.36072	0.530493	0.47604	-0.297576	0.961128	0.983782	0.930676	0.330112	0.0834362	18.3324	5.27328	365.686	195.147	0.0658755	45.5841	6.12127	242.526	0.675372	0.0914066	0.249692	0.550028	0.700041	33.1169	0.0562061	30.6631	0.752192	13	4.19622	3.50073	0.501465	3.61416	0.661681	2.53967	0.850455	13.0622	0.0184522	2.00332	39.1151	0.0711043
material21	70	204.337	56966.2	-356.056	167.105	16.3188	0.822066	3.16615	2.93017	0.00564567	8.1884	0.414079	0.335062	-0.208532	0.922739	0.980788	0.911906	0.278986	0.041501	25.8178	5.53385	578.545	167.105	0.0591703	67.3017	3.1313	196.101	0.242649	0.0537146	0.401571	0.693015	0.789847	53.8133	0.03924	49.1833	0.943686	14	6.02568	5.99854	0.499023	3.58975	0.538524	1.86622	-0.0466787	12.8863	0.00972696	1.53639	50.5318	0.0780061
material31	70	244.064	61801.3	-865.712	153.283	23.394	0.735222	3.39443	3.51706	0.00489516	8.41196	0.374326	0.290538	-0.156638	0.872365	0.973355	0.897187	0.253034	0.0390433	29.0924	5.48329	710.672	153.283	0.0646328	81.7816	2.72971	184.725	0.190354	0.041615	0.458656	0.732197	0.819473	67.6629	0.0307381	59.6922	0.989257	14	6.84246	7	0.499023	3.58867	0.507428	2.16464	-0.313635	12.8786	0.0111695	1.21887	60.0089	0.0988595
material41	70	250.48	76141.5	-591.693	187.713	25.8788	0.757709	3.47665	3.76729	0.00443514	8.59003	0.357876	0.272582	-0.167556	0.890147	0.970558	0.8906	0.239288	0.0414847	28.9843	5.61853	733.67	187.713	0.0605845	83.0326	2.42574	174.59	0.183415	0.0420258	0.491793	0.755784	0.834005	70.2968	0.0302964	61.5047	0.987237	14	6.8187	7	0.499023	3.8751	0.50882	1.90165	-0.122575	15.0164	0.0132078	1.17431	60.5851	0.120598
material51	70	214.615	62668	-126.586	176.545	22.9551	0.769874	3.37335	3.42731	0.00481588	8.48683	0.388319	0.308607	-0.174501	0.896004	0.972121	0.896876	0.267155	0.0410301	26.5494	5.58652	615.986	176.545	0.0586326	74.7584	2.8837	166.48	0.226265	0.0475464	0.439018	0.716129	0.811079	62.2889	0.0351211	52.6986	0.923579	13.5	6.23675	5.99854	0.500977	3.71559	0.552029	1.87273	0.0378732	13.8056	0.0175654	1.30319	45.9777	0.116592
material61	70	185.113	47139.5	48.2091	143.954	20.3051	0.752769	3.28594	3.16894	0.00752763	8.10499	0.41372	0.337202	-0.197121	0.911137	0.975122	0.903901	0.271306	0.0465347	24.8355	5.4241	520.757	143.954	0.0608981	67.0194	3.43545	166.066	0.238385	0.0506338	0.396905	0.683272	0.790736	54.934	0.0365447	45.1627	0.838988	13.5	5.79761	5.50085	0.500977	3.39938	0.607387	2.08613	0.104952	11.5558	0.0176953	1.37525	44.8697	0.0919785
material71	70	206.785	55450.1	-534.023	152.446	19.5024	0.773166	3.28571	3.1822	0.007324	8.13049	0.409485	0.330735	-0.192336	0.907201	0.975766	0.902888	0.254045	0.0568444	26.3476	5.43451	589.803	152.446	0.0658776	68.7709	3.18342	185.169	0.237665	0.0555324	0.415435	0.699607	0.799076	56.0107	0.0404736	49.1203	0.897916	13.5	6.0362	5.99854	0.500977	3.56242	0.569074	1.98703	-0.119238	12.6908	0.013705	1.38578	45.2114	0.0978721
material81	70	226.047	78490.9	-1144.95	185.158	17.1241	0.830695	3.21454	3.02829	0.0105249	8.04128	0.417272	0.337826	-0.204235	0.916423	0.979752	0.909279	0.247955	0.0843398	27.1321	5.40791	657.101	185.158	0.0703011	71.8137	2.89748	178.956	0.279703	0.0611307	0.409178	0.707492	0.788972	57.526	0.0427448	52.2289	0.976224	14	6.10528	7	0.499023	3.86782	0.51639	1.80001	-0.188447	14.96	0.00925624	1.5086	52.072	0.0901021
material91	70	149.786	52425.2	-346.73	186.696	9.19053	0.906168	2.80256	2.1412	0.0308104	7.05309	0.497783	0.430073	-0.284405	0.950844	0.986095	0.926442	0.293442	0.160375	20.5339	5.00757	427.761	186.696	0.0809368	51.0424	4.22992	148.681	0.629918	0.0867457	0.288876	0.616271	0.70597	38.6091	0.0468847	32.8029	0.729989	12.5	4.4392	4.50134	0.500488	3.62013	0.675152	1.44745	0.196559	13.1053	0.00953815	2.19851	28.8461	0.0713994
material101	70	69.3766	52124.6	1692.62	147.206	6.20686	0.919087	2.37747	1.45669	0.136309	5.53511	0.641439	0.598149	-0.348812	0.951169	0.989926	0.948034	0.26194	0.358628	11.6836	4.11665	204.465	147.206	0.10041	32.3732	11.0118	119.293	2.43267	0.127741	0.178143	0.467849	0.62869	24.7923	0.0589883	14.5536	0.448638	12	2.44304	0.500977	0.500977	2.93085	0.830191	3.30875	1.31887	8.58988	0.012401	2.96533	25.9776	0.0344077
[truncated: 1 more columns]

## Sheet: Matrix_64Levels
ROI	Matrix	-333-1AutoCorrelation	-333-1ClusterProminence	-333-1ClusterShade	-333-1ClusterTendendcy	-333-1Contrast	-333-1Correlation	-333-1DifferenceEntropy	-333-1Dissimilarity	-333-1Energy	-333-1Entropy	-333-1Homogeneity	-333-1Homogeneity2	-333-1InformationMeasureCorr1	-333-1InformationMeasureCorr2	-333-1InverseDiffMomentNorm	-333-1InverseDiffNorm	-333-1InverseVariance	-333-1MaxProbability	-333-1SumAverage	-333-1SumEntropy	-333-1SumVariance	-333-1Variance	-333GrayLevelNonuniformity	-333HighGrayLevelRunEmpha	-333LongRunEmphasis	-333LongRunHighGrayLevelEmpha	-333LongRunLowGrayLevelEmpha	-333LowGrayLevelRunEmpha	-333RunLengthNonuniformity	-333RunPercentage	-333ShortRunEmphasis	-333ShortRunHighGrayLevelEmpha	-333ShortRunLowGrayLevelEmpha	EnergyNorm	GlobalEntropy	GlobalMax	GlobalMean	GlobalMedian	GlobalMin	GlobalStd	GlobalUniformity	Kurtosis	Skewness	Variance	Busyness	Coarseness	Complexity	Contrast
material11	128	696.45	2.15414e+06	17041.7	1051.25	135.059	0.772307	4.30515	7.23836	0.0026254	9.83895	0.324253	0.255693	-0.234512	0.962741	0.970779	0.90822	0.233672	0.0177763	43.239	6.57776	2395.29	1051.25	0.0303268	819.596	1.54157	1067.55	0.0270321	0.0146719	0.703015	0.874509	0.915672	769.219	0.0129764	739.209	2.05902	64	20.8978	14.7043	2.64575	17.3971	0.261831	2.14286	0.714927	302.66	0.00663683	0.197696	8771.63	0.772407
material21	128	976.119	1.28041e+06	-5454.66	775.99	166.443	0.64678	4.6863	9.1909	0.00091141	10.5627	0.228273	0.150324	-0.169958	0.927084	0.963278	0.883107	0.151811	0.00655611	57.4015	6.67953	3348.7	775.99	0.020379	1130.21	1.25187	1353.72	0.0126291	0.00844687	0.825523	0.933054	0.953158	1081.88	0.00785163	1062.31	2.09318	64	28.1187	29.4546	2.70728	16.4875	0.246184	1.81315	-0.0303001	271.837	0.00463165	0.16065	8556.9	0.858234
material31	128	968.326	971392	-3991.52	609.076	194.715	0.515531	4.81147	10.1057	0.000833374	10.7016	0.207022	0.129422	-0.119988	0.863151	0.957854	0.873074	0.133572	0.00603938	58.8128	6.55856	3339.58	609.076	0.0209545	1156.57	1.2366	1316.95	0.0135303	0.00742126	0.853528	0.942435	0.962094	1118.75	0.0069567	1079.93	2.05236	64	28.9875	29.147	2.59961	15.4842	0.259862	2.10203	-0.0855616	239.761	0.00524031	0.145804	9676.01	0.830447
material41	128	939.148	1.03263e+06	-2565.5	693.55	197.289	0.557089	4.84732	10.3829	0.000805204	10.7475	0.199308	0.122389	-0.122696	0.868746	0.956752	0.869434	0.128382	0.00701629	57.0993	6.61771	3241.94	693.55	0.0201749	1129.65	1.20904	1279.18	0.0121792	0.00760487	0.847701	0.942174	0.959586	1096.6	0.00690536	1051.02	2.04474	64	28.1802	27.6166	2.55347	16.0315	0.253956	1.87765	0.0214086	257.009	0.005648	0.147434	9015.11	0.947307
material51	128	975.433	1.39317e+06	1079.41	824.076	209.987	0.593861	4.83947	10.2572	0.000821879	10.8659	0.214966	0.13836	-0.136972	0.893127	0.955485	0.872731	0.139613	0.00670094	57.338	6.74206	3384.02	824.076	0.0187974	1177.25	1.22021	1314.87	0.0121749	0.0076533	0.843437	0.940448	0.958437	1144.49	0.00703935	1091.14	2.16643	64	28.3183	26.2092	2.72266	17.0092	0.237035	1.90817	0.19194	289.313	0.00666145	0.14809	9494.63	0.964279
material61	128	865.463	1.0856e+06	2992.88	683.173	193.15	0.55921	4.76884	9.73151	0.00147505	10.4125	0.234998	0.160192	-0.155318	0.909304	0.958482	0.878538	0.152452	0.0113813	54.5145	6.57393	2981.47	683.173	0.0217818	1058.47	1.31266	1226.66	0.0122188	0.00809505	0.802967	0.92104	0.947178	1024.93	0.00743526	965.586	2.10206	64	26.7508	24.1328	2.75342	15.8144	0.251821	2.17185	0.297628	250.095	0.00643798	0.153764	9604.29	0.808245
material71	128	1020.36	1.28063e+06	-3992.68	714.066	189.387	0.580768	4.80492	10.0031	0.00106741	10.5581	0.221597	0.147465	-0.154687	0.910975	0.958416	0.874127	0.13958	0.00787289	59.6387	6.61929	3525.12	714.066	0.0221234	1170.76	1.28056	1357.86	0.0156413	0.00892731	0.832846	0.932697	0.956406	1131.4	0.00827418	1087.64	2.14615	64	28.4781	28.4548	2.75342	16.6365	0.239034	1.99055	0.00730887	276.774	0.00537231	0.151365	9565.61	0.888596
material81	128	1106.08	1.78306e+06	-10840.5	844.807	167.218	0.669548	4.74809	9.65459	0.00120169	10.5834	0.21778	0.142371	-0.145855	0.900672	0.962117	0.876513	0.134545	0.0111739	61.2106	6.64085	3822.66	844.807	0.026425	1208.38	1.27371	1400.96	0.0188798	0.0109942	0.840107	0.936103	0.958486	1166.77	0.0101893	1128.98	2.11644	64	28.5443	31.2234	2.7688	17.7297	0.250866	1.8248	-0.0868319	314.342	0.00447613	0.162266	9258.33	0.940925
material91	128	873.864	1.86403e+06	-6149.69	1068.88	110.215	0.813056	4.43184	7.65374	0.0034272	9.78269	0.262775	0.186304	-0.220796	0.954992	0.974058	0.898718	0.17044	0.0273128	50.3665	6.45082	2997.47	1068.88	0.0431583	917.533	1.34943	1020.72	0.0294238	0.01664	0.801062	0.918367	0.947323	892.57	0.015029	828.007	1.97819	64	22.49	20.1184	2.92261	17.9565	0.28143	1.58519	0.302166	322.435	0.00375286	0.209368	8039.34	0.770193
material101	128	358.936	1.7639e+06	23803.9	831.514	66.6409	0.851618	3.73416	4.7966	0.0323907	7.72457	0.443377	0.386043	-0.285484	0.961685	0.984511	0.935894	0.244002	0.12391	25.9012	5.45052	1249.74	831.514	0.080218	451.714	2.73035	525.017	0.112967	0.0266292	0.587847	0.774345	0.890357	440.112	0.0215753	338.824	1.43991	64	12.1045	4.30688	2.86108	13.8718	0.487216	4.0008	1.51454	192.426	0.00578509	0.291878	6679.84	0.390425
material11	256	768.376	3.12376e+06	26057.6	1253.69	34.9484	0.945759	3.43446	3.63423	0.00482356	9.34109	0.441898	0.379295	-0.320565	0.985767	0.99143	0.948844	0.295987	0.0340783	43.0669	6.54929	2587.23	1253.69	0.0227161	924.301	2.45157	1702.24	0.0455634	0.0130262	0.548975	0.773669	0.865952	821.952	0.0106588	816.449	2.09983	64	22.1112	16.0579	2.7688	18.0994	0.25523	2.08148	0.674562	327.588	0.00299168	0.448278	3944.23	0.368419
material21	256	1037.93	1.76089e+06	-5904.51	954.03	41.4865	0.916654	3.75099	4.58495	0.00147911	10.1205	0.334372	0.252876	-0.24697	0.970723	0.98971	0.935075	0.241303	0.0096999	56.9138	6.7462	3470.82	954.03	0.0178768	1195.17	1.59785	1760.79	0.0167275	0.00731347	0.708474	0.87216	0.919141	1104.39	0.00634075	1115.5	2.09016	64	29.0663	31.3772	2.78418	16.4527	0.24924	1.81815	-0.121857	270.693	0.00178518	0.392503	3720.62	0.347828
material31	256	1161.48	1.77941e+06	-7778.24	872.669	54.2785	0.882888	3.94311	5.31046	0.00132872	10.275	0.301931	0.217283	-0.215613	0.957364	0.986731	0.925898	0.207975	0.0130586	61.8669	6.72817	3912.95	872.669	0.0181208	1357.25	1.53957	1783.35	0.0170307	0.00590024	0.743196	0.890499	0.930175	1277.42	0.00504149	1253.98	2.07943	64	31.5597	32.8384	2.75342	16.0621	0.262428	2.13837	-0.241908	257.99	0.00194402	0.35471	4046.59	0.366725
material41	256	1174.1	1.99246e+06	-4961.58	1001.68	57.2485	0.891875	3.99428	5.53184	0.00125782	10.3627	0.291753	0.206681	-0.220396	0.960866	0.985988	0.92297	0.199689	0.0133206	61.2532	6.80229	3966.58	1001.68	0.0170128	1367.98	1.50942	1780.73	0.0171882	0.00605124	0.757876	0.895364	0.93526	1293.01	0.00522105	1267.02	2.168	64	31.2747	31.6694	2.75342	16.9984	0.237307	1.88037	-0.104838	288.947	0.00206605	0.353235	4041.23	0.412399
material51	256	1047.12	1.87504e+06	927.681	986.867	52.092	0.899723	3.89397	5.09169	0.00142948	10.267	0.318338	0.236197	-0.236861	0.967803	0.987275	0.928945	0.223717	0.0152532	57.0413	6.80177	3510.88	986.867	0.0166917	1244.62	1.59299	1632.07	0.018411	0.00642735	0.722118	0.87905	0.923676	1171.27	0.00544979	1133.84	2.1431	64	29.2245	28.1318	2.78418	16.7271	0.240764	1.8734	0.0739953	279.794	0.00236751	0.373087	3830.87	0.378005
material61	256	935.099	1.51245e+06	2823.07	834.223	48.6586	0.889774	3.8396	4.85643	0.00225784	9.9499	0.338605	0.259907	-0.252056	0.971263	0.988074	0.932057	0.232946	0.017855	54.3584	6.67349	3108.07	834.223	0.0185553	1131.95	1.69375	1530.24	0.0164245	0.00692687	0.69726	0.863341	0.916664	1063.35	0.00605863	1015.46	2.07838	64	27.8331	26.1323	2.81494	15.5179	0.253447	2.09934	0.144531	240.804	0.00250448	0.377434	3915.15	0.321888
material71	256	1052.1	1.83169e+06	-5498.24	910.564	46.5486	0.902732	3.8481	4.91491	0.00216813	9.99554	0.326626	0.245558	-0.248887	0.970444	0.988488	0.930804	0.219079	0.0239069	57.8305	6.68635	3526.29	910.564	0.0196894	1230.7	1.69836	1697.67	0.0238971	0.00792002	0.704268	0.867533	0.919	1151.52	0.00678928	1118.84	2.1157	64	29.1741	29.9314	2.81494	16.3627	0.246937	2.00583	-0.110981	267.738	0.00202404	0.375455	3997.86	0.359585
material81	256	1052.7	2.1841e+06	-10515.1	1030.3	37.8784	0.929079	3.72659	4.51307	0.00317264	9.80849	0.335281	0.2531	-0.256421	0.971718	0.990516	0.935589	0.225949	0.0322726	56.7309	6.59596	3543.82	1030.3	0.0227844	1215.59	1.76501	1635.33	0.0367302	0.00972468	0.699869	0.86614	0.917359	1136.65	0.00799305	1100.72	2.05551	64	28.3516	31.3926	2.7688	17.2317	0.262432	1.81607	-0.167239	296.93	0.00171979	0.403397	3947.45	0.371728
material91	256	832.335	2.31462e+06	2669.82	1246.95	25.7964	0.959464	3.43185	3.55112	0.0108608	8.95463	0.401727	0.328422	-0.31164	0.981511	0.993486	0.948535	0.271367	0.0700233	45.915	6.24283	2820.83	1246.95	0.0343218	983.458	2.07939	1312.7	0.0552527	0.0153443	0.636889	0.828218	0.897804	919.834	0.0124814	847.644	1.97004	64	22.8034	20.5952	2.96875	18.1027	0.280536	1.51402	0.260872	327.709	0.00176309	0.454397	4178.09	0.363665
material101	256	360.148	2.39117e+06	32058.5	881.161	16.0352	0.964255	2.84891	2.27809	0.0512263	7.04735	0.565484	0.518407	-0.367583	0.978939	0.995967	0.966845	0.296611	0.165369	23.9889	5.20118	1234.14	881.161	0.053954	540.227	5.32306	799.203	0.219387	0.0238601	0.417678	0.655298	0.824387	502.58	0.0171342	367.905	1.4891	64	12.6484	4.38379	2.96875	14.4207	0.472361	3.73189	1.45086	207.957	0.00286854	0.538242	4674.74	0.197023
material11	192	760.157	2.94094e+06	24191	1220	61.3163	0.904292	3.7859	4.82852	0.00395161	9.60875	0.392988	0.327597	-0.276692	0.976891	0.985532	0.934534	0.27464	0.0312081	43.3814	6.56396	2575.52	1220	0.0261389	891.638	1.8805	1378.23	0.0331446	0.0137589	0.616143	0.824914	0.886713	810.34	0.0116117	801.51	2.09795	64	21.8169	15.6656	2.75342	18.0447	0.256427	2.10666	0.693727	325.613	0.00436212	0.330258	5230.46	0.496899
material21	192	1031.49	1.65138e+06	-6157.02	914.196	72.9316	0.852235	4.12959	6.07373	0.00120611	10.3791	0.290892	0.209539	-0.20052	0.949239	0.982496	0.917126	0.199856	0.00860162	57.3124	6.73188	3472.58	914.196	0.0187412	1170.36	1.43337	1638.2	0.0143097	0.0078024	0.740647	0.894325	0.927448	1086.66	0.00692407	1106.99	2.0944	64	28.8552	31.0388	2.7688	16.5667	0.248076	1.80483	-0.100125	274.456	0.00254697	0.278508	5209.41	0.492686
material31	192	1136.98	1.59686e+06	-7270.1	813.2	94.0408	0.792689	4.31637	6.99589	0.00107255	10.5419	0.259051	0.175959	-0.167505	0.924372	0.977896	0.906143	0.170919	0.0108986	61.877	6.70142	3857.55	813.2	0.0189433	1325.74	1.33165	1592.98	0.0132241	0.00647707	0.796785	0.918699	0.9453	1269.94	0.00572881	1229.85	2.09047	64	31.1448	32.2308	2.73804	16.1214	0.258932	2.11023	-0.214967	259.901	0.00278722	0.249137	5735.05	0.516819
material41	192	1141.38	1.82499e+06	-4941.47	948.501	98.7026	0.811493	4.36646	7.24992	0.00108901	10.6159	0.25417	0.171894	-0.172479	0.930155	0.976751	0.903008	0.163199	0.0135763	60.9566	6.77484	3884.16	948.501	0.0180249	1324.14	1.3334	1617.28	0.0134965	0.00678148	0.797891	0.918585	0.945781	1263.21	0.00598671	1235.56	2.16853	64	30.7266	31.0388	2.73804	17.0732	0.236438	1.85831	-0.0800331	291.495	0.0029219	0.248224	5801.67	0.583869
material51	192	1032.83	1.7266e+06	526.509	939.5	90.9357	0.823504	4.26732	6.71953	0.00112379	10.5633	0.275533	0.194241	-0.185575	0.940696	0.978674	0.909917	0.18732	0.00982387	57.2953	6.78666	3490.62	939.5	0.0177775	1218.17	1.36395	1473.09	0.0138052	0.00701607	0.776452	0.910141	0.938909	1164.33	0.00613995	1120.86	2.14518	64	28.9582	27.6704	2.7688	16.8026	0.240092	1.86981	0.0955523	282.327	0.00336052	0.263604	5390.99	0.536938
material61	192	931.383	1.43039e+06	2497.13	804.645	85.7963	0.807298	4.21642	6.44908	0.00179576	10.2387	0.292983	0.214321	-0.203382	0.949582	0.979784	0.913327	0.198217	0.0144086	54.8332	6.65653	3125.64	804.645	0.0194278	1117.63	1.4795	1388.86	0.0139747	0.0074319	0.746003	0.891908	0.93072	1065.17	0.00657865	1011.17	2.09705	64	27.629	25.817	2.81494	15.7436	0.249366	2.09203	0.16925	247.862	0.00364354	0.267891	5423.8	0.464281
material71	192	1037.54	1.69292e+06	-5554.99	863.456	80.902	0.828668	4.21839	6.48292	0.00168753	10.2768	0.283675	0.204249	-0.198081	0.946506	0.980639	0.912104	0.188232	0.0162748	58.0309	6.67484	3500.9	863.456	0.0212928	1196.25	1.4615	1498.23	0.0190708	0.0086495	0.758933	0.898528	0.934737	1137.83	0.00752205	1096.15	2.11978	64	28.7011	29.1777	2.79956	16.5063	0.245537	1.9736	-0.0780511	272.459	0.00291589	0.267763	5543.07	0.508083
material81	192	1038.73	2.00638e+06	-10765.4	967.637	65.8482	0.872572	4.10041	5.96428	0.00253208	10.0992	0.291132	0.209937	-0.204319	0.948562	0.983923	0.917741	0.189304	0.0253396	57.0363	6.58952	3512.51	967.637	0.0256461	1174.35	1.54046	1470.1	0.0301363	0.0107376	0.747438	0.893278	0.931318	1113.45	0.0091477	1072.65	2.0555	64	27.8558	30.6697	2.75342	17.2269	0.260841	1.79304	-0.138341	296.766	0.00238441	0.291958	5390.37	0.50718
material91	192	856.427	2.25665e+06	-69.0909	1226.13	46.308	0.927214	3.82652	4.81733	0.00804091	9.31634	0.347058	0.270855	-0.263737	0.970081	0.988542	0.932321	0.22812	0.0582852	47.3908	6.30364	2914.28	1226.13	0.0389576	967.121	1.723	1173.3	0.0426037	0.0161316	0.697474	0.866206	0.91631	921.135	0.0136528	847.057	1.97372	64	22.7054	20.103	2.98413	18.2106	0.281385	1.52939	0.284301	331.625	0.00233102	0.341542	5296.9	0.488572
material101	192	357.191	2.13197e+06	28981.2	859.007	27.8465	0.937205	3.16718	3.02085	0.0444	7.31735	0.521862	0.470681	-0.322402	0.96991	0.99314	0.957269	0.279528	0.151803	24.4459	5.26588	1226.88	859.007	0.0663977	495.478	3.83324	661.125	0.155977	0.0253398	0.483535	0.706925	0.851091	470.16	0.0192622	353.509	1.46437	64	12.3875	4.35303	2.93799	14.1461	0.478842	3.80003	1.46944	200.113	0.00375259	0.431813	5179.06	0.255018
[truncated: 1 more columns]

## Sheet: Matrix_64Levels_ResamplePixel
ROI	Matrix	-333-1AutoCorrelation	-333-1ClusterProminence	-333-1ClusterShade	-333-1ClusterTendendcy	-333-1Contrast	-333-1Correlation	-333-1DifferenceEntropy	-333-1Dissimilarity	-333-1Energy	-333-1Entropy	-333-1Homogeneity	-333-1Homogeneity2	-333-1InformationMeasureCorr1	-333-1InformationMeasureCorr2	-333-1InverseDiffMomentNorm	-333-1InverseDiffNorm	-333-1InverseVariance	-333-1MaxProbability	-333-1SumAverage	-333-1SumEntropy	-333-1SumVariance	-333-1Variance	-333GrayLevelNonuniformity	-333HighGrayLevelRunEmpha	-333LongRunEmphasis	-333LongRunHighGrayLevelEmpha	-333LongRunLowGrayLevelEmpha	-333LowGrayLevelRunEmpha	-333RunLengthNonuniformity	-333RunPercentage	-333ShortRunEmphasis	-333ShortRunHighGrayLevelEmpha	-333ShortRunLowGrayLevelEmpha	EnergyNorm	GlobalEntropy	GlobalMax	GlobalMean	GlobalMedian	GlobalMin	GlobalStd	GlobalUniformity	Kurtosis	Skewness	Variance	Busyness	Coarseness	Complexity	Contrast
material11	128	691.824	2.97793e+06	27977	1110.66	69.3417	0.882472	3.87541	5.15307	0.00358525	9.44497	0.369709	0.301249	-0.288863	0.979177	0.983966	0.930653	0.270978	0.0275524	41.5449	6.53368	2336.44	1110.66	0.027611	802.518	1.75433	1222.74	0.0303595	0.0136596	0.652285	0.844647	0.899711	732	0.0119919	733.371	2.05177	64	20.8883	17.1576	2.92261	17.2399	0.273321	2.5828	0.873774	297.213	0.0041412	0.303353	5891.94	0.494229
material21	128	1060.73	1.68603e+06	-4395.82	909.509	88.9615	0.821806	4.27926	6.85022	0.0013093	10.1636	0.263153	0.181203	-0.236259	0.966632	0.978891	0.907657	0.179557	0.0119225	58.501	6.74275	3588.43	909.509	0.019518	1205.85	1.35403	1517.3	0.0153816	0.00781217	0.795215	0.916896	0.94517	1142.43	0.00711626	1132.18	2.13603	64	29.1782	28.824	2.87646	16.7653	0.241044	1.86759	-0.0368982	281.074	0.00291663	0.247354	5815.54	0.560312
material31	128	1135.81	1.50606e+06	-9181	759.073	115.812	0.735286	4.46458	7.78678	0.00122568	10.4526	0.245075	0.163521	-0.166166	0.921747	0.973306	0.897272	0.15448	0.0140121	62.4498	6.62992	3874.93	759.073	0.0199155	1324	1.35917	1585.64	0.0163914	0.00666008	0.807036	0.9204	0.949325	1268.69	0.00593523	1229.92	2.04229	64	31.2087	32.7153	2.7688	16.0016	0.271495	2.15458	-0.286668	256.051	0.0029462	0.21601	6712	0.581876
material41	128	1168.98	1.80497e+06	-5897.46	915.842	129.962	0.751482	4.56803	8.44724	0.00111114	10.6359	0.229663	0.149397	-0.168747	0.926912	0.970043	0.889367	0.139966	0.0155172	62.3702	6.76543	4007.74	915.842	0.0182469	1361.76	1.30678	1603.99	0.0144108	0.00673884	0.811761	0.925632	0.949723	1306.53	0.0059442	1268.47	2.18755	64	31.1954	31.5464	2.78418	17.1884	0.23275	1.90783	-0.0965875	295.442	0.0034993	0.207974	6849.83	0.701914
material51	128	1027.87	1.62247e+06	-630.919	898.026	117.452	0.768677	4.46201	7.75672	0.00109665	10.6514	0.250509	0.170241	-0.169483	0.927934	0.973	0.897992	0.165808	0.0122661	57.7139	6.7674	3493.58	898.026	0.0180905	1216.86	1.34661	1425.9	0.0159541	0.00712534	0.800131	0.918642	0.946757	1170.04	0.00630272	1119.67	2.15743	64	28.9488	28.0549	2.79956	16.7845	0.237586	1.89719	0.0801443	281.718	0.00398144	0.224517	6232.51	0.61996
material61	128	919.951	1.29968e+06	1564.61	753.847	107.083	0.75124	4.38667	7.34576	0.0015255	10.27	0.267248	0.18906	-0.194888	0.944108	0.975098	0.90282	0.184066	0.0110217	55.0731	6.63434	3100.16	753.847	0.0201026	1102.55	1.38717	1305.93	0.0150344	0.00735484	0.778776	0.909195	0.94032	1059.77	0.00653709	1003.62	2.09807	64	27.5802	26.1169	2.83032	15.5904	0.250073	2.14174	0.158884	243.061	0.00399426	0.232385	6188.25	0.520304
material71	128	1053.09	1.5373e+06	-5923.72	800.193	103.376	0.771195	4.3978	7.38657	0.00149133	10.2828	0.263947	0.184993	-0.195513	0.94463	0.975705	0.901675	0.16199	0.014196	59.2921	6.65789	3570.55	800.193	0.02124	1210.12	1.45251	1511.7	0.02002	0.00836801	0.780291	0.906034	0.942144	1160.58	0.00738206	1110.52	2.12471	64	29.0281	30.1006	2.8457	16.3714	0.245348	2.0225	-0.0986839	268.024	0.00315365	0.231958	6289.45	0.568447
material81	128	1081.82	1.90382e+06	-11931.9	907.458	86.138	0.826617	4.28759	6.83951	0.00213054	10.2027	0.269569	0.188238	-0.191442	0.940733	0.979303	0.907485	0.165343	0.0283401	59.2111	6.60493	3674.87	907.458	0.0254013	1201.07	1.4169	1458.28	0.024138	0.0103257	0.785622	0.910807	0.943046	1144.75	0.00915769	1109.01	2.06178	64	28.5084	32.1539	2.79956	17.2159	0.262903	1.83509	-0.18101	296.387	0.00255339	0.251836	6106.88	0.57754
material91	128	881.794	1.93825e+06	-5947.48	1125.29	56.3805	0.904575	3.98496	5.4446	0.00551876	9.37792	0.317156	0.237711	-0.26557	0.971326	0.985686	0.923189	0.19968	0.044237	49.581	6.36986	2992.49	1125.29	0.0365652	995.829	1.50409	1191.94	0.0326902	0.0149652	0.738782	0.888927	0.92851	949.895	0.0128696	892.767	1.9781	64	23.7519	23.9175	3.01489	18.134	0.274443	1.45977	0.169293	328.842	0.00242394	0.310964	5235.3	0.584437
material101	128	464.728	2.48075e+06	29950.5	1033.42	44.3312	0.917746	3.53675	3.99136	0.0278776	7.90076	0.456084	0.397109	-0.323775	0.976513	0.989001	0.944069	0.260498	0.10351	29.4927	5.66101	1601.37	1033.42	0.0618469	585.315	2.95324	765.104	0.100584	0.0228396	0.581123	0.773438	0.88738	553.289	0.0187648	460.477	1.62418	64	14.508	5.06055	3.15332	15.8158	0.423404	3.16188	1.26515	250.139	0.00381965	0.36289	5993.81	0.368583
material11	256	718.4	2.964e+06	27202.7	1121.14	72.7072	0.878198	3.89739	5.2934	0.00324203	9.47726	0.366901	0.299564	-0.291103	0.980038	0.98316	0.929045	0.274814	0.0188176	42.722	6.5519	2429.41	1121.14	0.0260515	832.406	1.71381	1255.21	0.0270754	0.013058	0.657857	0.848391	0.9013	761.948	0.0114433	760.616	2.06237	64	21.4218	17.5652	2.92261	17.3751	0.270302	2.50306	0.836999	301.895	0.0044604	0.293077	6058.25	0.518825
material21	256	1050.78	1.50518e+06	-4308.38	855.981	89.4719	0.810738	4.30118	6.91824	0.00124906	10.1554	0.26428	0.182228	-0.230924	0.964127	0.978717	0.90671	0.164968	0.00731769	58.6225	6.72922	3548.89	855.981	0.0189888	1188.13	1.37739	1596.47	0.0126515	0.00731357	0.760499	0.903451	0.933599	1109.73	0.00651545	1123.08	2.08702	64	29.2259	29.3085	2.8457	16.4065	0.248998	1.87348	-0.0647697	269.173	0.00307892	0.24269	5574.57	0.591042
material31	256	1211.87	1.49113e+06	-8898.21	748.502	126.302	0.711245	4.52611	8.181	0.000975169	10.5588	0.234394	0.15301	-0.156453	0.912985	0.971017	0.892817	0.149024	0.00902613	65.0021	6.66513	4151.71	748.502	0.0192843	1398.84	1.25986	1648.63	0.0103126	0.00606561	0.820373	0.931004	0.951628	1341.69	0.00545749	1310.53	2.05347	64	32.4144	33.8074	2.81494	16.123	0.271156	2.19164	-0.315385	259.95	0.00306762	0.203844	7096.26	0.637081
material41	256	1223.89	1.75009e+06	-5931.93	898.476	136.325	0.736524	4.60433	8.70071	0.000908453	10.6764	0.223175	0.143386	-0.163433	0.922239	0.968536	0.886499	0.140096	0.0095828	64.2915	6.77358	4206.78	898.476	0.0183382	1411.92	1.21921	1626.43	0.0100041	0.00635703	0.834543	0.938398	0.955341	1360.05	0.00575323	1325.7	2.1847	64	32.0822	32.2539	2.79956	17.221	0.234966	1.91398	-0.131795	296.564	0.00346853	0.20055	7179.75	0.740968
material51	256	1102.98	1.64184e+06	-1348.28	905.743	126.042	0.755684	4.51035	8.06375	0.000909789	10.7159	0.243212	0.162832	-0.162254	0.921568	0.971131	0.894589	0.160098	0.00856891	60.2678	6.79005	3765.61	905.743	0.0177302	1293.97	1.2938	1515.29	0.0116086	0.00658401	0.810515	0.925567	0.949037	1245.14	0.00597302	1200.66	2.16843	64	30.2082	29.4854	2.86108	16.9769	0.236262	1.87043	0.0281871	288.214	0.00385194	0.21415	6652.03	0.675312
material61	256	939.094	1.20941e+06	1222.63	729.176	110.742	0.73631	4.40783	7.45404	0.00146477	10.2669	0.267322	0.188913	-0.192006	0.941925	0.974343	0.901695	0.173752	0.0100591	56.0174	6.62627	3168.65	729.176	0.0197236	1125.65	1.39059	1364.69	0.0122171	0.00690328	0.765033	0.903998	0.935572	1077.07	0.00610648	1025.96	2.07475	64	28.0573	26.7629	2.8457	15.4551	0.253524	2.10021	0.108911	238.86	0.00392682	0.224068	6591.24	0.535624
material71	256	1116.19	1.53976e+06	-6093.37	795.502	113.061	0.751138	4.464	7.79182	0.0013084	10.3495	0.253579	0.175399	-0.18826	0.940168	0.973515	0.896966	0.158705	0.0127601	61.5006	6.68561	3800.18	795.502	0.020638	1272.63	1.33554	1551.14	0.0131755	0.00778204	0.7826	0.913437	0.940482	1214.16	0.0070137	1179.12	2.12322	64	30.1049	30.9312	2.89185	16.5214	0.246635	2.03495	-0.140164	272.955	0.00332085	0.219791	6703	0.624273
material81	256	1077.45	1.83119e+06	-12069.3	885.009	87.4027	0.820242	4.30032	6.94743	0.00205701	10.2031	0.266533	0.186957	-0.188105	0.938097	0.978965	0.906039	0.169792	0.0246656	59.2639	6.5986	3658.64	885.009	0.0258967	1196.87	1.38048	1442.03	0.0217753	0.0103646	0.786598	0.91276	0.94273	1143.85	0.00918683	1103.9	2.04873	64	28.4979	32.0155	2.78418	17.0843	0.263141	1.82624	-0.201031	291.873	0.00262753	0.246409	6432.63	0.596654
material91	256	907.078	2.10822e+06	-5606.2	1183.81	60.4131	0.902894	4.01802	5.61457	0.00590823	9.39561	0.31243	0.23485	-0.266039	0.971656	0.984729	0.921198	0.210892	0.0469502	50.0492	6.36038	3092.52	1183.81	0.0373911	1015.64	1.52516	1234.81	0.0330755	0.0153975	0.745492	0.88961	0.93143	965.494	0.0136525	917.527	1.98083	64	23.961	23.4407	3.04565	18.5373	0.276516	1.44491	0.189181	343.632	0.00262229	0.296528	5563.01	0.644089
material101	256	417.628	2.18939e+06	27987.6	947.636	40.5384	0.917954	3.48025	3.8239	0.0309004	7.75412	0.467916	0.410267	-0.315933	0.972541	0.989848	0.946105	0.258832	0.117403	27.63	5.53612	1435.77	947.636	0.0658803	550.794	2.99853	681.854	0.10888	0.0238875	0.569261	0.76329	0.883688	530.29	0.0193559	417.657	1.56228	64	13.716	4.70679	3.07642	15.1545	0.443598	3.31617	1.31851	229.658	0.00405999	0.371987	5884.28	0.333793
material11	192	706.068	3.01185e+06	27883.8	1123.47	69.8097	0.882995	3.86779	5.17489	0.00384337	9.43213	0.37313	0.306012	-0.29583	0.980941	0.983765	0.930442	0.273216	0.0330043	42.0787	6.52323	2387.66	1123.47	0.0268601	824.702	1.73325	1214.02	0.0283989	0.0132418	0.65137	0.846026	0.898741	755.67	0.0115161	747.469	2.06475	64	21.1461	17.2114	2.92261	17.3343	0.269562	2.54047	0.855097	300.478	0.00437681	0.301811	5935.06	0.502604
material21	192	1017.16	1.53132e+06	-4186.4	867.758	84.3777	0.822765	4.25947	6.70924	0.00153428	10.0944	0.272219	0.190778	-0.235103	0.965498	0.979814	0.909157	0.170167	0.0178926	57.3171	6.70501	3429.34	867.758	0.019395	1158.28	1.45232	1559.06	0.0161123	0.00791032	0.762578	0.901195	0.935508	1088.99	0.00705662	1088.27	2.0851	64	28.6209	28.6317	2.83032	16.4124	0.2478	1.85802	-0.0450632	269.367	0.00286832	0.253326	5660.69	0.544126
material31	192	1188.94	1.59386e+06	-9848.15	778.619	118.596	0.735678	4.48703	7.94583	0.00119715	10.4798	0.240933	0.160198	-0.166176	0.922312	0.972553	0.895313	0.15402	0.0139524	63.9979	6.65089	4067.3	778.619	0.0198122	1375.99	1.35244	1651.67	0.0148302	0.00652533	0.804199	0.922237	0.9477	1313.43	0.00587767	1284.94	2.05914	64	31.97	33.7612	2.83032	16.2163	0.268779	2.16354	-0.311444	262.97	0.00294714	0.212815	6801.5	0.610094
material41	192	1197.92	1.87802e+06	-6540.86	933.673	128.836	0.757514	4.56462	8.42875	0.00117507	10.6088	0.231159	0.15188	-0.176592	0.933832	0.970148	0.889539	0.144657	0.0172374	63.1415	6.77036	4111.37	933.673	0.0181766	1394.15	1.32656	1622.16	0.0152993	0.00663627	0.823014	0.928235	0.953725	1343.33	0.00584057	1296.71	2.18818	64	31.5595	32.1462	2.79956	17.3446	0.233516	1.896	-0.121235	300.835	0.00343187	0.207459	6863.3	0.719146
material51	192	1076.13	1.71787e+06	-1426.18	925.351	119.889	0.7706	4.47657	7.86541	0.00116908	10.6595	0.248553	0.16901	-0.170171	0.928738	0.972369	0.89674	0.167839	0.0166955	59.1527	6.78087	3668.16	925.351	0.0182225	1267.13	1.31672	1447.92	0.0146969	0.00706825	0.825095	0.929619	0.954211	1227.15	0.00644218	1170.29	2.16846	64	29.6616	28.824	2.8457	17.046	0.235488	1.86768	0.0415755	290.565	0.00384465	0.221977	6389.97	0.652082
material61	192	924.715	1.28984e+06	686.87	753.427	105.776	0.753784	4.37438	7.28775	0.00168688	10.2219	0.267783	0.189176	-0.197861	0.945547	0.975392	0.903497	0.182538	0.0143564	55.2377	6.62333	3116.79	753.427	0.0202504	1112.39	1.44588	1342.2	0.016083	0.00739132	0.765127	0.901508	0.936605	1067.9	0.00647001	1007.76	2.08001	64	27.6614	26.4476	2.8457	15.5793	0.251261	2.08405	0.109771	242.714	0.00383728	0.232172	6347.77	0.522409
material71	192	1075.96	1.64031e+06	-6722.61	830.486	105.724	0.774149	4.40409	7.47158	0.00174151	10.2471	0.264292	0.187762	-0.198767	0.946548	0.975121	0.900775	0.176523	0.0192647	59.8254	6.65982	3657.06	830.486	0.021799	1226.21	1.41974	1537.4	0.0178099	0.00847605	0.775911	0.906588	0.939836	1166.4	0.00747414	1135	2.13348	64	29.2877	30.2467	2.87646	16.6543	0.242508	1.98483	-0.11696	277.367	0.00315332	0.229567	6527	0.600472
material81	192	1067.06	1.89086e+06	-12339.6	909.387	83.8351	0.831189	4.26719	6.77702	0.00255322	10.1266	0.2745	0.195891	-0.194059	0.941724	0.979774	0.908109	0.175159	0.0268401	58.6744	6.57599	3623.63	909.387	0.0267849	1183.86	1.45561	1450.86	0.0258379	0.0107906	0.780291	0.908006	0.941703	1128.72	0.0095092	1090.98	2.03202	64	28.2085	31.5002	2.78418	17.1865	0.266525	1.79939	-0.185166	295.375	0.00254083	0.254062	6232.63	0.577164
material91	192	899.874	2.09507e+06	-5549.24	1182.45	57.5307	0.90721	3.98484	5.44957	0.00664901	9.31331	0.32256	0.245415	-0.270363	0.972608	0.98542	0.923318	0.209573	0.0499301	49.7452	6.34325	3066.17	1182.45	0.0376536	1013.96	1.61088	1226.84	0.0380507	0.0152988	0.738312	0.885085	0.929834	970.845	0.0132961	906.478	1.97757	64	23.7636	22.8101	3.06104	18.4932	0.275556	1.44161	0.196054	342	0.00244173	0.304531	5628.81	0.600863
material101	192	426.912	2.26893e+06	28687.3	969.438	40.2699	0.920237	3.46563	3.80873	0.0330563	7.71871	0.472944	0.416923	-0.320897	0.973837	0.989896	0.946314	0.260552	0.116597	27.9012	5.54137	1469.4	969.438	0.0681302	552.687	3.02246	690.993	0.10918	0.0241099	0.566432	0.764967	0.881789	528.64	0.0194794	422.297	1.55997	64	13.7559	4.65295	3.10718	15.271	0.446675	3.3156	1.32171	233.202	0.00416244	0.375462	5530.1	0.353741
[truncated: 1 more columns]

[truncated: 8 more sheets: Matrix_FixBinSize, Matrix_FixBinSize_ResamplePixel, Recon_64Levels, Recon_FixBinSize, SubsetsxIter_64Levels, SubsetsxIter_FixBinSize, ZSmoothing_64Levels, ZSmoothing_FixBinSize]
