# Supplementary material for: Effects of alterations in positron emission tomography imaging parameters on radiomics features
Source: PLoS One. 2019 Sep 5;14(9):e0221877. doi: 10.1371/journal.pone.0221877 (PMC6728031; doi:10.1371/journal.pone.0221877)
Supplement: S2 Dataset — Radiomics data from the reconstructions on the Philips scanner. (XLSX) [file pone.0221877.s002.xlsx]

## Sheet: BedTime_64Levels
ROI	BedTime(min)	-333-1AutoCorrelation	-333-1ClusterProminence	-333-1ClusterShade	-333-1ClusterTendendcy	-333-1Contrast	-333-1Correlation	-333-1DifferenceEntropy	-333-1Dissimilarity	-333-1Energy	-333-1Entropy	-333-1Homogeneity	-333-1Homogeneity2	-333-1InformationMeasureCorr1	-333-1InformationMeasureCorr2	-333-1InverseDiffMomentNorm	-333-1InverseDiffNorm	-333-1InverseVariance	-333-1MaxProbability	-333-1SumAverage	-333-1SumEntropy	-333-1SumVariance	-333-1Variance	-333GrayLevelNonuniformity	-333HighGrayLevelRunEmpha	-333LongRunEmphasis	-333LongRunHighGrayLevelEmpha	-333LongRunLowGrayLevelEmpha	-333LowGrayLevelRunEmpha	-333RunLengthNonuniformity	-333RunPercentage	-333ShortRunEmphasis	-333ShortRunHighGrayLevelEmpha	-333ShortRunLowGrayLevelEmpha	EnergyNorm	GlobalEntropy	GlobalMax	GlobalMean	GlobalMedian	GlobalMin	GlobalStd	GlobalUniformity	Kurtosis	Skewness	Variance	Busyness	Coarseness	Complexity	Contrast
material11	2	883.872	2.49131e+06	9054.38	1187.66	31.3761	0.948523	3.45042	3.63223	0.00422568	9.5955	0.418815	0.350868	-0.309502	0.984996	0.992202	0.948261	0.291922	0.0371838	48.7771	6.65952	2961.55	1187.66	0.0162604	1071.45	2.17159	1753.94	0.0512852	0.0123041	0.580002	0.798168	0.875667	959.85	0.00949444	951.543	2.14455	64	25.149	22.4563	2.24585	17.863	0.235694	1.75709	0.27159	319.087	0.00210659	0.447232	3556.51	0.35994
material21	2	1002.35	2.04269e+06	-3040.63	1068.18	34.2194	0.937918	3.62585	4.15042	0.00214997	9.97713	0.361106	0.282889	-0.270158	0.977601	0.991425	0.940633	0.254277	0.0229288	54.5476	6.74577	3353.2	1068.18	0.0156435	1204.44	1.89257	1749.31	0.0359185	0.00877588	0.662996	0.842581	0.906335	1109.13	0.00702374	1086.74	2.09365	64	28.192	29.0701	2.21509	17.0867	0.245344	1.73954	-0.0380061	291.955	0.00178698	0.418785	3515.46	0.351077
material31	2	1132.05	1.77167e+06	-6657.27	904.596	39.3167	0.916694	3.73836	4.57633	0.00137488	10.1744	0.32338	0.238327	-0.238874	0.967843	0.990192	0.934829	0.229433	0.0111836	60.5221	6.75206	3795.81	904.596	0.0166055	1334.49	1.62725	1837.19	0.0225192	0.00651138	0.719311	0.876011	0.923391	1244.52	0.0055035	1230.33	2.06563	64	31.2427	31.9463	2.24585	15.9448	0.261391	2.07801	-0.210377	254.235	0.00170558	0.39575	3589.74	0.322744
material41	2	1095.58	1.77088e+06	-4377.75	975.569	39.5135	0.922147	3.74405	4.59919	0.00137222	10.1625	0.32253	0.237489	-0.2442	0.969952	0.990135	0.934512	0.228428	0.0118794	58.705	6.76481	3673.36	975.569	0.0162302	1288.86	1.60032	1747.88	0.0223559	0.00678437	0.727454	0.880005	0.925973	1201.59	0.00575093	1190.65	2.04736	64	30.3196	30.8235	2.23047	16.4736	0.259548	1.81627	-0.11156	271.381	0.00161775	0.402167	3603.2	0.339098
material51	2	1034.59	1.83826e+06	1256.67	982.195	37.8413	0.925804	3.68381	4.35742	0.00150336	10.1175	0.342926	0.261475	-0.259921	0.97536	0.99059	0.937994	0.249406	0.0108345	56.5157	6.79447	3454.4	982.195	0.0157124	1242.36	1.6723	1684.29	0.021749	0.00692742	0.695216	0.864534	0.915275	1157.96	0.00586578	1126.39	2.10607	64	29.2456	27.8242	2.29199	16.4651	0.248812	1.88252	0.0657655	271.1	0.00200302	0.408775	3455.78	0.33399
material61	2	922.096	1.42642e+06	3938.82	820.674	36.192	0.915525	3.66181	4.27853	0.00203859	9.91737	0.350032	0.270277	-0.259767	0.973766	0.990964	0.938958	0.252603	0.0126991	53.8879	6.6791	3049.34	820.674	0.0172056	1120.4	1.68827	1542.78	0.0183304	0.00694505	0.68024	0.857886	0.909778	1043.93	0.00601622	1007.74	2.02278	64	27.8931	26.0016	2.29199	15.1566	0.267223	2.09862	0.174628	229.723	0.00226614	0.409625	3561.88	0.282894
material71	2	970.021	1.18355e+06	-2793.44	730.981	33.4494	0.912485	3.63787	4.27851	0.00149112	9.95386	0.329422	0.24361	-0.246362	0.969024	0.991595	0.938453	0.23779	0.00924601	56.4141	6.65312	3207.14	730.981	0.0181045	1136.12	1.50123	1556.29	0.014733	0.007288	0.723366	0.884207	0.922478	1055.48	0.00652486	1054.16	1.96252	64	29.064	29.27	2.23047	14.4725	0.274865	2.14853	-0.130031	209.453	0.00169618	0.412111	3607.95	0.256484
material81	2	1123.62	1.63404e+06	-9623.08	833.755	34.1162	0.92138	3.66891	4.44788	0.00140841	10.032	0.313012	0.223766	-0.241153	0.96754	0.991396	0.935919	0.217039	0.012491	60.7852	6.67666	3761.49	833.755	0.0184948	1287.23	1.42526	1709	0.0173618	0.00776045	0.757623	0.901398	0.933158	1202.33	0.00688554	1211.22	1.99228	64	31.1721	32.8691	2.26123	15.4768	0.278576	2.20375	-0.353206	239.531	0.00153669	0.400273	3674.36	0.301978
material91	2	948.735	1.7885e+06	-6374.28	972.593	29.6677	0.940799	3.56317	4.05704	0.00241543	9.824	0.337345	0.25173	-0.269537	0.976289	0.992506	0.941252	0.24552	0.0198688	53.4042	6.64235	3159.27	972.593	0.0186681	1130.17	1.61945	1470.17	0.0299622	0.00927674	0.712011	0.874001	0.92059	1061.48	0.00746213	1021.15	2.03847	64	27.4251	29.5315	2.41504	16.4023	0.258352	1.80999	-0.123575	269.035	0.00173967	0.413454	3643.49	0.328399
material101	2	643.646	1.77388e+06	11208.3	958.065	31.5151	0.936306	3.57095	3.98612	0.0051503	9.46789	0.367256	0.289697	-0.284813	0.978222	0.992084	0.942723	0.263015	0.0356295	40.596	6.49004	2121.28	958.065	0.021821	829.918	1.96163	1053.93	0.0513849	0.0115633	0.635204	0.828064	0.896419	785.985	0.00834436	698.681	2.01845	64	21.0485	18.3342	2.53809	15.99	0.261579	2.00362	0.474531	255.68	0.00297988	0.423161	3950.87	0.304701
material11	3	941.889	2.8127e+06	9738.68	1265.25	32.7669	0.949512	3.45756	3.66672	0.00425516	9.60615	0.424025	0.357857	-0.314379	0.986016	0.99188	0.947969	0.293449	0.0390778	50.3495	6.68706	3171.66	1265.25	0.0157508	1133.55	2.26518	1943.99	0.051285	0.0117272	0.571832	0.79012	0.873774	1005.86	0.00914246	1013.83	2.20175	64	25.9741	23.0562	2.29199	18.4172	0.226341	1.74414	0.262945	339.194	0.00203918	0.448141	3493.25	0.381774
material21	3	1017.53	2.09561e+06	-3297.8	1084.29	34.241	0.938775	3.62254	4.13584	0.00217582	9.96204	0.365461	0.288358	-0.272988	0.97834	0.99142	0.940871	0.255512	0.0231999	54.9552	6.74945	3408.09	1084.29	0.0154904	1212.15	1.95841	1856.61	0.0373964	0.00866474	0.655341	0.836582	0.904505	1106.4	0.00697562	1102.96	2.10201	64	28.4075	29.3931	2.23047	17.2042	0.244419	1.73031	-0.0448172	295.985	0.0017472	0.422218	3489.81	0.352841
material31	3	1154.43	1.84089e+06	-6980.05	924.88	39.5531	0.917977	3.73982	4.57898	0.00137425	10.167	0.324394	0.239819	-0.241404	0.968846	0.990138	0.93483	0.231574	0.0110557	61.0935	6.75724	3877.31	924.88	0.0165127	1359.57	1.62916	1874.53	0.0225527	0.0064317	0.719432	0.87558	0.923559	1267.14	0.00543633	1254.41	2.07936	64	31.5463	32.2385	2.26123	16.1012	0.259105	2.06637	-0.216369	259.247	0.0016761	0.398548	3576.19	0.32688
material41	3	1163.57	1.98891e+06	-4844.09	1034.86	41.4249	0.923023	3.77501	4.70319	0.00131494	10.2207	0.319221	0.234132	-0.244976	0.970752	0.98968	0.933218	0.224672	0.0113106	60.505	6.80217	3918.85	1034.86	0.0158274	1367.51	1.62663	1853.57	0.0229608	0.00633503	0.730225	0.879777	0.927435	1276.32	0.00538917	1263.65	2.11782	64	31.2486	31.8232	2.26123	16.9465	0.248465	1.8132	-0.115842	287.184	0.00162966	0.400206	3560.22	0.360608
material51	3	1043.19	1.84133e+06	1325.19	984.107	37.5807	0.926434	3.67682	4.32876	0.00151733	10.0971	0.346555	0.265934	-0.262431	0.97604	0.990654	0.9384	0.251448	0.0106987	56.7999	6.79233	3484.87	984.107	0.0156862	1250.03	1.72255	1726.4	0.0224368	0.00679579	0.694434	0.862406	0.915722	1163.42	0.00581217	1135.52	2.10786	64	29.3924	27.9626	2.29199	16.4809	0.248861	1.87824	0.0653832	271.62	0.00194371	0.413523	3428.49	0.330678
material61	3	938.247	1.44456e+06	3832.42	830.055	36.3384	0.916116	3.66204	4.26692	0.00215904	9.89761	0.354629	0.27599	-0.263058	0.974738	0.990934	0.939168	0.252781	0.0147858	54.3992	6.68092	3107.09	830.055	0.0170131	1140.94	1.74339	1602.44	0.0184115	0.00684708	0.673958	0.852648	0.90839	1060.83	0.00596207	1025.06	2.0282	64	28.1571	26.24	2.30737	15.2395	0.266447	2.07945	0.166194	232.243	0.00221095	0.413035	3528.54	0.283544
material71	3	1056.54	1.38363e+06	-3234.54	790.796	35.9918	0.912936	3.68838	4.43905	0.00139419	10.0473	0.323694	0.237746	-0.246694	0.96997	0.990978	0.936389	0.230505	0.00781845	58.9182	6.7088	3516.62	790.796	0.0174929	1234.5	1.49216	1678.87	0.0134813	0.00674746	0.73249	0.887314	0.925829	1150.82	0.00609833	1147.82	2.0268	64	30.3655	30.6389	2.27661	15.0256	0.266335	2.1486	-0.136652	225.768	0.00174997	0.406745	3538.87	0.280039
material81	3	1187.85	1.74634e+06	-10373.6	860.806	35.3046	0.921205	3.68803	4.526	0.00129622	10.0749	0.30802	0.218635	-0.241188	0.967944	0.991107	0.934906	0.218404	0.00831445	62.6569	6.70331	3991.61	860.806	0.0182144	1356.23	1.38937	1787.64	0.0145284	0.00706945	0.771389	0.907266	0.937513	1271.09	0.00637284	1281.57	2.01675	64	32.1713	33.8689	2.30737	15.7032	0.276352	2.21888	-0.371339	246.59	0.00151414	0.399551	3644.06	0.311412
material91	3	972.953	1.80548e+06	-7373.09	976.117	29.5059	0.941318	3.56036	4.0443	0.00227127	9.82805	0.337884	0.251853	-0.269169	0.976204	0.992548	0.941421	0.243058	0.0179603	54.2697	6.64675	3244.06	976.117	0.0186361	1156.41	1.66097	1532.09	0.0301729	0.00879709	0.709516	0.8719	0.920162	1083.27	0.00711912	1047.98	2.03385	64	27.8961	30.0929	2.4458	16.4258	0.259338	1.80926	-0.15899	269.806	0.0017318	0.41624	3471.52	0.337549
material101	3	678.53	1.90358e+06	11370.8	996.282	32.8444	0.93617	3.60057	4.0876	0.00458405	9.56067	0.359052	0.280272	-0.280852	0.977759	0.991759	0.941366	0.259796	0.0332447	41.8412	6.53384	2242.89	996.282	0.0209835	866.938	1.90451	1101.53	0.0480576	0.0110557	0.647331	0.836642	0.900172	819.963	0.00808624	738.957	2.05376	64	21.7621	19.1879	2.58423	16.2915	0.254715	1.97415	0.448089	265.412	0.00314825	0.421261	3697.79	0.328167
material11	4	940.438	2.82348e+06	9838	1269.14	32.3751	0.95025	3.44001	3.62512	0.00446034	9.55628	0.430352	0.365731	-0.319551	0.986717	0.991974	0.948558	0.296394	0.0392541	50.2493	6.67487	3167.87	1269.14	0.0157251	1131.7	2.35976	2025.34	0.0538457	0.0118377	0.562814	0.782332	0.871227	1001.79	0.00919508	1012.45	2.20161	64	25.9335	22.9331	2.29199	18.4368	0.226469	1.74007	0.26391	339.917	0.00196843	0.452842	3480.94	0.378686
material21	4	1076.9	2.3529e+06	-3700.3	1149.82	35.7064	0.939763	3.64848	4.21384	0.00208596	10.0192	0.364038	0.287145	-0.274028	0.979031	0.991068	0.93991	0.252394	0.0217796	56.5109	6.7863	3622.36	1149.82	0.0150912	1276.97	1.93595	1961.35	0.0354538	0.00834166	0.655793	0.837622	0.904394	1164.47	0.00673167	1166.47	2.16831	64	29.2116	30.3159	2.27661	17.6966	0.234196	1.72742	-0.0485446	313.168	0.00178672	0.419041	3439.12	0.37611
material31	4	1159.04	1.8376e+06	-7138.83	924.782	39.3799	0.918313	3.73613	4.56228	0.00138199	10.15	0.325667	0.241075	-0.242126	0.969002	0.990182	0.93506	0.231069	0.0111735	61.2436	6.75117	3894.2	924.782	0.0165355	1362.97	1.64113	1902.09	0.0229049	0.00633484	0.714603	0.873902	0.921797	1267.15	0.00537216	1260.15	2.08203	64	31.6426	32.3616	2.26123	16.0905	0.258784	2.06469	-0.22263	258.905	0.00162959	0.401607	3574.69	0.323912
material41	4	1185.69	2.05627e+06	-5105.4	1052.86	41.6788	0.923843	3.77789	4.71489	0.00131857	10.2224	0.319026	0.234149	-0.246324	0.971292	0.98962	0.93308	0.225716	0.0111266	61.0867	6.80982	3998.84	1052.86	0.0157283	1390.11	1.62585	1908.55	0.0224894	0.00630047	0.729048	0.87875	0.927164	1295.85	0.00538975	1287.63	2.13429	64	31.5583	32.1616	2.27661	17.0797	0.245518	1.81062	-0.120377	291.715	0.0016051	0.401546	3545.79	0.365086
material51	4	1085.03	1.98521e+06	1313.42	1023.08	38.7193	0.927069	3.69426	4.38708	0.00147974	10.1299	0.344418	0.263777	-0.263144	0.976508	0.990388	0.937683	0.250414	0.0098433	57.9288	6.81508	3635.69	1023.08	0.0154543	1297.15	1.71586	1809.61	0.0210548	0.00657955	0.693684	0.861541	0.915492	1207.17	0.00564617	1180.89	2.14776	64	29.9851	28.5317	2.32275	16.7867	0.241524	1.87314	0.0616997	281.794	0.00195102	0.412085	3400.41	0.344122
material61	4	970.268	1.53863e+06	3993.18	856.997	37.2902	0.916604	3.67833	4.31154	0.00224567	9.91158	0.355721	0.277623	-0.265342	0.975601	0.990707	0.938639	0.249973	0.0168664	55.3296	6.69754	3222.08	856.997	0.016741	1182.75	1.80424	1676.26	0.0184788	0.00669459	0.670294	0.848031	0.908073	1099.86	0.00588005	1059.2	2.05761	64	28.6304	26.7168	2.32275	15.4759	0.261323	2.0768	0.163799	239.504	0.00221325	0.412149	3495.21	0.293082
material71	4	1059.37	1.38159e+06	-3296.85	791.498	35.7505	0.913568	3.68382	4.41011	0.00143846	10.02	0.327604	0.242437	-0.249393	0.970798	0.991038	0.936803	0.231887	0.00815531	59.0063	6.70319	3527.11	791.498	0.0174363	1240.28	1.5293	1712.41	0.0138054	0.00669822	0.722746	0.881451	0.923058	1154.25	0.0060209	1150.25	2.02308	64	30.4033	30.6389	2.27661	15.0301	0.266828	2.1414	-0.140418	225.904	0.00173129	0.409044	3542.32	0.278595
material81	4	1156.71	1.68621e+06	-10322.2	849.217	33.8934	0.923241	3.66068	4.42543	0.00139428	9.99985	0.313748	0.225083	-0.245791	0.969192	0.991451	0.936232	0.223449	0.0104701	61.7375	6.67768	3880.8	849.217	0.0184253	1320.19	1.43453	1779.39	0.01704	0.00732017	0.763515	0.902241	0.935585	1232.52	0.00658075	1248.18	1.99094	64	31.7089	33.4536	2.29199	15.5801	0.279557	2.19795	-0.374521	242.74	0.00147488	0.405241	3656.52	0.302328
material91	4	1018.03	2.01281e+06	-8024.19	1034.48	30.5009	0.94272	3.58174	4.10262	0.00230937	9.8649	0.336981	0.251455	-0.270964	0.977034	0.992305	0.940687	0.242285	0.0187685	55.3909	6.67287	3407.93	1034.48	0.0184009	1215.81	1.71257	1598.83	0.0331765	0.00825954	0.701356	0.867271	0.917758	1139.79	0.00643522	1095.39	2.06624	64	28.4622	30.8235	2.47656	16.8915	0.255158	1.79605	-0.157535	285.322	0.00170145	0.412468	3604.74	0.34911
material101	4	700.578	1.98995e+06	11366	1022.38	33.2575	0.936991	3.60934	4.12186	0.00443972	9.59265	0.356048	0.276954	-0.281876	0.97829	0.991659	0.9409	0.259463	0.0322446	42.5815	6.55427	2320.35	1022.38	0.0207606	889.725	1.8586	1119.95	0.0456965	0.0108956	0.663218	0.843471	0.906176	843.19	0.0081683	763.046	2.07222	64	22.1589	19.9185	2.59961	16.4947	0.251359	1.95488	0.431858	272.075	0.00303202	0.421928	3802.32	0.325506
material11	Last5	948.744	2.85356e+06	9767.1	1277.06	32.4255	0.950476	3.43219	3.61269	0.00441207	9.5397	0.434277	0.370794	-0.322105	0.987088	0.991962	0.948767	0.298301	0.0377161	50.5009	6.67468	3197.8	1277.06	0.0156079	1131	2.4409	2171.57	0.0536257	0.0118461	0.547544	0.773168	0.865171	989.397	0.00919157	1021.14	2.20731	64	26.0629	23.0869	2.30737	18.4902	0.225433	1.73615	0.260104	341.886	0.00189794	0.455257	3471.24	0.378901
material21	Last5	1076.26	2.35123e+06	-3648.42	1149.07	35.4717	0.940109	3.6432	4.19696	0.00208685	10.0085	0.365215	0.288522	-0.27516	0.979279	0.991125	0.940134	0.253319	0.021199	56.4927	6.78442	3619.99	1149.07	0.0150208	1277.62	1.99606	1987.88	0.0372057	0.00831525	0.649734	0.83319	0.90272	1162.39	0.00670332	1165.61	2.17005	64	29.2001	30.2544	2.27661	17.6911	0.233853	1.72757	-0.0476385	312.974	0.00177769	0.4204	3433.16	0.374788
material31	Last5	1215.18	2.01227e+06	-7732.77	968.314	41.1859	0.918403	3.76544	4.65998	0.00133185	10.2015	0.32302	0.238636	-0.241539	0.969204	0.989752	0.933848	0.228396	0.010475	62.7185	6.77993	4097.43	968.314	0.0161928	1425.21	1.66794	1989.59	0.0232911	0.00606926	0.715718	0.873631	0.922533	1323.85	0.00514173	1319.77	2.1289	64	32.3824	33.0999	2.29199	16.467	0.250302	2.06088	-0.225152	271.163	0.00165326	0.39742	3572.34	0.342644
material41	Last5	1208.9	2.14768e+06	-5309.04	1076.39	42.4566	0.924107	3.78983	4.75223	0.00130393	10.2447	0.318549	0.233701	-0.246753	0.971638	0.989436	0.932632	0.223572	0.0109957	61.6578	6.82395	4083.14	1076.39	0.0156013	1414.45	1.64735	1944.43	0.0237253	0.00619433	0.732889	0.880092	0.928621	1320.13	0.00527833	1312.22	2.15729	64	31.8467	32.4231	2.29199	17.2632	0.240931	1.8084	-0.120924	298.017	0.00161925	0.400477	3531.15	0.374089
material51	Last5	1098.53	2.02611e+06	1317.1	1033.02	38.9611	0.92731	3.69744	4.39785	0.00146095	10.1413	0.344292	0.263771	-0.263554	0.976722	0.990332	0.937556	0.250546	0.00986979	58.31	6.82283	3683.94	1033.02	0.0153895	1312.03	1.72536	1842.9	0.0208148	0.0063607	0.694431	0.861037	0.916052	1220.34	0.00545424	1195.46	2.15481	64	30.185	28.7778	2.32275	16.8624	0.240218	1.87519	0.0598051	284.341	0.00195069	0.413212	3373.51	0.346262
material61	Last5	972.408	1.54521e+06	4084.84	858.291	37.2136	0.916888	3.67607	4.30194	0.00228685	9.90124	0.357176	0.279345	-0.267041	0.976072	0.990727	0.938777	0.250022	0.0163035	55.3945	6.69836	3229.61	858.291	0.0165956	1188.56	1.85159	1706.49	0.0185831	0.00668513	0.666151	0.844003	0.907415	1105.22	0.00587136	1061.51	2.06063	64	28.666	26.7014	2.32275	15.4849	0.260921	2.07823	0.165944	239.781	0.00221515	0.413747	3480.51	0.29221
material71	Last5	1104.42	1.49491e+06	-3540.24	823.187	37.1279	0.913688	3.70946	4.49	0.00141099	10.0615	0.325958	0.241206	-0.249789	0.971301	0.990706	0.935798	0.229612	0.00778877	60.263	6.72927	3689.05	823.187	0.0171593	1291.05	1.54963	1789.01	0.0136059	0.0064827	0.724178	0.880844	0.924031	1200.95	0.00587117	1198.59	2.05776	64	31.0461	31.2542	2.30737	15.321	0.261617	2.14191	-0.14303	234.733	0.00176294	0.405339	3526.56	0.29215
material81	Last5	1165.33	1.6929e+06	-10395.7	849.882	33.9512	0.923173	3.66154	4.43099	0.00136874	10.003	0.313166	0.224374	-0.245724	0.96919	0.991437	0.936154	0.22307	0.00956279	62.0113	6.6789	3911.56	849.882	0.0183947	1326.78	1.42667	1796.43	0.0161092	0.00732087	0.762735	0.902526	0.93514	1236.38	0.00662323	1257.69	1.99503	64	31.8574	33.592	2.29199	15.5823	0.279374	2.20497	-0.379434	242.808	0.00146586	0.406662	3638.88	0.301219
material91	Last5	1009.9	1.96562e+06	-7929.86	1019.23	30.1934	0.942457	3.57537	4.08567	0.00226488	9.85885	0.337398	0.251877	-0.270565	0.976868	0.992379	0.940898	0.243055	0.0180893	55.2318	6.66857	3377.62	1019.23	0.0185497	1203.3	1.70184	1590.83	0.0321438	0.00831351	0.702391	0.867821	0.918055	1127.08	0.00654377	1086.51	2.0626	64	28.3756	30.7466	2.46118	16.7738	0.256042	1.80559	-0.160378	281.36	0.00168541	0.414347	3599.1	0.342359
material101	Last5	700.844	2.00417e+06	11466.1	1026.28	33.3781	0.937002	3.61359	4.11446	0.00456411	9.58035	0.360247	0.281545	-0.283142	0.978558	0.991631	0.941041	0.254646	0.032601	42.5496	6.55368	2321.99	1026.28	0.0207407	891.302	1.94265	1133.23	0.0490714	0.0109166	0.660528	0.840305	0.906119	842.961	0.00821428	764.289	2.07035	64	22.1634	19.7954	2.59961	16.5262	0.252112	1.9569	0.434015	273.116	0.00298754	0.421673	3802.21	0.327037
material11	5	949.738	2.85026e+06	9696.45	1276.2	32.4849	0.950355	3.43408	3.6174	0.00437592	9.54322	0.433892	0.370331	-0.32187	0.987065	0.991948	0.948703	0.297964	0.0372895	50.5494	6.67612	3201.06	1276.2	0.015597	1131.77	2.44068	2170.53	0.0536861	0.0117833	0.549005	0.773836	0.865859	990.334	0.0091357	1022.17	2.20749	64	26.0857	23.1177	2.29199	18.4859	0.225372	1.73621	0.258668	341.727	0.00189603	0.454959	3471.38	0.378964
material21	5	1077.09	2.34584e+06	-3671.99	1147.25	35.5372	0.93991	3.64503	4.20229	0.00207198	10.0125	0.36487	0.288082	-0.274738	0.979187	0.991109	0.940062	0.252649	0.021366	56.5389	6.78527	3622.68	1147.25	0.0150256	1278.11	1.98948	1989.22	0.0367274	0.00828023	0.650353	0.833607	0.902893	1163.1	0.0066729	1166.56	2.16977	64	29.2234	30.2852	2.27661	17.6795	0.233937	1.72897	-0.0487427	312.566	0.00177789	0.420166	3432.53	0.374509
material31	5	1216.32	2.00664e+06	-7690.3	966.754	41.2682	0.918121	3.76712	4.66562	0.00132295	10.205	0.322741	0.23829	-0.241095	0.969051	0.989732	0.933774	0.227806	0.0106412	62.7679	6.78055	4101.34	966.754	0.0161886	1426.15	1.66407	1990	0.023017	0.00603952	0.715875	0.873909	0.922515	1324.58	0.00512363	1321.05	2.12856	64	32.4076	33.1152	2.29199	16.456	0.250401	2.06238	-0.224908	270.801	0.00165346	0.397173	3572.65	0.342405
material41	5	1208.96	2.14287e+06	-5284.98	1075.25	42.4978	0.923958	3.79042	4.75564	0.00129817	10.246	0.318271	0.233449	-0.246542	0.971566	0.989426	0.932586	0.2239	0.0109477	61.6692	6.82414	4083.23	1075.25	0.0155986	1414.08	1.64666	1944.53	0.0234314	0.00617761	0.732611	0.880037	0.928511	1319.13	0.00526748	1312.22	2.15654	64	31.8512	32.4077	2.29199	17.2549	0.241111	1.80851	-0.120832	297.731	0.00161853	0.400366	3532.34	0.373861
material51	5	1099.03	2.02223e+06	1337.19	1032.06	39.0132	0.927151	3.69855	4.40205	0.00145313	10.1442	0.343935	0.263344	-0.263204	0.976631	0.990319	0.937499	0.250261	0.00962329	58.3359	6.82331	3685.61	1032.06	0.0153807	1312.76	1.72996	1844.98	0.0209311	0.00630004	0.694634	0.860877	0.916205	1220.91	0.0053996	1196.07	2.15443	64	30.1993	28.7932	2.33813	16.8548	0.240349	1.87524	0.0602457	284.083	0.00195061	0.413025	3373.69	0.346135
material61	5	972.718	1.54401e+06	4107.43	858.143	37.2608	0.916773	3.67728	4.30492	0.00227891	9.90418	0.35714	0.279286	-0.2668	0.976017	0.990715	0.938738	0.249552	0.0161808	55.4075	6.69909	3230.65	858.143	0.0165932	1188.83	1.85411	1706.97	0.0186824	0.00666767	0.666149	0.843949	0.907434	1105.29	0.00585511	1061.81	2.06064	64	28.6714	26.7014	2.32275	15.4845	0.260993	2.07785	0.166775	239.771	0.00221756	0.413599	3480.53	0.29232
material71	5	1104.69	1.49075e+06	-3503.53	822.118	37.1701	0.913486	3.70996	4.49348	0.00140467	10.0634	0.325566	0.240801	-0.249554	0.971226	0.990695	0.935751	0.229938	0.00763658	60.2811	6.72954	3689.88	822.118	0.0171425	1291.25	1.5501	1790.29	0.013435	0.00646226	0.723726	0.880826	0.923831	1200.75	0.00585214	1199.05	2.05734	64	31.0585	31.2542	2.30737	15.3111	0.261755	2.14242	-0.142387	234.429	0.00176395	0.405185	3525.96	0.291884
material81	5	1165.64	1.68756e+06	-10360.6	848.228	33.9801	0.922966	3.66193	4.43354	0.00136337	10.0046	0.312887	0.224058	-0.245423	0.969081	0.99143	0.936119	0.223103	0.00938182	62.0347	6.67894	3912.49	848.228	0.0183967	1326.71	1.4249	1797.52	0.0158865	0.00730155	0.762618	0.902585	0.935065	1236	0.00661381	1258.07	1.9939	64	31.8702	33.592	2.29199	15.5685	0.279608	2.20723	-0.379696	242.377	0.00146586	0.406545	3639.04	0.300798
material91	5	1010.82	1.96151e+06	-7960.65	1017.27	30.2397	0.942263	3.5763	4.09143	0.00224354	9.86291	0.336661	0.251038	-0.270072	0.976745	0.992367	0.940816	0.24307	0.0177978	55.2833	6.66942	3380.58	1017.27	0.0185688	1203.05	1.69473	1588.21	0.0318654	0.00834643	0.705083	0.869092	0.918959	1127.11	0.00662553	1087.52	2.06264	64	28.4009	30.762	2.46118	16.761	0.256116	1.80828	-0.162074	280.93	0.00168538	0.41411	3598.42	0.342058
material101	5	702.947	1.99735e+06	11311.6	1024.69	33.5122	0.936662	3.61696	4.12804	0.00445783	9.59338	0.358679	0.279726	-0.282098	0.978355	0.991598	0.940851	0.254387	0.0325942	42.6686	6.55802	2328.66	1024.69	0.0207843	891.711	1.91959	1136.21	0.0473395	0.0109205	0.662354	0.84166	0.906569	842.59	0.00827864	766.542	2.0714	64	22.2204	19.9185	2.59961	16.5178	0.251794	1.95529	0.429978	272.838	0.00298722	0.421018	3799.4	0.327119
[truncated: 1 more columns]

## Sheet: BedTime_FixBinSize
ROI	BedTime(min)	-333-1AutoCorrelation	-333-1ClusterProminence	-333-1ClusterShade	-333-1ClusterTendendcy	-333-1Contrast	-333-1Correlation	-333-1DifferenceEntropy	-333-1Dissimilarity	-333-1Energy	-333-1Entropy	-333-1Homogeneity	-333-1Homogeneity2	-333-1InformationMeasureCorr1	-333-1InformationMeasureCorr2	-333-1InverseDiffMomentNorm	-333-1InverseDiffNorm	-333-1InverseVariance	-333-1MaxProbability	-333-1SumAverage	-333-1SumEntropy	-333-1SumVariance	-333-1Variance	-333GrayLevelNonuniformity	-333HighGrayLevelRunEmpha	-333LongRunEmphasis	-333LongRunHighGrayLevelEmpha	-333LongRunLowGrayLevelEmpha	-333LowGrayLevelRunEmpha	-333RunLengthNonuniformity	-333RunPercentage	-333ShortRunEmphasis	-333ShortRunHighGrayLevelEmpha	-333ShortRunLowGrayLevelEmpha	EnergyNorm	GlobalEntropy	GlobalMax	GlobalMean	GlobalMedian	GlobalMin	GlobalStd	GlobalUniformity	Kurtosis	Skewness	Variance	Busyness	Coarseness	Complexity	Contrast
material11	2	376.99	441993	2482.57	500.117	13.3133	0.94814	2.919	2.35409	0.00922526	8.39402	0.501886	0.443623	-0.33998	0.98381	0.992054	0.94812	0.333427	0.0683944	31.9555	6.01907	1172.82	500.117	0.032178	126.315	6.35947	517.928	0.721267	0.0438861	0.278108	0.562539	0.731096	93.8763	0.0237674	92.6951	0.990627	20	7.73858	7.00195	0.498047	5.72809	0.506483	1.75853	0.271116	32.811	0.00402625	2.3929	67.0867	0.0656541
material21	2	446.097	395928	-886.629	470.233	15.1464	0.937589	3.10008	2.74926	0.00463699	8.81954	0.438864	0.366943	-0.296845	0.976617	0.991324	0.940607	0.30492	0.0395543	36.4596	6.1445	1389.24	470.233	0.0359537	145.558	4.71607	457.186	0.491783	0.0305578	0.361359	0.638651	0.780451	115.472	0.0171873	110.64	0.992789	20.5	8.90498	8.99878	0.500488	5.59847	0.50499	1.74129	-0.0382836	31.3429	0.00367917	2.1236	68.993	0.0711822
material31	2	485.693	318121	-1830.19	383.324	16.7583	0.916226	3.1745	2.97749	0.00319423	8.96121	0.402998	0.323788	-0.263491	0.966497	0.99043	0.935818	0.29707	0.0275735	39.7015	6.12729	1510.55	383.324	0.0409537	155.977	3.64911	415.355	0.277145	0.0248528	0.409642	0.68531	0.801218	127.204	0.0156638	120.858	0.960614	20.5	9.72437	9.99976	0.500488	5.12796	0.527051	2.0801	-0.210661	26.2959	0.00353006	1.97984	73.0769	0.0640331
material41	2	486.117	341576	-1283.75	428.371	17.4222	0.921837	3.20292	3.04184	0.00317261	8.99275	0.399699	0.320277	-0.26844	0.968757	0.990056	0.934569	0.292735	0.0282878	39.1602	6.16226	1517.23	428.371	0.0393715	155.313	3.50609	402.919	0.265368	0.0257571	0.416415	0.69027	0.80465	126.722	0.0163457	120.989	0.983415	20.5	9.5878	9.99976	0.500488	5.39113	0.511452	1.81851	-0.112419	29.0643	0.00339168	1.99876	72.9442	0.0703996
material51	2	413.298	284807	307.57	386.501	14.9869	0.925343	3.08311	2.73168	0.00372573	8.80413	0.431883	0.358404	-0.288416	0.973938	0.990579	0.938243	0.314923	0.0269689	35.8006	6.11522	1267.72	386.501	0.038203	139.543	4.15638	377.489	0.317887	0.0283323	0.370388	0.653992	0.781016	112.786	0.0173707	102.791	0.999946	19.5	8.75766	8.49792	0.499878	5.10833	0.500038	1.88438	0.0650267	26.095	0.00442139	2.14444	59.8837	0.0652886
material61	2	366.859	218347	960.443	321.167	14.268	0.914929	3.05876	2.67494	0.00500661	8.59756	0.438605	0.366717	-0.288625	0.972099	0.990995	0.939354	0.317242	0.0262882	34.0666	5.99655	1109.1	321.167	0.0397171	127.234	4.45226	363.663	0.258	0.0296568	0.359461	0.640788	0.777398	103	0.0191818	91.1421	0.996777	19.5	8.31568	7.49817	0.499878	4.68961	0.502232	2.09848	0.173361	21.9924	0.0050993	2.15568	60.9468	0.0547918
material71	2	431.725	228611	-807.515	321.372	14.8008	0.911945	3.0997	2.83556	0.00334581	8.79345	0.406992	0.327647	-0.270373	0.96749	0.991497	0.938385	0.305149	0.0195094	37.6872	6.05533	1321.95	321.372	0.0432076	138.177	3.25049	365.145	0.161732	0.0281232	0.405108	0.690797	0.794332	111.731	0.0186821	106.873	0.986045	20.5	9.18723	9.49927	0.500488	4.74012	0.509642	2.14889	-0.129438	22.4688	0.00353584	2.07433	71.5972	0.0523969
material81	2	466.107	273057	-2507.34	341.055	14.0671	0.920776	3.07638	2.84638	0.00335195	8.77399	0.395083	0.311637	-0.266303	0.965659	0.991474	0.936434	0.295724	0.0250487	39.2102	6.02633	1442.23	341.055	0.0463866	144.894	2.88735	358.754	0.177157	0.0286418	0.433237	0.716261	0.806177	118.153	0.0181642	114.887	0.945542	20	9.53654	10	0.498047	4.89314	0.53727	2.20336	-0.351822	23.9428	0.0030752	2.05135	73.4795	0.0561522
material91	2	314.248	187648	-1172.71	314.958	9.69698	0.940263	2.83491	2.30068	0.00710523	8.24836	0.449184	0.37521	-0.306096	0.974305	0.992728	0.94259	0.333594	0.0571988	30.8501	5.81724	941.602	314.958	0.0456278	107.472	3.97437	285.411	0.426563	0.038194	0.345265	0.647263	0.758905	85.2235	0.0196832	76.8329	0.999227	18	7.44674	7.99805	0.500977	4.62391	0.500535	1.81215	-0.123385	21.3805	0.0038105	2.37719	52.3671	0.0523863
material101	2	181.61	132241	1595.15	261.624	8.72668	0.935442	2.75422	2.0756	0.0162898	7.71895	0.49471	0.430415	-0.323287	0.97419	0.992256	0.943973	0.339203	0.101687	21.761	5.53478	524.914	261.624	0.0450167	73.0332	5.38273	193.251	0.802001	0.0553624	0.283383	0.584333	0.724011	58.466	0.0252826	44.215	0.892902	16.5	5.19732	4.49963	0.499512	4.14796	0.572379	2.00214	0.472337	17.2056	0.00771949	2.63112	39.6448	0.0473128
material11	3	375.991	435781	2397.96	498.036	12.9848	0.949181	2.88942	2.29661	0.00962372	8.31909	0.512984	0.45675	-0.347567	0.984781	0.991865	0.948238	0.332203	0.0695018	31.9204	5.99874	1169.97	498.036	0.0317103	123.618	7.02887	596.96	0.759949	0.044435	0.270367	0.547727	0.730407	90.8922	0.0242499	92.5398	0.990783	19.5	7.73938	6.99829	0.499878	5.71343	0.506375	1.74501	0.262235	32.6433	0.00430449	2.4716	57.0534	0.0700251
material21	3	445.293	392718	-943.83	469.296	14.898	0.938463	3.0881	2.71485	0.00477013	8.7823	0.445294	0.374453	-0.30054	0.977359	0.99146	0.941329	0.303239	0.040304	36.4249	6.13589	1386.72	469.296	0.0358497	143.156	4.96205	505.434	0.508214	0.0308001	0.355883	0.630641	0.779382	112.963	0.0172249	110.468	0.992764	20.5	8.90055	8.99878	0.500488	5.59011	0.505007	1.73239	-0.045649	31.2493	0.00350422	2.16955	68.2578	0.0694946
material31	3	485.398	317241	-1867.3	383.973	16.4949	0.917622	3.16293	2.94562	0.00327877	8.92319	0.406621	0.328137	-0.266782	0.967421	0.990118	0.935062	0.299283	0.0278137	39.6751	6.11699	1510.12	383.973	0.0408986	154.965	3.76735	433.036	0.285362	0.0247098	0.403103	0.678765	0.798717	125.506	0.0153538	120.816	0.960985	20	9.72228	10	0.498047	5.12774	0.526799	2.06762	-0.216355	26.2937	0.00338109	2.02378	72.3769	0.0626791
material41	3	486.667	339770	-1298.51	427.414	17.1844	0.922697	3.19347	3.01671	0.00319759	8.96683	0.401879	0.32263	-0.271066	0.969489	0.989712	0.933632	0.293105	0.027952	39.1974	6.157	1519.09	427.414	0.0393983	154.596	3.62898	419.082	0.27686	0.0255963	0.412256	0.686069	0.80316	125.388	0.0164432	121.156	0.982979	20	9.60129	10	0.498047	5.38255	0.511751	1.81667	-0.116879	28.9718	0.00327771	2.04139	71.9667	0.0687353
material51	3	413.4	280785	324.947	384.203	14.7715	0.925952	3.07161	2.7025	0.00376293	8.7731	0.436002	0.363393	-0.291561	0.974647	0.990711	0.938877	0.316552	0.0253186	35.8353	6.10762	1267.94	384.203	0.0380819	138.547	4.25486	398.176	0.309877	0.0283837	0.362899	0.647136	0.777319	111.229	0.0174606	102.798	0.999953	19.5	8.76694	8.49792	0.499878	5.09312	0.500033	1.8799	0.0651696	25.9399	0.00423337	2.1944	58.972	0.0635272
material61	3	365.622	212105	915.832	317.997	14.014	0.915581	3.04797	2.63937	0.00532702	8.55566	0.444725	0.373435	-0.292302	0.972905	0.991153	0.940129	0.313195	0.0293911	34.0368	5.98355	1104.98	317.997	0.0395444	126.991	4.91101	387.448	0.266811	0.0297257	0.356573	0.633555	0.778545	102.484	0.0193275	90.821	0.996726	19.5	8.3094	7.49817	0.499878	4.66645	0.502268	2.08121	0.166403	21.7757	0.0048349	2.21042	59.9783	0.0528654
material71	3	430.36	222892	-813.996	317.485	14.5399	0.912417	3.08964	2.80933	0.00338754	8.76147	0.409617	0.330417	-0.273479	0.96835	0.990795	0.93611	0.304125	0.0179332	37.6629	6.04731	1317.03	317.485	0.0432919	137.954	3.38797	376.731	0.164046	0.0279376	0.402024	0.685808	0.794123	111.342	0.0187112	106.65	0.98495	19.5	9.19205	9.49768	0.499878	4.70711	0.510396	2.14947	-0.135254	22.1569	0.00394414	2.11983	61.0184	0.0560538
material81	3	466.627	261136	-2498.66	332.861	13.746	0.920682	3.05922	2.81243	0.00328786	8.73562	0.396971	0.31414	-0.268461	0.96612	0.991243	0.935676	0.301446	0.0212421	39.3369	6.01357	1443.31	332.861	0.046673	143.314	2.94026	376.763	0.167499	0.0283294	0.424312	0.710445	0.801381	115.251	0.0181681	115.215	0.945399	19.5	9.58573	10.0023	0.499878	4.83015	0.537366	2.21972	-0.371811	23.3303	0.0033057	2.10358	63.3041	0.0593022
material91	3	313.421	179135	-1300.94	307.408	9.39241	0.940705	2.81492	2.26258	0.00687363	8.21281	0.452848	0.379313	-0.30705	0.974252	0.992554	0.942002	0.335018	0.0542555	30.9139	5.80116	938.057	307.408	0.045963	106.614	4.07581	299.391	0.422687	0.0378995	0.336581	0.641222	0.752888	83.7755	0.0193627	76.7321	0.999494	17.5	7.47354	7.99805	0.499878	4.56945	0.50035	1.81079	-0.158206	20.8799	0.00408942	2.43907	44.2748	0.0558568
material101	3	182.807	128875	1505.28	259.353	8.67291	0.935283	2.75405	2.07958	0.0150439	7.73958	0.491849	0.426558	-0.321699	0.973937	0.991827	0.942253	0.337889	0.0953707	21.9214	5.54758	527.456	259.353	0.0450196	72.8884	5.38795	196.298	0.799698	0.054082	0.291715	0.589342	0.731524	58.4404	0.0254563	44.7177	0.853522	16	5.25977	4.5	0.5	4.1298	0.598045	1.97533	0.447598	17.0553	0.00748305	2.65367	39.3754	0.0466332
material11	4	374.146	434638	2413.15	497.813	12.7679	0.949987	2.87294	2.26324	0.0102294	8.26632	0.519903	0.464636	-0.352946	0.985428	0.991997	0.94898	0.328577	0.0726946	31.8047	5.9815	1164.65	497.813	0.0314212	121.813	7.54084	646.132	0.801135	0.0449616	0.264458	0.538603	0.72844	88.5785	0.0244939	92.0988	0.99042	19.5	7.71384	6.99829	0.499878	5.70939	0.506626	1.7417	0.263355	32.5971	0.00411173	2.524	56.2762	0.0684245
material21	4	443.358	388943	-955.606	467.342	14.598	0.93942	3.07354	2.68242	0.00482474	8.75275	0.448488	0.378211	-0.303484	0.977931	0.991219	0.940688	0.30508	0.0390531	36.3413	6.12787	1380.19	467.342	0.0356955	142.157	5.12896	517.052	0.530739	0.0308473	0.348891	0.624467	0.775691	111.232	0.0170925	109.998	0.992719	20	8.88284	8.99902	0.498047	5.57625	0.505038	1.72981	-0.0485841	31.0946	0.00342649	2.20644	67.4875	0.0679885
material31	4	485.559	314988	-1908.53	382.742	16.3774	0.917932	3.15803	2.93022	0.00332005	8.9016	0.408464	0.330136	-0.267909	0.967641	0.990189	0.935385	0.298791	0.0278694	39.6972	6.1085	1510.95	382.742	0.0408804	154.631	3.77514	441.101	0.280717	0.0244797	0.397312	0.674863	0.795459	124.569	0.0151947	120.919	0.960375	20	9.73377	10	0.498047	5.11605	0.527213	2.06715	-0.223469	26.174	0.00328499	2.05341	71.806	0.061464
material41	4	486.646	338211	-1323.03	426.826	16.9792	0.923484	3.1845	2.99838	0.00322656	8.94439	0.40275	0.323797	-0.273012	0.969991	0.989831	0.93399	0.29593	0.0273455	39.2013	6.15195	1519.08	426.826	0.0393528	154.573	3.70861	429.553	0.281891	0.0254519	0.41058	0.682922	0.803279	125.329	0.0163227	121.199	0.98293	20	9.60773	10	0.498047	5.37509	0.511785	1.81327	-0.121103	28.8916	0.00318039	2.06904	71.4376	0.0676612
material51	4	414.335	280237	303.397	384.303	14.6451	0.926582	3.06291	2.6864	0.00380845	8.7531	0.437183	0.365167	-0.293472	0.97506	0.990322	0.937805	0.320851	0.0250702	35.8843	6.10353	1271.2	384.303	0.0378916	138.577	4.37032	410.412	0.31637	0.0283692	0.359196	0.642736	0.775988	110.725	0.0175152	103.073	0.996994	19	8.7845	8.49805	0.500977	5.08986	0.502082	1.87549	0.0612068	25.9067	0.00410324	2.21875	58.6719	0.0627367
material61	4	367.045	212743	906.904	318.719	13.963	0.916058	3.04624	2.62871	0.00564239	8.5305	0.447788	0.376806	-0.295264	0.973613	0.990733	0.938984	0.309984	0.0331913	34.109	5.97826	1110.06	318.719	0.039276	127.372	5.25586	412.191	0.28081	0.0296999	0.352905	0.626276	0.778889	102.356	0.0194935	91.177	1	19	8.32887	8.00171	0.500977	4.66988	0.5	2.07778	0.1634	21.8077	0.00473369	2.23062	59.4376	0.0525065
material71	4	430.496	221407	-828.561	316.861	14.4243	0.912919	3.08572	2.79169	0.00349995	8.7308	0.413	0.334419	-0.276052	0.969001	0.990866	0.936501	0.303597	0.018159	37.6769	6.03793	1317.88	316.861	0.043384	137.262	3.51735	392.284	0.16705	0.0279748	0.399246	0.681229	0.793982	110.373	0.0187629	106.649	0.985262	19.5	9.19382	9.49768	0.499878	4.70354	0.510181	2.14213	-0.139512	22.1233	0.00387878	2.13956	61.0015	0.0555315
material81	4	464.395	263835	-2556.67	336.109	13.5248	0.922634	3.0511	2.78261	0.00344048	8.69573	0.401451	0.319302	-0.272863	0.967434	0.99138	0.936322	0.300929	0.0234642	39.179	6.00412	1436.68	336.109	0.04669	142.336	2.99431	385.198	0.176965	0.0284922	0.422723	0.70771	0.801372	114.332	0.0180692	114.65	0.946208	19.5	9.54756	10.0023	0.499878	4.84724	0.53682	2.19682	-0.373068	23.4957	0.00323998	2.1293	63.1508	0.0588811
material91	4	312.9	181027	-1316.31	310.181	9.25861	0.942032	2.80632	2.24323	0.00724758	8.18647	0.455489	0.382333	-0.309779	0.974814	0.992232	0.940946	0.335067	0.0575201	30.833	5.79184	937.243	310.181	0.0457638	106.8	4.21207	301.728	0.453541	0.0379415	0.335284	0.63836	0.753149	84.1324	0.0191312	76.5759	0.997956	17	7.45298	8.00195	0.498047	4.5859	0.501416	1.79831	-0.157126	21.0305	0.00405288	2.46648	44.0097	0.0556288
material101	4	184.178	128315	1447.52	259.621	8.54695	0.936257	2.74632	2.06957	0.0150462	7.7392	0.491492	0.426099	-0.322832	0.974263	0.991941	0.942471	0.339615	0.0960266	22.0372	5.54987	531.453	259.621	0.0450337	73.4684	5.41001	197.288	0.802558	0.0528114	0.299051	0.591879	0.739016	59.6071	0.0247209	45.0899	0.855581	16	5.29371	4.5	0.5	4.1315	0.596716	1.95713	0.430809	17.0693	0.00725022	2.70879	38.5879	0.0458137
material11	Last5	373.783	430501	2369.92	495.816	12.6818	0.950121	2.8649	2.2465	0.0102291	8.23965	0.525004	0.470456	-0.355837	0.985773	0.992048	0.949365	0.324399	0.0715483	31.8119	5.97422	1163.4	495.816	0.0313226	120.494	8.16697	730.41	0.815778	0.0452454	0.264232	0.532705	0.731967	88.3621	0.024592	92.0161	0.990067	19.5	7.71679	6.99829	0.499878	5.69815	0.506869	1.73851	0.260228	32.4689	0.00399281	2.54848	55.9703	0.0675638
material21	Last5	443.239	388752	-945.17	467.127	14.4971	0.939799	3.06884	2.66954	0.00484447	8.74178	0.450388	0.380363	-0.304827	0.978206	0.991279	0.940959	0.30459	0.0389934	36.3363	6.12589	1379.8	467.127	0.0355619	141.19	5.20416	543.773	0.526236	0.0310334	0.346932	0.621515	0.775309	110.229	0.0173031	109.939	0.992767	20	8.8803	8.99902	0.498047	5.57497	0.505005	1.72997	-0.0479548	31.0803	0.00341036	2.21818	67.2191	0.0676257
material31	Last5	484.865	311999	-1909.62	381.21	16.3179	0.917903	3.15573	2.92163	0.00333248	8.88586	0.410025	0.332054	-0.268548	0.967732	0.989737	0.934109	0.299104	0.0273969	39.6808	6.10177	1508.76	381.21	0.040917	153.93	3.80952	448.742	0.281236	0.0246373	0.39488	0.672695	0.794302	123.7	0.0152801	120.717	0.960403	19.5	9.72738	10.0023	0.499878	5.10842	0.527194	2.06283	-0.2249	26.096	0.00370273	2.06014	62.7435	0.0676538
material41	Last5	486.845	339210	-1330.03	427.724	16.9567	0.923736	3.18153	2.9931	0.00324062	8.93815	0.403257	0.324686	-0.273949	0.970271	0.98934	0.932618	0.298612	0.0275122	39.1997	6.15109	1519.93	427.724	0.0393158	153.946	3.73722	436.697	0.282024	0.0255166	0.408267	0.680793	0.802304	124.343	0.016376	121.25	0.98302	19.5	9.60715	10.0023	0.499878	5.38086	0.511724	1.80998	-0.121231	28.9537	0.00361078	2.07892	62.0312	0.0747122
material51	Last5	413.942	278501	299.43	382.898	14.5538	0.926764	3.05925	2.67474	0.00380991	8.74521	0.439083	0.367176	-0.29476	0.975379	0.990381	0.938061	0.319092	0.024231	35.8807	6.10257	1269.63	382.898	0.0378267	138.192	4.45793	419.894	0.321249	0.0283204	0.355599	0.63948	0.774161	109.999	0.0175097	103	0.996932	19	8.78644	8.49805	0.500977	5.07932	0.502125	1.87744	0.0602733	25.7995	0.00405015	2.24527	57.9623	0.0617778
material61	Last5	366.713	212003	919.931	317.863	13.8868	0.916282	3.04283	2.61824	0.00574487	8.51792	0.449604	0.378808	-0.296745	0.973959	0.990782	0.939218	0.308852	0.0339112	34.101	5.97546	1108.91	317.863	0.0392577	127.305	5.28306	413.617	0.278547	0.0297469	0.352931	0.625553	0.779328	102.431	0.0196401	91.0955	0.999996	19	8.32774	7.50073	0.500977	4.66316	0.500002	2.08088	0.165329	21.745	0.00474708	2.24479	59.1142	0.0520198
material71	Last5	430.133	219685	-841.167	315.676	14.3205	0.913208	3.08192	2.77618	0.0035961	8.70878	0.415692	0.337465	-0.278404	0.969645	0.99093	0.936843	0.302531	0.0182224	37.672	6.03188	1316.77	315.676	0.0434389	137.067	3.63482	402.282	0.171605	0.0279553	0.397662	0.678319	0.794071	110.077	0.0187796	106.579	0.985386	19.5	9.19525	9.49768	0.499878	4.69336	0.510096	2.14105	-0.143256	22.0277	0.00381964	2.15606	60.8106	0.0548617
material81	Last5	464.428	260912	-2548.87	333.782	13.4448	0.922559	3.04607	2.77525	0.00341425	8.68489	0.401443	0.319397	-0.273229	0.967461	0.99143	0.936469	0.302888	0.022496	39.2094	6.00024	1436.63	333.782	0.0470509	141.923	2.98379	387.949	0.172193	0.028441	0.423684	0.708464	0.801842	114.007	0.0180786	114.693	0.945247	19.5	9.55854	10.0023	0.499878	4.83002	0.53747	2.20415	-0.377947	23.3291	0.00320196	2.1462	62.8301	0.0580567
material91	Last5	313.821	181121	-1323.04	309.345	9.26883	0.941818	2.8061	2.24541	0.00707634	8.19272	0.454798	0.381732	-0.309535	0.974801	0.992224	0.940889	0.33693	0.0555643	30.9065	5.79621	939.869	309.345	0.0457593	106.592	4.24813	307.382	0.452959	0.0381215	0.33478	0.637294	0.753225	83.6313	0.0194124	76.791	0.997644	17	7.46999	8.00195	0.498047	4.58168	0.501632	1.80737	-0.159788	20.9918	0.00404923	2.46937	43.8983	0.0555043
material101	Last5	184.288	129449	1463.38	260.715	8.59479	0.936172	2.74681	2.06803	0.015312	7.73272	0.492892	0.428076	-0.323295	0.974331	0.991899	0.942551	0.341029	0.0974293	22.0234	5.54682	532.193	260.715	0.044932	73.7427	5.48079	196.865	0.81665	0.0526387	0.295515	0.590027	0.735795	59.5031	0.024398	45.1539	0.855373	16	5.29378	4.5	0.5	4.13914	0.59685	1.9593	0.432363	17.1325	0.00727508	2.69207	38.6763	0.0462255
material11	5	373.856	429337	2349.91	495.135	12.6911	0.950018	2.86566	2.24811	0.0101831	8.24132	0.524672	0.47009	-0.355539	0.985731	0.992042	0.949329	0.324641	0.0712822	31.8273	5.97468	1163.49	495.135	0.0313633	120.426	8.14672	729.735	0.812614	0.0452592	0.265159	0.53316	0.732872	88.4053	0.0247121	92.0372	0.990224	19.5	7.72074	6.99829	0.499878	5.69464	0.506761	1.73832	0.258728	32.4289	0.0039859	2.54775	56.003	0.0674974
material21	5	443.232	387158	-953.107	465.988	14.5093	0.939607	3.06993	2.67217	0.00479303	8.74448	0.449907	0.379748	-0.304358	0.978102	0.991271	0.9409	0.304263	0.0383505	36.3518	6.12617	1379.57	465.988	0.0356248	141.069	5.18771	544.714	0.521105	0.0310446	0.348257	0.622314	0.776227	110.237	0.0174324	109.938	0.992589	20	8.88408	8.99902	0.498047	5.56891	0.505128	1.73115	-0.0492573	31.0127	0.00340657	2.21726	67.2489	0.067519
material31	5	484.76	310520	-1895.91	380.204	16.3278	0.917647	3.1561	2.92369	0.00330929	8.88733	0.409634	0.331627	-0.268192	0.967609	0.989731	0.934062	0.299363	0.0269989	39.6883	6.10187	1508.25	380.204	0.0409771	153.8	3.79716	448.239	0.277895	0.0246379	0.396178	0.673361	0.795141	123.633	0.0153763	120.693	0.960279	19.5	9.72931	10.0023	0.499878	5.10244	0.527279	2.06439	-0.224592	26.0349	0.00369976	2.06056	62.7396	0.0674968
material41	5	486.526	337948	-1322.14	426.92	16.959	0.923587	3.18202	2.99405	0.00322473	8.93919	0.403159	0.324515	-0.273629	0.970166	0.989338	0.932595	0.298108	0.0271909	39.1936	6.1509	1518.74	426.92	0.0393453	153.712	3.72905	436.814	0.279556	0.025549	0.408715	0.681154	0.802516	124.138	0.0164435	121.171	0.983087	19.5	9.60557	10.0023	0.499878	5.3763	0.511678	1.81034	-0.120969	28.9046	0.0036044	2.08095	61.9983	0.0745296
material51	5	413.829	277497	302.352	382.226	14.5627	0.926597	3.05985	2.67664	0.00378949	8.74715	0.438753	0.366789	-0.294342	0.97527	0.990375	0.938017	0.31909	0.0239024	35.8839	6.10274	1269.14	382.226	0.0378402	138.026	4.44784	419.977	0.319115	0.0283362	0.356021	0.639788	0.774418	109.834	0.017615	102.976	0.996899	19	8.78747	8.49805	0.500977	5.07522	0.502148	1.87754	0.0604375	25.7578	0.00404894	2.24351	58.0152	0.0617421
material61	5	366.469	211441	924.952	317.513	13.8892	0.916179	3.04299	2.61902	0.00573038	8.51888	0.449382	0.378556	-0.296509	0.973896	0.990781	0.939198	0.308994	0.0332852	34.0918	5.97544	1108.04	317.513	0.0392847	127.186	5.25339	412.263	0.275028	0.0297599	0.353284	0.625984	0.779444	102.334	0.0196921	91.0352	0.999996	19	8.32547	7.50073	0.500977	4.66076	0.500003	2.08028	0.166267	21.7226	0.00474765	2.24464	59.1348	0.051982
material71	5	429.902	218785	-831.293	315.042	14.3255	0.913012	3.0821	2.77663	0.0035931	8.70916	0.415668	0.337457	-0.278252	0.969594	0.990927	0.936834	0.302617	0.0182672	37.6682	6.03158	1315.92	315.042	0.0434767	136.939	3.63708	403.271	0.170465	0.0279306	0.398071	0.678443	0.794384	109.988	0.0188233	106.532	0.985383	19.5	9.19508	9.49768	0.499878	4.6887	0.510097	2.14168	-0.142429	21.9839	0.00382107	2.15504	60.8386	0.0547973
material81	5	464.31	259802	-2539.63	332.932	13.4462	0.922361	3.04623	2.77597	0.00340221	8.68556	0.401277	0.319148	-0.272936	0.967354	0.991429	0.936451	0.302546	0.02223	39.2142	5.99973	1436.13	332.932	0.0470626	141.886	2.98154	387.631	0.171254	0.0284096	0.42363	0.708537	0.801757	113.936	0.0180865	114.672	0.945419	19.5	9.56027	10.0023	0.499878	4.82436	0.537353	2.20652	-0.378524	23.2744	0.00319771	2.1457	62.8744	0.0579304
material91	5	313.91	180474	-1325.15	308.532	9.27784	0.941614	2.80619	2.24742	0.00698955	8.1961	0.454183	0.381063	-0.309122	0.974712	0.992216	0.940836	0.337647	0.0547897	30.9255	5.79718	939.963	308.532	0.0458231	106.575	4.22916	307.242	0.448029	0.0380817	0.335579	0.637964	0.753722	83.6945	0.0194249	76.8143	0.997619	17	7.47466	8.00195	0.498047	4.57661	0.501649	1.8101	-0.161316	20.9454	0.00404792	2.46861	43.8865	0.0554151
material101	5	184.746	128972	1442.33	260.192	8.62333	0.935842	2.74908	2.0739	0.0149789	7.74363	0.491701	0.426745	-0.322375	0.974176	0.991873	0.942391	0.3417	0.0957819	22.0775	5.55184	533.289	260.192	0.0450511	73.6488	5.43004	197.254	0.803455	0.0527256	0.296224	0.59146	0.735779	59.3665	0.024559	45.2619	0.856493	16	5.30623	4.5	0.5	4.13625	0.596127	1.95877	0.428379	17.1086	0.00725758	2.6869	38.7331	0.0462587
[truncated: 1 more columns]

## Sheet: FilterCutoff_64Levels
ROI	Cutoff(mm)	-333-1AutoCorrelation	-333-1ClusterProminence	-333-1ClusterShade	-333-1ClusterTendendcy	-333-1Contrast	-333-1Correlation	-333-1DifferenceEntropy	-333-1Dissimilarity	-333-1Energy	-333-1Entropy	-333-1Homogeneity	-333-1Homogeneity2	-333-1InformationMeasureCorr1	-333-1InformationMeasureCorr2	-333-1InverseDiffMomentNorm	-333-1InverseDiffNorm	-333-1InverseVariance	-333-1MaxProbability	-333-1SumAverage	-333-1SumEntropy	-333-1SumVariance	-333-1Variance	-333GrayLevelNonuniformity	-333HighGrayLevelRunEmpha	-333LongRunEmphasis	-333LongRunHighGrayLevelEmpha	-333LongRunLowGrayLevelEmpha	-333LowGrayLevelRunEmpha	-333RunLengthNonuniformity	-333RunPercentage	-333ShortRunEmphasis	-333ShortRunHighGrayLevelEmpha	-333ShortRunLowGrayLevelEmpha	EnergyNorm	GlobalEntropy	GlobalMax	GlobalMean	GlobalMedian	GlobalMin	GlobalStd	GlobalUniformity	Kurtosis	Skewness	Variance	Busyness	Coarseness	Complexity	Contrast
material11	3	903.725	2.68442e+06	11765.4	1194.72	31.6459	0.948391	3.45494	3.63958	0.00389959	9.61371	0.430273	0.365199	-0.317257	0.986587	0.992124	0.948213	0.284354	0.0303388	49.5159	6.69988	3027.93	1194.72	0.0155914	1068.89	2.48028	2141.12	0.0527066	0.0122991	0.562624	0.775899	0.873679	940.788	0.00972892	970.497	2.18902	64	25.4722	22.5024	2.19971	17.9354	0.230046	1.87153	0.327922	321.678	0.00207841	0.475538	3318.56	0.341338
material21	3	1017.97	2.08161e+06	-1383.78	1063.27	34.07	0.937905	3.63772	4.17904	0.00193268	10.0471	0.36117	0.282513	-0.270131	0.978093	0.991447	0.940164	0.242565	0.0245539	55.1603	6.78949	3403.01	1063.27	0.0151131	1193.45	1.95688	1931.95	0.0344726	0.00810699	0.663417	0.838285	0.908168	1084.69	0.00671195	1102.53	2.14521	64	28.4903	29.1162	2.19971	17.0541	0.237887	1.79334	-0.000485892	290.843	0.00184672	0.441512	3267.7	0.33159
material31	3	1143.91	1.69567e+06	-3593.69	893.823	41.2043	0.911865	3.77587	4.73245	0.00112173	10.2796	0.313421	0.227026	-0.232378	0.965924	0.989724	0.932717	0.220291	0.00813116	61.0165	6.79193	3834.13	893.823	0.0161889	1337.98	1.59916	1853.32	0.0184378	0.00575952	0.733712	0.882544	0.928116	1249.14	0.00502428	1243.27	2.09449	64	31.4825	31.6541	2.21509	15.8788	0.255557	2.06791	-0.118831	252.135	0.00176718	0.411953	3388.99	0.307587
material41	3	1153.68	1.93062e+06	-2208.13	1027.49	42.9652	0.919725	3.80973	4.86556	0.0010958	10.3249	0.307559	0.221041	-0.237242	0.968459	0.989282	0.930953	0.215342	0.00888596	60.251	6.83797	3880.44	1027.49	0.015494	1340.06	1.54472	1851.12	0.0173654	0.00606923	0.747048	0.887684	0.932556	1252.43	0.00528181	1252.49	2.12602	64	31.091	31.208	2.21509	16.907	0.24712	1.80152	-0.0447873	285.847	0.00172231	0.412539	3392.8	0.348487
material51	3	1059.44	1.91819e+06	4136.26	1004.63	39.016	0.925231	3.7163	4.46184	0.00135646	10.1915	0.338734	0.256941	-0.257864	0.975224	0.990294	0.93657	0.240166	0.00839081	57.2026	6.83327	3541.7	1004.63	0.0152597	1265.26	1.69255	1747.49	0.018525	0.00616045	0.707968	0.86666	0.92087	1181.33	0.0053895	1153.45	2.13042	64	29.6067	27.9011	2.26123	16.6405	0.247138	1.89144	0.143229	276.905	0.00211127	0.42861	3233.11	0.325338
material61	3	934.532	1.4777e+06	6717.03	840.018	36.9345	0.915766	3.68763	4.33238	0.00260233	9.90115	0.355883	0.277291	-0.262942	0.974726	0.990773	0.938259	0.238486	0.0230938	54.176	6.68448	3095.47	840.018	0.0164311	1151.4	1.90272	1651.02	0.0164808	0.00630259	0.668735	0.841362	0.909682	1075.78	0.00552988	1020.06	2.02659	64	28.024	25.6248	2.27661	15.3208	0.272033	2.09473	0.270826	234.728	0.0023028	0.430696	3354.01	0.274914
material71	3	1040.15	1.30693e+06	-566.444	780.692	35.9482	0.911961	3.6981	4.47106	0.00143607	10.0546	0.324093	0.238409	-0.248002	0.97055	0.990971	0.93589	0.223419	0.010077	58.4453	6.7189	3456.31	780.692	0.0170785	1216.36	1.54397	1696.73	0.011677	0.00609931	0.725351	0.881123	0.92443	1131.17	0.00552805	1129.65	2.02481	64	30.1119	29.9006	2.23047	14.9309	0.267342	2.11243	-0.0346835	222.932	0.00180647	0.4245	3371.94	0.26495
material81	3	1091.69	1.34545e+06	-6472.19	763.66	31.9089	0.919783	3.62413	4.36542	0.00122056	10.0161	0.309822	0.219181	-0.242963	0.968165	0.991922	0.936812	0.217634	0.00530116	60.291	6.6763	3638.19	763.66	0.0182458	1237.21	1.38151	1705.91	0.0112829	0.0066399	0.7631	0.904585	0.934552	1149.58	0.00606496	1179.05	1.95951	64	30.9704	32.1616	2.21509	14.829	0.282013	2.21047	-0.291901	219.9	0.00144217	0.433982	3390.79	0.25557
material91	3	1040.49	1.8876e+06	-6725.92	970.254	29.6169	0.940759	3.56819	4.14479	0.00153944	10.0039	0.322404	0.23292	-0.265494	0.976339	0.9925	0.939858	0.232315	0.0106544	56.7565	6.74025	3471.88	970.254	0.018002	1200.19	1.5294	1615.61	0.0214429	0.00817245	0.745528	0.890568	0.931143	1121.53	0.00716346	1117.33	2.08543	64	29.0958	31.0004	2.43042	16.4555	0.253945	1.91378	-0.153289	270.784	0.00164243	0.44057	3244.94	0.31007
material101	3	697.03	1.76355e+06	9475.08	948.908	31.8437	0.935063	3.60249	4.14908	0.00295509	9.71999	0.3399	0.255854	-0.273362	0.976705	0.991977	0.94021	0.246096	0.0250045	43.2557	6.60096	2292.48	948.908	0.0208314	863.725	1.74522	1093.3	0.0380863	0.0105007	0.700687	0.863699	0.918546	818.176	0.00851853	759.071	2.05332	64	22.4521	20.7029	2.52271	15.9693	0.25353	1.99628	0.400362	255.017	0.00268654	0.446827	3567.02	0.287796
material11	1	942.81	2.94187e+06	12628	1278.8	40.9258	0.937978	3.58369	4.06906	0.00392506	9.72815	0.415042	0.349937	-0.295893	0.982801	0.989967	0.943087	0.282549	0.0311238	50.3326	6.70106	3182.51	1278.8	0.0164075	1119.5	2.22507	1952.99	0.052279	0.0132927	0.57499	0.792758	0.874643	994.334	0.0104745	1006.95	2.21374	64	25.6898	22.1871	2.18433	18.6279	0.225056	1.79572	0.333131	346.997	0.0022117	0.416798	3799.19	0.420117
material21	1	972.294	2.01616e+06	-236.164	1062.59	42.4814	0.923116	3.77204	4.62377	0.00212293	10.1064	0.349224	0.271522	-0.24915	0.97144	0.989432	0.934689	0.233546	0.0262833	53.5637	6.75107	3254.01	1062.59	0.0155309	1161.32	1.8437	1695.67	0.0371587	0.00903798	0.675166	0.848301	0.910777	1069.47	0.00726202	1054.8	2.1014	64	27.5943	27.5935	2.13818	17.1279	0.2425	1.73853	0.0430653	293.365	0.00203133	0.388239	3819.66	0.380339
material31	1	1055.89	1.53681e+06	-1821.55	868.979	47.9255	0.895462	3.8757	5.07037	0.00114197	10.3257	0.30719	0.222452	-0.214922	0.957502	0.98813	0.92861	0.214421	0.00873908	58.331	6.75889	3528.66	868.979	0.0164896	1243.79	1.53097	1677.03	0.0184629	0.00638295	0.737278	0.886417	0.928426	1164.94	0.00544107	1151.53	2.04186	64	30.0679	29.6699	2.13818	15.7309	0.261605	1.98406	-0.0484889	247.463	0.00197086	0.368842	3885.62	0.337286
material41	1	1105.18	1.87033e+06	-910.165	1022.57	51.2265	0.904588	3.92189	5.25231	0.0010917	10.4048	0.301112	0.216301	-0.21932	0.960693	0.98734	0.926343	0.208972	0.00812255	58.7315	6.82067	3717.31	1022.57	0.0157347	1294.18	1.50614	1702.85	0.0187482	0.0064905	0.752229	0.893685	0.933097	1215.85	0.00553766	1202.13	2.10751	64	30.2479	29.9622	2.16895	16.9472	0.24995	1.76269	0.00198262	287.209	0.0019652	0.367226	3852.63	0.393781
material51	1	909.224	1.51371e+06	4649.68	897.214	42.1819	0.910194	3.76106	4.60111	0.00154715	10.1105	0.338868	0.258503	-0.242301	0.968727	0.98955	0.934947	0.239417	0.010252	52.7434	6.73141	3014.32	897.214	0.0162757	1101.16	1.68945	1502.66	0.0218552	0.00714797	0.698243	0.863936	0.916923	1029.86	0.00604315	993.456	1.99956	64	27.264	25.071	2.15356	15.8158	0.269191	1.87421	0.195567	250.139	0.0022106	0.391287	3776.27	0.322135
material61	1	853.648	1.31089e+06	7867.68	794.971	43.2922	0.89671	3.77927	4.65659	0.00258406	9.94337	0.346573	0.269439	-0.238881	0.965726	0.989261	0.934303	0.240095	0.0194065	51.6034	6.62669	2817.88	794.971	0.0174148	1052.87	1.76408	1453.04	0.0148494	0.00663087	0.676629	0.851861	0.910033	985.526	0.00582253	935.445	1.94259	64	26.6635	23.7175	2.18433	14.9837	0.292162	2.08621	0.350416	224.511	0.00260391	0.383713	3875.42	0.295012
material71	1	1009.34	1.26213e+06	732.935	782.112	45.3207	0.890455	3.85103	4.99181	0.00137199	10.184	0.309279	0.224811	-0.222032	0.959909	0.988721	0.929397	0.211938	0.00875904	57.4507	6.70501	3357.24	782.112	0.0172501	1186.83	1.491	1588.07	0.0124867	0.00630276	0.739301	0.889317	0.928435	1112.89	0.00566789	1097.96	2.00133	64	29.524	28.7471	2.19971	15.0434	0.270674	2.03889	0.0308739	226.303	0.00214621	0.369214	3914.41	0.309182
material81	1	978.723	1.08573e+06	-4243.08	697.607	38.2517	0.896035	3.74852	4.75789	0.00121017	10.0819	0.298532	0.208649	-0.216294	0.955659	0.990368	0.931808	0.204556	0.00899975	57.0573	6.62532	3240.99	697.607	0.0188448	1121.84	1.35476	1484.8	0.0138451	0.00735162	0.775717	0.909996	0.938531	1052.95	0.00654377	1057.78	1.92205	64	29.1912	29.8391	2.1228	14.3409	0.281298	2.13262	-0.212772	205.66	0.00168053	0.381253	3984.11	0.272386
material91	1	944.909	1.62296e+06	-3756.24	892.187	38.5294	0.917205	3.7469	4.67432	0.00157371	10.118	0.309898	0.222377	-0.23669	0.966387	0.990329	0.933166	0.216054	0.0131354	54.0923	6.70707	3137.55	892.187	0.0183944	1104.17	1.45799	1390.47	0.0221917	0.00943253	0.760633	0.899575	0.935194	1045.07	0.00825051	1015.19	2.06683	64	27.5853	28.4856	2.32275	15.9457	0.253992	1.94542	-0.0590097	254.264	0.00209263	0.376107	3860.18	0.341068
material101	1	686.73	1.74312e+06	10107.2	919.614	43.6147	0.909441	3.81178	4.84262	0.00237499	9.94936	0.315544	0.231515	-0.241454	0.966923	0.989138	0.931435	0.224792	0.0190061	43.2542	6.63094	2260.87	919.614	0.0204217	835.549	1.53297	1021.11	0.030366	0.0124896	0.74136	0.887213	0.930139	797.999	0.0107818	745.378	2.0506	64	22.1994	20.4875	2.41504	15.8938	0.255295	2.10944	0.454588	252.612	0.00355374	0.376887	4154.75	0.338199
material11	5	888.259	2.54097e+06	10721.3	1133.77	24.1031	0.958367	3.33244	3.27062	0.00356049	9.53808	0.438701	0.371527	-0.339299	0.989802	0.993922	0.952656	0.282075	0.0277135	49.4304	6.72548	2957.48	1133.77	0.0152992	1022.14	2.62013	2386.61	0.0479925	0.011502	0.55901	0.769165	0.874249	887.113	0.00932149	955.447	2.17469	64	25.5358	23.2023	2.27661	17.418	0.233561	1.95861	0.314311	303.385	0.00200784	0.539131	2887.26	0.283888
material21	5	1040.21	2.04439e+06	-2884.87	1038.66	25.4562	0.952155	3.45458	3.6547	0.00171531	9.9168	0.375925	0.295872	-0.296731	0.984088	0.993549	0.946829	0.258362	0.0148152	56.1038	6.80414	3469.11	1038.66	0.0152085	1200.41	2.0174	2152.3	0.0300921	0.00761435	0.652296	0.8314	0.904658	1082.67	0.00634828	1125.08	2.13223	64	29.0348	30.3928	2.26123	16.7951	0.242291	1.84548	-0.0545488	282.075	0.00155344	0.509059	2796.08	0.278944
material31	5	1214.49	1.77336e+06	-6900.89	890.081	32.6148	0.929306	3.619	4.24351	0.00120378	10.1292	0.326631	0.239062	-0.255968	0.9741	0.99179	0.938851	0.235028	0.00769195	63.2494	6.78751	4078.02	890.081	0.0164139	1406.25	1.68942	2020.68	0.021426	0.00540303	0.729093	0.878972	0.927173	1306.16	0.00478358	1315.43	2.07898	64	32.6489	33.5459	2.27661	15.7951	0.263223	2.16991	-0.246805	249.486	0.00143122	0.469041	2974.12	0.266945
material41	5	1222.37	2.03084e+06	-4522.22	1039.34	34.9829	0.934875	3.67751	4.45523	0.00111135	10.2212	0.315533	0.227009	-0.258949	0.975803	0.991191	0.935963	0.221959	0.00847676	62.3307	6.85381	4117.02	1039.34	0.01544	1401.92	1.61372	2025.82	0.019101	0.00564812	0.747192	0.886083	0.933313	1303.76	0.00501003	1323.5	2.14675	64	32.1958	32.9614	2.27661	16.9393	0.243639	1.84915	-0.117981	286.939	0.00146229	0.465892	2972.67	0.309517
material51	5	1088.95	1.8756e+06	1986.75	984.592	30.6098	0.939697	3.56458	4.01355	0.00133143	10.0816	0.34809	0.264419	-0.278372	0.980628	0.992302	0.942104	0.251412	0.00718305	58.3249	6.84008	3635.28	984.592	0.0152681	1286.45	1.73062	1846.75	0.0187115	0.00581611	0.704221	0.86427	0.919867	1193.67	0.00511598	1182.59	2.12363	64	30.2157	29.0393	2.32275	16.4198	0.247678	1.92115	0.071338	269.609	0.00176768	0.490996	2805.1	0.276497
material61	5	978.078	1.49017e+06	4288.32	836.424	28.6634	0.933733	3.53309	3.87226	0.0024024	9.80793	0.366358	0.285641	-0.287913	0.981362	0.992767	0.943989	0.247399	0.0230587	55.7185	6.71489	3237.78	836.424	0.0161929	1193.09	1.9925	1799.32	0.0180013	0.00576692	0.663052	0.836121	0.908655	1105.96	0.00508499	1065.8	2.04525	64	28.8889	27.3013	2.33813	15.2065	0.26491	2.1189	0.167457	231.236	0.00187692	0.494252	2893.03	0.23593
material71	5	1128.83	1.50284e+06	-3091.9	821.155	28.7715	0.932297	3.55146	4.0316	0.00142352	9.96623	0.33762	0.25101	-0.273875	0.978615	0.992718	0.941488	0.236195	0.009157	61.016	6.75733	3765.16	821.155	0.0167427	1301.72	1.62807	1967.23	0.0112782	0.00573103	0.710899	0.870906	0.920839	1198.94	0.00526055	1222.12	2.06112	64	31.4777	32.0386	2.32275	15.208	0.262978	2.18258	-0.137812	231.285	0.00147851	0.485224	2883.12	0.2405
material81	5	1232.93	1.78571e+06	-10272.9	871.175	26.0929	0.941839	3.48727	3.96169	0.00128638	9.94181	0.325004	0.234382	-0.274469	0.978618	0.993359	0.942086	0.233837	0.00447317	63.9269	6.73922	4141.6	871.175	0.0176908	1380.99	1.43373	2022.29	0.0102111	0.0061924	0.751968	0.897199	0.93179	1273.75	0.00578144	1328.88	2.04139	64	32.9189	34.884	2.33813	15.6599	0.273599	2.25137	-0.378833	245.233	0.00120523	0.496726	2868.92	0.249072
material91	5	1100.81	2.10901e+06	-9291.53	1052.1	20.9955	0.960869	3.33647	3.53282	0.00178489	9.77104	0.345288	0.255691	-0.304684	0.984971	0.994637	0.947886	0.257987	0.0125305	58.0703	6.7402	3686.87	1052.1	0.0181317	1263	1.60263	1780.64	0.0225431	0.00730359	0.728886	0.880656	0.92649	1169.81	0.00629306	1181.52	2.09729	64	29.9079	33.0537	2.53809	16.9426	0.25162	1.82617	-0.212557	287.052	0.00126343	0.525825	2767.42	0.2754
material101	5	687.956	1.70316e+06	9448.67	956.128	21.2338	0.956549	3.33539	3.41595	0.00324754	9.44272	0.370416	0.287765	-0.311165	0.984478	0.99459	0.949791	0.278767	0.020379	42.6255	6.56186	2256.71	956.128	0.021367	842.617	1.76549	1120.85	0.0339797	0.0108054	0.693784	0.860188	0.916297	790.286	0.00911596	748.416	2.04319	64	22.2742	19.8416	2.64575	15.8844	0.25332	1.89639	0.384939	252.316	0.00208981	0.534306	3129.33	0.238118
material11	8	824.561	2.15807e+06	9095.5	1015.11	14.9106	0.971048	3.08253	2.69731	0.00310654	9.35293	0.448621	0.378374	-0.371401	0.992957	0.996187	0.959964	0.304298	0.0226613	47.9379	6.72455	2713.65	1015.11	0.0154728	942.54	2.65276	2428.69	0.0421714	0.0100661	0.568837	0.77004	0.879865	822.09	0.00819616	893.32	2.12033	64	24.9891	24.2097	2.3689	16.3975	0.244761	2.06948	0.303288	268.878	0.001752	0.646428	2450.45	0.20985
material21	8	1030.7	1.83296e+06	-4783.52	965.765	15.309	0.968791	3.12064	2.88206	0.00184918	9.59093	0.404976	0.325419	-0.34294	0.990517	0.996078	0.957096	0.30199	0.00972092	56.3237	6.77198	3421.14	965.765	0.0157247	1169.29	2.07333	2332.05	0.0240106	0.0073166	0.632708	0.820005	0.89794	1038.74	0.00620616	1114.43	2.08783	64	29.2303	31.6233	2.32275	16.1255	0.252294	1.91493	-0.135372	260.033	0.00112383	0.630055	2295.71	0.207723
material31	8	1250.58	1.77372e+06	-11825.9	853.752	20.4775	0.953155	3.30259	3.36776	0.00159319	9.73881	0.3658	0.28023	-0.303825	0.984623	0.994781	0.950399	0.275992	0.00642471	64.5682	6.72356	4199.76	853.752	0.0172708	1432.01	1.87369	2329.58	0.0224519	0.00510275	0.688785	0.855192	0.915266	1305.15	0.00455288	1351.46	1.98568	64	33.3919	35.5762	2.3689	15.377	0.287733	2.33677	-0.456267	236.452	0.000961209	0.579862	2471.01	0.204372
material41	8	1272.77	2.02095e+06	-7822.54	1008.74	23.5406	0.954392	3.40953	3.71598	0.00127962	9.9463	0.33831	0.24867	-0.300953	0.985147	0.994002	0.94548	0.250585	0.0056427	64.0772	6.83964	4284.88	1008.74	0.0157718	1441.23	1.75439	2251.28	0.0207868	0.00513347	0.736929	0.878394	0.9311	1330.86	0.00458534	1374.5	2.11249	64	33.1504	34.4841	2.3689	16.6002	0.253442	1.94741	-0.232811	275.566	0.00110155	0.565246	2451.84	0.244672
material51	8	1088.97	1.70869e+06	-1270.45	922.695	20.1178	0.957324	3.29152	3.31671	0.00148776	9.80755	0.372032	0.287823	-0.316461	0.987401	0.994874	0.951138	0.280045	0.00615026	58.7647	6.81009	3621.98	922.695	0.01565	1268.08	1.86635	2028.31	0.019621	0.00550732	0.688158	0.85244	0.91588	1161.46	0.00491022	1182.1	2.07485	64	30.5246	30.1006	2.38428	15.8227	0.256646	1.98407	-0.0427739	250.358	0.00128206	0.59888	2333.05	0.210504
material61	8	987.433	1.43811e+06	161.375	807.534	18.2143	0.955884	3.23688	3.13759	0.00214867	9.56899	0.391117	0.309971	-0.330167	0.988572	0.995349	0.953613	0.283725	0.0143503	56.2176	6.71467	3258.07	807.534	0.0164769	1183.88	2.15706	2012.82	0.0233822	0.00559434	0.653232	0.826528	0.90703	1083.47	0.0049636	1075.8	2.02134	64	29.2574	28.8394	2.41504	14.8262	0.266668	2.17315	0.00196362	219.815	0.00131271	0.609271	2372.95	0.182003
material71	8	1159.39	1.61305e+06	-7054.61	835.79	18.3114	0.957121	3.24883	3.23572	0.00162621	9.66663	0.372764	0.287576	-0.321637	0.987624	0.995316	0.952073	0.274844	0.00663811	61.8068	6.74261	3867.86	835.79	0.0169326	1312.17	1.86749	2375.9	0.0126766	0.00574055	0.678868	0.84739	0.91284	1186.03	0.00528829	1254.01	2.0369	64	31.9879	33.4998	2.41504	15.1918	0.270914	2.24586	-0.288245	230.792	0.00104144	0.603835	2338.17	0.192747
material81	8	1243.69	2.00233e+06	-14088.9	933.909	15.9953	0.966322	3.15833	3.0835	0.00177239	9.555	0.373071	0.286567	-0.332897	0.988932	0.995895	0.954029	0.283366	0.00627065	63.6934	6.71274	4180.71	933.909	0.0179001	1376.83	1.68668	2406.22	0.0137342	0.00628936	0.696384	0.863077	0.916212	1239.25	0.00576776	1339.07	2.02135	64	32.907	36.0991	2.43042	16.0065	0.278428	2.19454	-0.46285	256.21	0.000874935	0.625483	2325.24	0.206536
material91	8	1059.29	2.0661e+06	-8942.8	1101.74	11.2243	0.97983	2.92016	2.60425	0.00253295	9.23547	0.401043	0.316912	-0.378153	0.993239	0.997107	0.960681	0.314439	0.011745	56.0951	6.67489	3544.09	1101.74	0.0183528	1196.37	1.86869	2051.07	0.0262654	0.00787135	0.677802	0.848447	0.912069	1075.33	0.00685371	1140.01	2.05949	64	29.107	33.4075	2.63037	17.1119	0.253823	1.65094	-0.196131	292.818	0.000904357	0.680712	2301.71	0.217042
material101	8	680.673	1.7933e+06	12020.2	991.537	11.4516	0.977165	2.92926	2.55323	0.00390599	9.02672	0.415388	0.336536	-0.377414	0.992471	0.997052	0.961543	0.332351	0.0206442	41.7445	6.53715	2231.1	991.537	0.0209962	816.501	1.9215	1268.76	0.0335677	0.0106631	0.661667	0.840939	0.906435	743.474	0.00916405	743.847	2.04041	64	22.0926	18.6495	2.89185	15.9936	0.252634	1.85426	0.434863	255.796	0.00165297	0.675779	2647.75	0.19101
material11	10	778.823	1.94352e+06	8409.35	956.092	10.997	0.977257	2.90169	2.37009	0.0032393	9.17063	0.46033	0.390907	-0.394425	0.994462	0.997173	0.964378	0.331343	0.0218698	46.5854	6.69429	2547.39	956.092	0.0156221	907.123	2.85833	2402.18	0.0465444	0.00896485	0.553857	0.759761	0.874754	790.491	0.00714431	849.218	2.08199	64	24.4577	24.1482	2.4458	15.8446	0.252609	2.1056	0.303099	251.052	0.00156543	0.707912	2299.74	0.178885
material21	10	1044.91	1.8051e+06	-6045.77	955.998	11.5417	0.976142	2.93433	2.52532	0.0020753	9.391	0.424576	0.347523	-0.372551	0.993192	0.997031	0.962008	0.330927	0.00984427	56.8787	6.75596	3468.29	955.998	0.0158578	1174.9	2.14406	2528.66	0.0221345	0.00692127	0.619263	0.811225	0.893478	1035.25	0.00588335	1130.59	2.07794	64	29.5774	32.2693	2.38428	15.9931	0.255071	1.92764	-0.182464	255.779	0.000957438	0.69844	2087.1	0.184218
material31	10	1241.13	1.75703e+06	-14370.8	837.147	14.8686	0.965101	3.08799	2.8528	0.00208846	9.41915	0.40027	0.319681	-0.339716	0.98936	0.996189	0.95747	0.310982	0.00680597	64.3602	6.65802	4166.69	837.147	0.0178252	1408.5	2.03465	2627.55	0.0201165	0.00518299	0.6493	0.830256	0.903231	1259.87	0.00455956	1340.72	1.94197	64	33.3327	36.2683	2.39966	15.1547	0.296626	2.39479	-0.56678	229.664	0.000772907	0.653009	2264.15	0.176469
material41	10	1252.3	1.89441e+06	-9317.92	956.51	17.5173	0.964033	3.21151	3.22039	0.00155124	9.69242	0.362981	0.274998	-0.331903	0.989382	0.995511	0.952157	0.276744	0.00626464	63.7982	6.79642	4205.71	956.51	0.0162137	1407.96	1.76967	2412.9	0.0153219	0.00494256	0.711166	0.864065	0.923329	1284.9	0.00439403	1352.76	2.04906	64	33.0617	34.761	2.39966	16.115	0.268048	2.02197	-0.302454	259.694	0.000924345	0.631927	2233.98	0.206388
material51	10	1075.02	1.61321e+06	-3283.02	886.731	15.4276	0.965798	3.11773	2.9264	0.00171392	9.5888	0.392458	0.310196	-0.343328	0.99056	0.996048	0.95641	0.303729	0.00641387	58.5559	6.77225	3568.27	886.731	0.0159649	1242.74	1.94998	2182.65	0.0182057	0.00551028	0.667581	0.838937	0.909835	1128.13	0.00485484	1167.37	2.03027	64	30.4616	30.5928	2.43042	15.4749	0.264446	2.02134	-0.120083	239.471	0.00106475	0.662276	2156.86	0.181837
material61	10	992.838	1.43712e+06	-2324.2	802.658	13.9465	0.965843	3.05978	2.76686	0.00218656	9.39848	0.409476	0.330129	-0.356928	0.991542	0.996422	0.958653	0.310167	0.00979183	56.4149	6.70233	3274	802.658	0.0166131	1174.64	2.26463	2192.42	0.0231567	0.00563063	0.634968	0.814678	0.901408	1062.44	0.00492175	1081.49	2.00921	64	29.4026	29.6545	2.46118	14.7307	0.269241	2.1874	-0.100765	216.992	0.00108197	0.674764	2169.06	0.162182
material71	10	1173.19	1.75003e+06	-9720.45	875.164	14.0376	0.968427	3.07234	2.83668	0.00187813	9.46458	0.397171	0.315056	-0.353203	0.991342	0.996394	0.95756	0.302396	0.00630998	61.9002	6.73126	3918.77	875.164	0.0168139	1317.03	2.09053	2732.55	0.0159673	0.00568926	0.643275	0.823175	0.902682	1171.41	0.00510487	1269.09	2.02712	64	32.107	34.3457	2.47656	15.4352	0.273967	2.21427	-0.360851	238.244	0.000879386	0.673159	2127.83	0.178392
material81	10	1244.46	2.15179e+06	-15840.5	994.668	12.0574	0.976046	2.96918	2.6606	0.00219985	9.30858	0.404142	0.322606	-0.370595	0.99273	0.996895	0.959958	0.317325	0.00752311	63.208	6.69522	4188.36	994.668	0.017888	1365.13	1.92917	2772.69	0.0168545	0.00630158	0.655941	0.835181	0.904951	1206.31	0.00559171	1339.72	2.04528	64	32.719	36.822	2.49194	16.4074	0.271371	2.08282	-0.470292	269.203	0.000761511	0.695738	2133.25	0.195148
material91	10	1042.97	2.08431e+06	-7129.48	1139.83	8.21398	0.985691	2.71399	2.23055	0.00300891	8.97064	0.43161	0.353047	-0.419942	0.995744	0.997877	0.966012	0.35025	0.0130194	55.1386	6.65723	3490.28	1139.83	0.0181	1161.91	2.03455	2279.18	0.0255195	0.00814983	0.65039	0.829274	0.904284	1025.77	0.00712095	1124.69	2.04332	64	28.7272	32.4077	2.70728	17.3048	0.256353	1.56931	-0.143783	299.458	0.000806872	0.759234	2128.91	0.198933
material101	10	669.089	1.81753e+06	13567.2	990.447	8.16698	0.983643	2.70385	2.18553	0.00428447	8.80022	0.43908	0.364037	-0.415457	0.995038	0.997821	0.966207	0.368586	0.0213586	41.1591	6.52918	2189.68	990.447	0.0204109	809.581	2.07819	1460.91	0.0310394	0.0102489	0.647638	0.828428	0.90345	722.427	0.00894662	758.084	2.04321	64	22.2971	18.1804	3.07642	16.1541	0.252792	1.88302	0.476376	260.955	0.00160554	0.747653	2406.02	0.181717
material11	none	949.738	2.85026e+06	9696.45	1276.2	32.4849	0.950355	3.43408	3.6174	0.00437592	9.54322	0.433892	0.370331	-0.32187	0.987065	0.991948	0.948703	0.297964	0.0372895	50.5494	6.67612	3201.06	1276.2	0.015597	1131.77	2.44068	2170.53	0.0536861	0.0117833	0.549005	0.773836	0.865859	990.334	0.0091357	1022.17	2.20749	64	26.0857	23.1177	2.29199	18.4859	0.225372	1.73621	0.258668	341.727	0.00189603	0.454959	3471.38	0.378964
material21	none	1077.09	2.34584e+06	-3671.99	1147.25	35.5372	0.93991	3.64503	4.20229	0.00207198	10.0125	0.36487	0.288082	-0.274738	0.979187	0.991109	0.940062	0.252649	0.021366	56.5389	6.78527	3622.68	1147.25	0.0150256	1278.11	1.98948	1989.22	0.0367274	0.00828023	0.650353	0.833607	0.902893	1163.1	0.0066729	1166.56	2.16977	64	29.2234	30.2852	2.27661	17.6795	0.233937	1.72897	-0.0487427	312.566	0.00177789	0.420166	3432.53	0.374509
material31	none	1216.32	2.00664e+06	-7690.3	966.754	41.2682	0.918121	3.76712	4.66562	0.00132295	10.205	0.322741	0.23829	-0.241095	0.969051	0.989732	0.933774	0.227806	0.0106412	62.7679	6.78055	4101.34	966.754	0.0161886	1426.15	1.66407	1990	0.023017	0.00603952	0.715875	0.873909	0.922515	1324.58	0.00512363	1321.05	2.12856	64	32.4076	33.1152	2.29199	16.456	0.250401	2.06238	-0.224908	270.801	0.00165346	0.397173	3572.65	0.342405
material41	none	1208.96	2.14287e+06	-5284.98	1075.25	42.4978	0.923958	3.79042	4.75564	0.00129817	10.246	0.318271	0.233449	-0.246542	0.971566	0.989426	0.932586	0.2239	0.0109477	61.6692	6.82414	4083.23	1075.25	0.0155986	1414.08	1.64666	1944.53	0.0234314	0.00617761	0.732611	0.880037	0.928511	1319.13	0.00526748	1312.22	2.15654	64	31.8512	32.4077	2.29199	17.2549	0.241111	1.80851	-0.120832	297.731	0.00161853	0.400366	3532.34	0.373861
material51	none	1099.03	2.02223e+06	1337.19	1032.06	39.0132	0.927151	3.69855	4.40205	0.00145313	10.1442	0.343935	0.263344	-0.263204	0.976631	0.990319	0.937499	0.250261	0.00962329	58.3359	6.82331	3685.61	1032.06	0.0153807	1312.76	1.72996	1844.98	0.0209311	0.00630004	0.694634	0.860877	0.916205	1220.91	0.0053996	1196.07	2.15443	64	30.1993	28.7932	2.33813	16.8548	0.240349	1.87524	0.0602457	284.083	0.00195061	0.413025	3373.69	0.346135
material61	none	972.718	1.54401e+06	4107.43	858.143	37.2608	0.916773	3.67728	4.30492	0.00227891	9.90418	0.35714	0.279286	-0.2668	0.976017	0.990715	0.938738	0.249552	0.0161808	55.4075	6.69909	3230.65	858.143	0.0165932	1188.83	1.85411	1706.97	0.0186824	0.00666767	0.666149	0.843949	0.907434	1105.29	0.00585511	1061.81	2.06064	64	28.6714	26.7014	2.32275	15.4845	0.260993	2.07785	0.166775	239.771	0.00221756	0.413599	3480.53	0.29232
material71	none	1104.69	1.49075e+06	-3503.53	822.118	37.1701	0.913486	3.70996	4.49348	0.00140467	10.0634	0.325566	0.240801	-0.249554	0.971226	0.990695	0.935751	0.229938	0.00763658	60.2811	6.72954	3689.88	822.118	0.0171425	1291.25	1.5501	1790.29	0.013435	0.00646226	0.723726	0.880826	0.923831	1200.75	0.00585214	1199.05	2.05734	64	31.0585	31.2542	2.30737	15.3111	0.261755	2.14242	-0.142387	234.429	0.00176395	0.405185	3525.96	0.291884
material81	none	1165.64	1.68756e+06	-10360.6	848.228	33.9801	0.922966	3.66193	4.43354	0.00136337	10.0046	0.312887	0.224058	-0.245423	0.969081	0.99143	0.936119	0.223103	0.00938182	62.0347	6.67894	3912.49	848.228	0.0183967	1326.71	1.4249	1797.52	0.0158865	0.00730155	0.762618	0.902585	0.935065	1236	0.00661381	1258.07	1.9939	64	31.8702	33.592	2.29199	15.5685	0.279608	2.20723	-0.379696	242.377	0.00146586	0.406545	3639.04	0.300798
material91	none	1010.82	1.96151e+06	-7960.65	1017.27	30.2397	0.942263	3.5763	4.09143	0.00224354	9.86291	0.336661	0.251038	-0.270072	0.976745	0.992367	0.940816	0.24307	0.0177978	55.2833	6.66942	3380.58	1017.27	0.0185688	1203.05	1.69473	1588.21	0.0318654	0.00834643	0.705083	0.869092	0.918959	1127.11	0.00662553	1087.52	2.06264	64	28.4009	30.762	2.46118	16.761	0.256116	1.80828	-0.162074	280.93	0.00168538	0.41411	3598.42	0.342058
material101	none	702.947	1.99735e+06	11311.6	1024.69	33.5122	0.936662	3.61696	4.12804	0.00445783	9.59338	0.358679	0.279726	-0.282098	0.978355	0.991598	0.940851	0.254387	0.0325942	42.6686	6.55802	2328.66	1024.69	0.0207843	891.711	1.91959	1136.21	0.0473395	0.0109205	0.662354	0.84166	0.906569	842.59	0.00827864	766.542	2.0714	64	22.2204	19.9185	2.59961	16.5178	0.251794	1.95529	0.429978	272.838	0.00298722	0.421018	3799.4	0.327119
[truncated: 1 more columns]

## Sheet: FilterCutoff_FixBinSize
ROI	Cutoff(mm)	-333-1AutoCorrelation	-333-1ClusterProminence	-333-1ClusterShade	-333-1ClusterTendendcy	-333-1Contrast	-333-1Correlation	-333-1DifferenceEntropy	-333-1Dissimilarity	-333-1Energy	-333-1Entropy	-333-1Homogeneity	-333-1Homogeneity2	-333-1InformationMeasureCorr1	-333-1InformationMeasureCorr2	-333-1InverseDiffMomentNorm	-333-1InverseDiffNorm	-333-1InverseVariance	-333-1MaxProbability	-333-1SumAverage	-333-1SumEntropy	-333-1SumVariance	-333-1Variance	-333GrayLevelNonuniformity	-333HighGrayLevelRunEmpha	-333LongRunEmphasis	-333LongRunHighGrayLevelEmpha	-333LongRunLowGrayLevelEmpha	-333LowGrayLevelRunEmpha	-333RunLengthNonuniformity	-333RunPercentage	-333ShortRunEmphasis	-333ShortRunHighGrayLevelEmpha	-333ShortRunLowGrayLevelEmpha	EnergyNorm	GlobalEntropy	GlobalMax	GlobalMean	GlobalMedian	GlobalMin	GlobalStd	GlobalUniformity	Kurtosis	Skewness	Variance	Busyness	Coarseness	Complexity	Contrast
material11	3	412.726	548683	3580.07	539.952	14.3906	0.94808	2.97239	2.44198	0.00833783	8.51249	0.505399	0.446679	-0.34462	0.985456	0.99219	0.94872	0.30748	0.0652883	33.5462	6.10476	1292.98	539.952	0.0314376	130.073	6.95474	716.994	0.622465	0.0450941	0.301753	0.563613	0.759119	98.8228	0.0276496	101.394	0.996248	21	8.12027	6.99829	0.502441	5.95456	0.502599	1.87317	0.32752	35.4568	0.00360634	2.57969	68.6825	0.0599456
material21	3	467.181	429494	-430.695	482.917	15.5531	0.937597	3.12845	2.8144	0.00378716	8.94196	0.432963	0.359248	-0.295002	0.977087	0.991489	0.940523	0.2931	0.0326763	37.4348	6.21691	1457.47	482.917	0.0353564	145.842	4.52662	523.236	0.402324	0.0311833	0.382756	0.649209	0.795485	116.059	0.019788	115.833	0.989949	21	9.14424	9.50024	0.502441	5.67603	0.50695	1.79426	-0.00113525	32.2173	0.00329191	2.28319	71.5495	0.0620043
material31	3	516.495	338565	-1068.18	399.229	18.4877	0.911482	3.2408	3.16116	0.00245516	9.1397	0.386468	0.304848	-0.254465	0.964566	0.989943	0.933597	0.288205	0.0160821	41.0517	6.20846	1613.28	399.229	0.0398148	161.8	3.341	425.409	0.209038	0.024331	0.443753	0.705887	0.819877	133.713	0.0174847	128.636	0.955498	21	10.0581	9.99756	0.502441	5.24126	0.530528	2.07111	-0.118886	27.4708	0.00325069	2.06484	77.4113	0.0587464
material41	3	519.424	382908	-646.028	457.669	19.2229	0.919383	3.27325	3.24419	0.00243545	9.17974	0.381021	0.298362	-0.259871	0.967239	0.98954	0.93197	0.279187	0.0184214	40.4876	6.25028	1629.87	457.669	0.0384023	161.098	3.22785	418.558	0.197975	0.0256984	0.457693	0.714633	0.826939	133.39	0.0186949	129.386	0.980155	21	9.91632	9.99756	0.502441	5.57254	0.513692	1.80254	-0.0440733	31.0533	0.00314299	2.07723	77.4524	0.0662506
material51	3	438.149	320228	1076.71	410.422	16.0365	0.924792	3.13497	2.8523	0.00321601	8.93109	0.421316	0.345874	-0.284091	0.973675	0.990408	0.937133	0.304645	0.0186344	36.8539	6.18173	1351.2	410.422	0.037293	144.333	3.99472	404.049	0.251484	0.0278481	0.398909	0.667856	0.800462	118.171	0.0196245	109.109	0.999536	20	9.02635	8.50098	0.498047	5.25687	0.500321	1.89326	0.14234	27.6347	0.00398122	2.28411	63.0973	0.0591906
material61	3	384.949	243228	1743.39	340.857	15.0831	0.915249	3.10718	2.76038	0.00594348	8.64542	0.437411	0.364056	-0.289032	0.972689	0.990938	0.938988	0.294141	0.0484272	34.8428	6.02718	1171.2	340.857	0.0384538	132.469	4.81055	399.893	0.21694	0.0292823	0.38752	0.646264	0.801529	109.07	0.0214967	95.6374	0.997283	20	8.5064	7.99805	0.498047	4.82489	0.501882	2.09644	0.270773	23.2795	0.00463319	2.29716	64.4039	0.0496033
material71	3	453.582	242167	-148.404	336.185	15.5711	0.911466	3.14244	2.93126	0.00322591	8.86957	0.401356	0.320582	-0.272083	0.968912	0.991054	0.936439	0.290119	0.0172536	38.6486	6.10676	1395.16	336.185	0.0417126	143.015	3.52009	410.917	0.135491	0.0276477	0.430393	0.694516	0.814541	116.968	0.0211485	112.424	0.984672	20.5	9.43429	9.49927	0.500488	4.8393	0.510587	2.11313	-0.0331737	23.4189	0.003625	2.20898	65.2767	0.0517715
material81	3	494.176	269851	-1940.23	341.992	14.3816	0.919289	3.09112	2.92098	0.00267977	8.88255	0.384631	0.298905	-0.265853	0.96662	0.992062	0.937555	0.288139	0.0112374	40.609	6.09434	1533.26	341.992	0.0451257	148.128	2.71333	392.794	0.114776	0.0279815	0.462065	0.731871	0.822258	121.118	0.0205321	122.029	0.938683	21	9.90007	10.5	0.502441	4.90091	0.541896	2.21267	-0.292034	24.0189	0.00258298	2.25398	74.3947	0.0470391
material91	3	338.967	191699	-1204.84	309.209	9.55463	0.940052	2.82088	2.3375	0.00463132	8.39991	0.433835	0.356613	-0.302079	0.974505	0.99241	0.940002	0.337992	0.0315693	32.4995	5.90898	1016.26	309.209	0.045548	109.992	3.59813	309.869	0.303935	0.0377724	0.370073	0.667946	0.773055	87.3502	0.0220841	82.8702	0.999473	17.5	7.85334	8.49792	0.499878	4.60401	0.500365	1.91458	-0.153219	21.1969	0.00394455	2.65971	38.5389	0.0527727
material101	3	201.777	139439	1419.16	266.297	9.03159	0.934394	2.78347	2.18938	0.00929787	7.99024	0.465049	0.395344	-0.310929	0.973261	0.991968	0.940795	0.347784	0.0620148	23.4487	5.68127	581.98	266.297	0.0457092	76.6457	4.65383	202.912	0.599168	0.052198	0.321634	0.619447	0.748885	62.2189	0.0267398	49.3934	0.923339	16.5	5.63558	4.99915	0.499512	4.19961	0.552189	2.00434	0.401581	17.6367	0.00701685	2.86572	34.3718	0.0451527
material11	1	447.476	651018	4069.53	601.62	19.3211	0.937768	3.12181	2.7822	0.00852951	8.67008	0.487333	0.42796	-0.320205	0.981496	0.990141	0.943871	0.302812	0.0700218	34.7506	6.13036	1420.74	601.62	0.031796	143.108	6.56291	638.637	0.594496	0.0461455	0.31682	0.581414	0.765842	109.962	0.0283925	109.585	0.996583	21.5	8.35489	7.0022	0.498657	6.30734	0.502367	1.79684	0.332159	39.7825	0.0042784	2.03399	86.1046	0.0853755
material21	1	491.114	507892	-97.7128	533.197	21.3842	0.922882	3.32368	3.27335	0.00387694	9.13702	0.410129	0.335682	-0.268313	0.970091	0.989437	0.934869	0.277048	0.0381044	38.1135	6.24535	1548.78	533.197	0.0348146	155.651	4.08528	457.61	0.389324	0.0317117	0.412137	0.672784	0.809882	126.828	0.0202785	122.029	0.993069	22	9.28482	9.50146	0.499512	5.98521	0.504796	1.74029	0.042028	35.8227	0.00374013	1.77158	103.809	0.0809921
material31	1	534.818	388399	-640.438	436.91	24.173	0.895147	3.41922	3.59285	0.00224017	9.35056	0.3685	0.286157	-0.231837	0.955973	0.988111	0.928751	0.265016	0.0178527	41.5516	6.25776	1682.57	436.91	0.0389051	168.378	3.05634	401.949	0.191146	0.0244986	0.469417	0.724934	0.831193	141.527	0.0177906	133.57	0.96435	22	10.1634	10.001	0.499512	5.50249	0.524506	1.98581	-0.0485354	30.2774	0.00376289	1.64169	108.787	0.0742787
material41	1	541.588	442394	-311.503	497.206	24.9969	0.904264	3.44319	3.6616	0.00226215	9.37956	0.364778	0.282046	-0.237481	0.959252	0.987164	0.926053	0.261082	0.0190322	41.16	6.29453	1712.8	497.206	0.0376892	169.313	2.96433	391.492	0.187066	0.0261376	0.479936	0.732116	0.835866	142.557	0.0191794	135.192	0.982601	21.5	10.0588	9.99939	0.498657	5.83223	0.512011	1.76483	0.00130378	34.0149	0.00411649	1.65442	95.1184	0.0911724
material51	1	457.1	376220	1643.93	447.469	21.1103	0.909896	3.30738	3.24638	0.0030221	9.12893	0.402433	0.326121	-0.261316	0.967314	0.989612	0.935325	0.286878	0.0190591	37.4438	6.22417	1422.14	447.469	0.0367757	152.049	3.59996	369.817	0.227138	0.0283174	0.424894	0.688679	0.812691	127.273	0.0201005	114.049	0.999863	22	9.1479	8.50244	0.499512	5.51058	0.500095	1.87463	0.195062	30.3665	0.00407894	1.80016	101.943	0.0681056
material61	1	400.193	281705	2482.94	368.608	20.147	0.896351	3.2828	3.16978	0.00521968	8.86543	0.415348	0.341616	-0.259792	0.963918	0.989114	0.934064	0.284361	0.038792	35.388	6.07031	1228.14	368.608	0.0382896	138.01	4.09022	356.932	0.190113	0.0288949	0.410572	0.670091	0.809819	115.777	0.0213753	99.773	0.996682	21	8.62529	7.50073	0.502441	5.03769	0.502298	2.08674	0.349827	25.3783	0.0054671	1.80359	91.3561	0.062532
material71	1	470.578	269184	229.756	361.315	21.014	0.890074	3.33807	3.39252	0.0028847	9.09477	0.376913	0.294783	-0.241173	0.957838	0.988606	0.929233	0.269029	0.0156286	39.2685	6.14428	1458.53	361.315	0.0419031	149.387	2.91283	349.954	0.117135	0.0270328	0.470736	0.728507	0.830695	125.379	0.0209936	116.914	0.988257	21	9.56218	9.50024	0.502441	5.04779	0.508117	2.03975	0.0300335	25.4802	0.00434636	1.7084	95.0471	0.0660457
material81	1	519.782	301696	-1605.92	368.035	20.2726	0.895585	3.31883	3.45569	0.00225756	9.17854	0.354919	0.267231	-0.231691	0.953814	0.990312	0.931803	0.260855	0.0132954	41.6097	6.16078	1624.66	368.035	0.0447136	155.97	2.35012	349.803	0.105102	0.0277909	0.509061	0.765346	0.842356	131.107	0.0209689	128.34	0.944804	22.5	10.0965	10.4974	0.499878	5.13827	0.537769	2.13134	-0.210796	26.4018	0.00326126	1.68975	109.086	0.0627554
material91	1	357.338	224006	-843.662	331.345	14.3996	0.916704	3.09385	2.84681	0.00406232	8.73	0.40179	0.319925	-0.263869	0.964165	0.990375	0.933605	0.293478	0.0342673	33.3527	5.9865	1080.26	331.345	0.0457928	117.405	3.02285	261.954	0.264038	0.0374178	0.430326	0.711718	0.805999	97.9013	0.0234793	87.3228	0.994963	19	8.01235	8.49805	0.500977	4.80904	0.503487	1.94873	-0.058308	23.1269	0.00461536	1.94163	68.3717	0.0629399
material101	1	231.137	187927	1907.38	301.653	14.3899	0.908937	3.08251	2.76558	0.00674518	8.42754	0.420431	0.343923	-0.266382	0.961764	0.98936	0.932533	0.306895	0.0495515	25.2445	5.81954	678.982	301.653	0.0470796	85.0083	3.49363	177.583	0.409607	0.0518737	0.391627	0.678749	0.788133	72.1379	0.0300948	56.5466	0.911401	18	6.01711	5.50195	0.500977	4.51052	0.560144	2.11494	0.45597	20.3448	0.0081116	2.05274	62.2626	0.0580943
material11	5	366.791	421795	2783.78	461.822	9.89638	0.958041	2.78484	2.08076	0.00823863	8.29527	0.523917	0.465352	-0.372521	0.988725	0.994001	0.953323	0.3164	0.0616064	31.8628	6.05559	1127.83	461.822	0.031991	113.575	7.8218	798.264	0.61729	0.0456448	0.280266	0.541037	0.747097	84.7992	0.0273619	90.0366	0.993467	20	7.73453	7.00195	0.498047	5.49682	0.504521	1.95969	0.312716	30.215	0.00330721	3.39268	47.3113	0.0427655
material21	5	434.852	348093	-779.945	428.553	10.592	0.951761	2.88764	2.34493	0.00399125	8.66875	0.460382	0.389404	-0.328029	0.983198	0.99355	0.947152	0.323179	0.0278099	36.3517	6.15869	1340.17	428.553	0.0359796	134.214	5.04541	608.462	0.385301	0.0316167	0.342937	0.617314	0.773387	104.072	0.0190425	107.538	0.988852	20	8.89435	9.50195	0.498047	5.33198	0.507707	1.84711	-0.0560906	28.43	0.00262727	3.05198	48.3352	0.045108
material31	5	491.189	282792	-1746.36	355.312	13.1084	0.92884	3.01588	2.6794	0.00295787	8.8307	0.413876	0.334802	-0.284425	0.972895	0.991664	0.938701	0.316877	0.0169372	40.2809	6.12214	1522.13	355.312	0.0409765	152.185	3.78492	479.52	0.220312	0.0249782	0.39765	0.673244	0.796518	121.238	0.0175399	121.894	0.944725	19.5	9.87664	10.0023	0.499878	4.93426	0.537822	2.17201	-0.247573	24.347	0.00291751	2.69572	47.057	0.0485407
material41	5	494.285	323682	-1140.61	414.779	14.0592	0.934431	3.07059	2.81307	0.00274038	8.92344	0.401261	0.319416	-0.287098	0.974574	0.991057	0.935806	0.301422	0.0182066	39.7042	6.18688	1538.19	414.779	0.0393999	151.349	3.55746	464.556	0.209057	0.0257677	0.428916	0.692347	0.814221	122.635	0.0182659	122.783	0.978139	19.5	9.73639	10.0023	0.499878	5.29028	0.515077	1.85164	-0.118425	27.9871	0.00294975	2.66857	47.4307	0.0566299
material51	5	416.129	265760	458.233	370.353	11.6134	0.939191	2.93234	2.46009	0.00343424	8.70375	0.442076	0.368551	-0.310718	0.979447	0.992226	0.942165	0.330445	0.0174879	36.1356	6.131	1270.63	370.353	0.0378245	135.447	4.41436	442.499	0.269253	0.028264	0.364029	0.641955	0.781156	107.554	0.0191751	103.286	0.99452	19	8.85825	8.49805	0.500977	4.98177	0.503794	1.92453	0.0708006	24.818	0.00329258	2.97953	43.1179	0.0450393
material61	5	365.242	200777	948.274	306.878	10.6172	0.933119	2.88937	2.34443	0.00585378	8.41526	0.460221	0.388662	-0.320345	0.979614	0.992864	0.944668	0.319901	0.0422091	34.1278	5.98439	1098.93	306.878	0.0389232	124.545	5.98301	466.021	0.290496	0.0296005	0.350287	0.615605	0.782175	98.9407	0.0212084	90.531	0.999779	19	8.35191	8.00171	0.500977	4.55823	0.500153	2.12121	0.166584	20.7774	0.00355894	3.04193	43.5822	0.0368853
material71	5	428.955	209545	-699.611	306.87	10.8512	0.931693	2.90879	2.4616	0.00362411	8.5857	0.431708	0.354244	-0.305576	0.977143	0.992689	0.941761	0.319869	0.0183922	37.6802	6.04374	1307.74	306.87	0.042076	133.149	4.25935	489.647	0.159874	0.0287617	0.380502	0.656832	0.789272	104.798	0.0207886	106.041	0.963369	19	9.21309	9.5	0.500977	4.60014	0.525175	2.18223	-0.137764	21.1613	0.00275966	2.95296	43.8419	0.0387149
material81	5	462.535	242924	-2298.89	321.484	9.7324	0.941232	2.83221	2.40615	0.00338427	8.5387	0.42122	0.340766	-0.30751	0.977283	0.993405	0.942625	0.329333	0.0103617	39.2223	6.01811	1424	321.484	0.0448935	137.905	3.37846	471.538	0.151824	0.029145	0.396742	0.682731	0.790824	107.947	0.0197659	114.117	0.906728	19	9.58988	10.001	0.500977	4.70659	0.563246	2.25138	-0.378526	22.152	0.00219657	3.09858	42.8398	0.0384516
material91	5	312.488	161258	-1351.67	290.796	5.91932	0.960101	2.51184	1.85552	0.00598623	7.97575	0.477174	0.408401	-0.353803	0.983647	0.994661	0.948618	0.386242	0.0355032	31.0657	5.80873	928.709	290.796	0.0445591	100.414	4.45464	372.13	0.372202	0.0393831	0.304501	0.613964	0.732006	74.7977	0.0209846	76.3691	0.993893	16.5	7.53693	8.49976	0.499512	4.42326	0.504227	1.82898	-0.213131	19.5653	0.00285716	3.77647	24.8523	0.0385946
material101	5	170.411	96618.7	1094.15	227.709	5.18161	0.955502	2.43798	1.66418	0.0116807	7.489	0.518247	0.458803	-0.363373	0.981859	0.994715	0.951097	0.393353	0.0604427	21.427	5.52727	480.51	227.709	0.0449133	65.5318	6.04035	238.794	0.785583	0.055957	0.243593	0.551646	0.690156	49.2009	0.0251405	41.5094	0.837706	15.5	5.16077	4.49939	0.499512	3.85722	0.608207	1.89617	0.38245	14.8781	0.0050177	4.02541	23.6264	0.0308075
material11	8	293.423	262350	1875.35	353.784	5.29649	0.9705	2.44447	1.58876	0.00804832	7.90491	0.553587	0.499567	-0.415964	0.9921	0.996196	0.960524	0.363634	0.0520748	28.7264	5.94923	872.583	353.784	0.0326628	91.1328	9.45761	853.131	0.711859	0.0463459	0.222628	0.49587	0.696879	63.6036	0.0245496	72.0963	0.973648	18.5	7.00878	7.00073	0.501343	4.79316	0.518154	2.07245	0.30276	22.9743	0.00299973	5.10314	25.8273	0.0266664
material21	8	389.671	253341	-1082	359.146	5.79487	0.968242	2.502	1.75737	0.00478158	8.20203	0.50623	0.444572	-0.384178	0.98983	0.996048	0.957362	0.388402	0.0234547	34.7179	6.05334	1180.8	359.146	0.0350544	118.445	6.40468	727.787	0.421449	0.0332624	0.258244	0.551334	0.711788	83.608	0.0181715	96.1051	0.97865	19	8.51055	8.99902	0.500977	4.86585	0.514725	1.91561	-0.135104	23.6765	0.00171211	4.69119	29.1649	0.0270352
material31	8	446.73	218418	-2458.21	299.661	7.29546	0.952467	2.63296	1.99441	0.00439029	8.26854	0.471952	0.403949	-0.342878	0.983548	0.994779	0.950818	0.37989	0.0150596	38.6594	5.96614	1368.51	299.661	0.040968	135.572	5.26315	628.118	0.303229	0.026881	0.304611	0.598101	0.741925	98.7547	0.0173242	110.444	0.927341	18.5	9.49236	9.99976	0.501343	4.50995	0.549512	2.33788	-0.455756	20.3396	0.00172291	4.14869	28.3809	0.0292178
material41	8	449.935	244159	-1605.34	350.546	8.28911	0.9538	2.72303	2.19004	0.00355953	8.46319	0.44353	0.368275	-0.338812	0.984043	0.994067	0.946169	0.35586	0.0147189	38.177	6.07407	1381.14	350.546	0.0403108	134.595	4.54058	557.701	0.281534	0.0265518	0.356106	0.640475	0.774118	102.185	0.0175599	111.372	0.97597	18.5	9.37551	9.99976	0.501343	4.84485	0.516563	1.94949	-0.23281	23.4726	0.00200138	3.98088	28.9152	0.0353427
material51	8	377.186	197169	-252.489	313.457	6.94151	0.95667	2.60464	1.93267	0.00420767	8.29243	0.481546	0.41551	-0.357751	0.986421	0.994756	0.951052	0.383023	0.0151118	34.6732	6.0288	1133.96	313.457	0.0375585	120.066	5.62379	549.349	0.340102	0.0297193	0.293146	0.586115	0.735337	88.6717	0.0185868	93.3698	0.999775	18	8.51546	8.49902	0.500977	4.567	0.500156	1.98634	-0.0432952	20.8575	0.0021935	4.45434	26.3386	0.0281192
material61	8	330.502	154296	23.2672	264.385	6.06603	0.955141	2.53406	1.79344	0.00599755	8.02199	0.503951	0.440932	-0.373325	0.987338	0.995404	0.954355	0.377375	0.0303883	32.6142	5.90576	977.728	264.385	0.0384259	110.091	6.77844	554.304	0.352418	0.0314999	0.269181	0.557843	0.722327	80.2808	0.0198332	81.7516	0.997702	18	8.00476	7.99805	0.500977	4.20429	0.501592	2.17697	-0.000390062	17.676	0.00217535	4.63544	26.4096	0.0227926
material71	8	385.531	171074	-1309.8	272.18	6.07311	0.956348	2.53523	1.84523	0.00478154	8.1015	0.486899	0.420046	-0.364662	0.986424	0.995391	0.952941	0.379363	0.0140927	35.7214	5.93073	1159.66	272.18	0.0400648	116.861	5.76317	667.883	0.22577	0.0316518	0.283884	0.577758	0.728884	83.9901	0.0198702	95.1132	0.983989	18	8.75559	9	0.500977	4.29576	0.511057	2.24774	-0.288066	18.4535	0.00172789	4.59983	26.1004	0.0240389
material81	8	407.847	206939	-2560.75	300.198	5.25289	0.965606	2.43785	1.74829	0.0052895	7.96968	0.49057	0.424872	-0.379324	0.987939	0.995771	0.953922	0.397307	0.0153324	36.5574	5.89188	1240.57	300.198	0.0412015	118.698	5.35179	691.145	0.251524	0.0332167	0.278476	0.580488	0.720187	83.009	0.0191814	100.431	0.950038	17.5	8.95526	10.0018	0.499878	4.49838	0.53423	2.1966	-0.461928	20.2354	0.00160585	4.9255	21.5714	0.0274788
material91	8	267.255	123380	-1077.36	269.155	2.86968	0.978901	2.06007	1.28634	0.00934344	7.29576	0.555041	0.506068	-0.444475	0.992239	0.997042	0.961249	0.457706	0.0415263	28.3325	5.65393	783.474	269.155	0.0386965	82.6223	7.39164	576.667	0.616974	0.0450923	0.179873	0.49584	0.616608	49.5306	0.019178	65.3308	0.998553	15.5	6.9023	7.99976	0.499512	4.20599	0.501003	1.6543	-0.195866	17.6903	0.00189836	5.95568	15.2454	0.0250883
material101	8	128.847	57842.4	912.502	177.916	2.18157	0.975774	1.91498	1.07545	0.0176432	6.7106	0.605755	0.568002	-0.457709	0.990642	0.997039	0.962907	0.459454	0.0774927	18.4297	5.29809	350.356	177.916	0.0400782	49.9606	10.5299	371.239	1.35228	0.0642652	0.125013	0.424382	0.545151	30.1479	0.0207008	31.3084	0.712411	13.5	4.45772	3.50024	0.500977	3.38211	0.685694	1.86012	0.433313	11.4386	0.00429112	6.23042	12.9073	0.0201174
material11	10	249.861	190364	1476.99	298.969	3.54452	0.976566	2.21034	1.32346	0.0091983	7.5801	0.579914	0.532501	-0.447728	0.993672	0.99714	0.964822	0.400527	0.0514717	26.5334	5.84489	726.983	298.969	0.0325144	79.9659	10.3727	774.796	0.863156	0.0466611	0.176478	0.458758	0.642841	51.038	0.0218425	61.5377	0.944355	17.5	6.4993	6.49841	0.499878	4.39291	0.538072	2.10864	0.30268	19.2977	0.0026721	6.14778	19.9135	0.0207622
material21	10	364.576	211421	-1203.54	327.134	4.05786	0.975495	2.28094	1.47588	0.0057566	7.89514	0.539504	0.485862	-0.421622	0.992609	0.996905	0.961856	0.421989	0.0222099	33.6932	5.97932	1095.19	327.134	0.0335987	109.153	7.83122	874.876	0.455673	0.0346789	0.205771	0.503927	0.662207	70.5894	0.0175882	89.8886	0.992091	18	8.27156	9	0.500977	4.63364	0.505472	1.92951	-0.18205	21.4707	0.00146737	5.79542	21.2965	0.0221176
material31	10	418.75	192018	-2723.12	276.754	5.02643	0.964327	2.4029	1.63906	0.00601702	7.88145	0.517241	0.45924	-0.385116	0.988292	0.996179	0.957964	0.411643	0.0175843	37.4603	5.85813	1275.45	276.754	0.0389883	123.894	6.88336	827.495	0.35478	0.0290167	0.23738	0.535286	0.691999	81.849	0.0175128	103.386	0.918954	18	9.20544	10.002	0.500977	4.31812	0.555117	2.39741	-0.565964	18.6462	0.00123111	5.22081	23.8255	0.0212322
material41	10	422.029	206460	-1763.23	315.904	5.89793	0.963346	2.50454	1.85076	0.00444972	8.14997	0.477292	0.409165	-0.375244	0.98835	0.995517	0.952684	0.391488	0.0148018	37.1229	5.99649	1284.76	315.904	0.0398955	124.112	5.37364	668.477	0.295868	0.0276491	0.29876	0.593807	0.737466	88.6196	0.0174646	104.32	0.976808	18	9.12467	9.50098	0.500977	4.58922	0.515989	2.02284	-0.302167	21.0609	0.00148855	4.96732	24.1638	0.025417
material51	10	351.953	165511	-593.629	283.938	5.05393	0.965024	2.40787	1.65535	0.00507466	8.00402	0.512223	0.453229	-0.38988	0.989582	0.995938	0.956412	0.413219	0.0154444	33.5995	5.94902	1048.49	283.938	0.0366937	110.391	6.69792	660.929	0.368128	0.0315334	0.241666	0.541303	0.694127	76.2682	0.0181443	87.0019	0.999969	17.5	8.25583	8.49792	0.499878	4.34096	0.500021	2.02393	-0.120185	18.8439	0.00191669	5.39138	19.4537	0.0234371
material61	10	309.312	132686	-385.955	243.887	4.34896	0.964961	2.32462	1.52334	0.00664656	7.75267	0.534407	0.479269	-0.407048	0.990443	0.996291	0.958592	0.414037	0.0252986	31.5865	5.8401	906.765	243.887	0.0370952	101.231	8.24735	674.606	0.462014	0.0335024	0.215949	0.510637	0.674742	68.4038	0.0186724	76.4117	0.999884	17	7.75847	8.00195	0.498047	4.0272	0.50008	2.18946	-0.100919	16.2183	0.00185872	5.62739	19.5067	0.0192038
material71	10	356.075	153888	-1568.39	259.416	4.2715	0.967602	2.31699	1.54262	0.00601113	7.77834	0.525056	0.466906	-0.404333	0.990248	0.996352	0.95798	0.41081	0.0168131	34.1929	5.85106	1062.68	259.416	0.0379645	106.876	7.67313	847.96	0.329138	0.0339001	0.230727	0.52363	0.689666	72.1015	0.0190478	87.8114	0.971179	17	8.39231	8.99805	0.498047	4.16908	0.519844	2.21746	-0.361001	17.3812	0.0014814	5.70536	19.0099	0.0203969
material81	10	372.439	183874	-2504.91	290.699	3.63502	0.9753	2.21411	1.43546	0.00709346	7.60568	0.536995	0.482225	-0.426104	0.99183	0.996887	0.960659	0.428246	0.0202885	34.6798	5.80614	1124.39	290.699	0.0375075	105.991	7.38398	895.349	0.370506	0.0366546	0.211197	0.513024	0.665589	67.0067	0.0186303	91.6065	0.936778	17	8.49914	9.50024	0.498047	4.40137	0.543178	2.08561	-0.470508	19.372	0.00124206	6.05577	18.5581	0.0213181
material91	10	240.703	103373	-750.947	253.727	1.95616	0.984699	1.83217	1.05022	0.0118474	6.9268	0.600318	0.563583	-0.496706	0.994846	0.997841	0.967015	0.485599	0.0435371	26.6654	5.57101	698.698	253.727	0.0341635	71.4432	10.63	815.4	0.842954	0.0501749	0.123764	0.422989	0.532565	35.4404	0.0180026	58.8684	0.998946	15	6.50754	7.5	0.501709	4.06465	0.500731	1.57223	-0.143693	16.5214	0.00161791	6.9209	14.17	0.0201348
material101	10	108.956	42738.6	811.424	151.665	1.38752	0.981869	1.65235	0.848103	0.0215822	6.30615	0.654515	0.629419	-0.510242	0.993326	0.99761	0.96689	0.479864	0.0866891	16.8982	5.17499	289.098	151.665	0.0366918	41.9682	15.2628	500.036	1.91034	0.0710778	0.0782	0.3513	0.42676	19.7876	0.0175031	26.4815	0.690363	12	4.09693	3.50098	0.500977	3.11413	0.698763	1.88991	0.475918	9.69782	0.00468021	6.89886	10.6028	0.0178999
material11	none	373.856	429337	2349.91	495.135	12.6911	0.950018	2.86566	2.24811	0.0101831	8.24132	0.524672	0.47009	-0.355539	0.985731	0.992042	0.949329	0.324641	0.0712822	31.8273	5.97468	1163.49	495.135	0.0313633	120.426	8.14672	729.735	0.812614	0.0452592	0.265159	0.53316	0.732872	88.4053	0.0247121	92.0372	0.990224	19.5	7.72074	6.99829	0.499878	5.69464	0.506761	1.73832	0.258728	32.4289	0.0039859	2.54775	56.003	0.0674974
material21	none	443.232	387158	-953.107	465.988	14.5093	0.939607	3.06993	2.67217	0.00479303	8.74448	0.449907	0.379748	-0.304358	0.978102	0.991271	0.9409	0.304263	0.0383505	36.3518	6.12617	1379.57	465.988	0.0356248	141.069	5.18771	544.714	0.521105	0.0310446	0.348257	0.622314	0.776227	110.237	0.0174324	109.938	0.992589	20	8.88408	8.99902	0.498047	5.56891	0.505128	1.73115	-0.0492573	31.0127	0.00340657	2.21726	67.2489	0.067519
material31	none	484.76	310520	-1895.91	380.204	16.3278	0.917647	3.1561	2.92369	0.00330929	8.88733	0.409634	0.331627	-0.268192	0.967609	0.989731	0.934062	0.299363	0.0269989	39.6883	6.10187	1508.25	380.204	0.0409771	153.8	3.79716	448.239	0.277895	0.0246379	0.396178	0.673361	0.795141	123.633	0.0153763	120.693	0.960279	19.5	9.72931	10.0023	0.499878	5.10244	0.527279	2.06439	-0.224592	26.0349	0.00369976	2.06056	62.7396	0.0674968
material41	none	486.526	337948	-1322.14	426.92	16.959	0.923587	3.18202	2.99405	0.00322473	8.93919	0.403159	0.324515	-0.273629	0.970166	0.989338	0.932595	0.298108	0.0271909	39.1936	6.1509	1518.74	426.92	0.0393453	153.712	3.72905	436.814	0.279556	0.025549	0.408715	0.681154	0.802516	124.138	0.0164435	121.171	0.983087	19.5	9.60557	10.0023	0.499878	5.3763	0.511678	1.81034	-0.120969	28.9046	0.0036044	2.08095	61.9983	0.0745296
material51	none	413.829	277497	302.352	382.226	14.5627	0.926597	3.05985	2.67664	0.00378949	8.74715	0.438753	0.366789	-0.294342	0.97527	0.990375	0.938017	0.31909	0.0239024	35.8839	6.10274	1269.14	382.226	0.0378402	138.026	4.44784	419.977	0.319115	0.0283362	0.356021	0.639788	0.774418	109.834	0.017615	102.976	0.996899	19	8.78747	8.49805	0.500977	5.07522	0.502148	1.87754	0.0604375	25.7578	0.00404894	2.24351	58.0152	0.0617421
material61	none	366.469	211441	924.952	317.513	13.8892	0.916179	3.04299	2.61902	0.00573038	8.51888	0.449382	0.378556	-0.296509	0.973896	0.990781	0.939198	0.308994	0.0332852	34.0918	5.97544	1108.04	317.513	0.0392847	127.186	5.25339	412.263	0.275028	0.0297599	0.353284	0.625984	0.779444	102.334	0.0196921	91.0352	0.999996	19	8.32547	7.50073	0.500977	4.66076	0.500003	2.08028	0.166267	21.7226	0.00474765	2.24464	59.1348	0.051982
material71	none	429.902	218785	-831.293	315.042	14.3255	0.913012	3.0821	2.77663	0.0035931	8.70916	0.415668	0.337457	-0.278252	0.969594	0.990927	0.936834	0.302617	0.0182672	37.6682	6.03158	1315.92	315.042	0.0434767	136.939	3.63708	403.271	0.170465	0.0279306	0.398071	0.678443	0.794384	109.988	0.0188233	106.532	0.985383	19.5	9.19508	9.49768	0.499878	4.6887	0.510097	2.14168	-0.142429	21.9839	0.00382107	2.15504	60.8386	0.0547973
material81	none	464.31	259802	-2539.63	332.932	13.4462	0.922361	3.04623	2.77597	0.00340221	8.68556	0.401277	0.319148	-0.272936	0.967354	0.991429	0.936451	0.302546	0.02223	39.2142	5.99973	1436.13	332.932	0.0470626	141.886	2.98154	387.631	0.171254	0.0284096	0.42363	0.708537	0.801757	113.936	0.0180865	114.672	0.945419	19.5	9.56027	10.0023	0.499878	4.82436	0.537353	2.20652	-0.378524	23.2744	0.00319771	2.1457	62.8744	0.0579304
material91	none	313.91	180474	-1325.15	308.532	9.27784	0.941614	2.80619	2.24742	0.00698955	8.1961	0.454183	0.381063	-0.309122	0.974712	0.992216	0.940836	0.337647	0.0547897	30.9255	5.79718	939.963	308.532	0.0458231	106.575	4.22916	307.242	0.448029	0.0380817	0.335579	0.637964	0.753722	83.6945	0.0194249	76.8143	0.997619	17	7.47466	8.00195	0.498047	4.57661	0.501649	1.8101	-0.161316	20.9454	0.00404792	2.46861	43.8865	0.0554151
material101	none	184.746	128972	1442.33	260.192	8.62333	0.935842	2.74908	2.0739	0.0149789	7.74363	0.491701	0.426745	-0.322375	0.974176	0.991873	0.942391	0.3417	0.0957819	22.0775	5.55184	533.289	260.192	0.0450511	73.6488	5.43004	197.254	0.803455	0.0527256	0.296224	0.59146	0.735779	59.3665	0.024559	45.2619	0.856493	16	5.30623	4.5	0.5	4.13625	0.596127	1.95877	0.428379	17.1086	0.00725758	2.6869	38.7331	0.0462587
[truncated: 1 more columns]

## Sheet: SubsetxIter_64Levels
ROI	SubsetsxIterations	-333-1AutoCorrelation	-333-1ClusterProminence	-333-1ClusterShade	-333-1ClusterTendendcy	-333-1Contrast	-333-1Correlation	-333-1DifferenceEntropy	-333-1Dissimilarity	-333-1Energy	-333-1Entropy	-333-1Homogeneity	-333-1Homogeneity2	-333-1InformationMeasureCorr1	-333-1InformationMeasureCorr2	-333-1InverseDiffMomentNorm	-333-1InverseDiffNorm	-333-1InverseVariance	-333-1MaxProbability	-333-1SumAverage	-333-1SumEntropy	-333-1SumVariance	-333-1Variance	-333GrayLevelNonuniformity	-333HighGrayLevelRunEmpha	-333LongRunEmphasis	-333LongRunHighGrayLevelEmpha	-333LongRunLowGrayLevelEmpha	-333LowGrayLevelRunEmpha	-333RunLengthNonuniformity	-333RunPercentage	-333ShortRunEmphasis	-333ShortRunHighGrayLevelEmpha	-333ShortRunLowGrayLevelEmpha	EnergyNorm	GlobalEntropy	GlobalMax	GlobalMean	GlobalMedian	GlobalMin	GlobalStd	GlobalUniformity	Kurtosis	Skewness	Variance	Busyness	Coarseness	Complexity	Contrast
material11	8x2	923.018	3.02554e+06	14214	1279.18	22.2835	0.965756	3.20855	2.99595	0.00407545	9.38071	0.465618	0.404346	-0.363537	0.992227	0.994402	0.956645	0.312309	0.0262139	49.3475	6.71356	3096.83	1279.18	0.0145615	1090.36	2.93605	2597.77	0.0558049	0.0115807	0.516342	0.743456	0.856896	940.526	0.00900576	996.234	2.21837	64	25.662	22.2256	2.33813	18.3769	0.22442	1.84511	0.343456	337.712	0.00193626	0.549381	2844.25	0.310103
material21	8x2	1072.29	2.39076e+06	-4045.66	1137.82	23.0882	0.960224	3.3543	3.36227	0.00245774	9.73252	0.399219	0.323714	-0.323189	0.988193	0.994161	0.950993	0.287884	0.0217549	56.3419	6.78649	3593.57	1137.82	0.014997	1261.91	2.20539	2249.57	0.0408787	0.00824156	0.615302	0.811614	0.891542	1132.57	0.00649729	1159.74	2.16644	64	29.2309	31.2234	2.32275	17.4731	0.235271	1.79722	-0.06935	305.309	0.00150798	0.518923	2772.7	0.296429
material31	8x2	1225.17	2.2653e+06	-11053.8	1011.95	28.5783	0.94507	3.49408	3.79349	0.00191574	9.86318	0.361887	0.279864	-0.291978	0.982699	0.992828	0.945182	0.267417	0.0146876	62.5883	6.75513	4129.3	1011.95	0.0162589	1452.2	2.00931	2190.02	0.0350118	0.00622918	0.67429	0.845797	0.911454	1337.45	0.00506682	1327.39	2.10064	64	32.4076	34.0381	2.35352	16.6477	0.259501	2.11954	-0.306919	277.146	0.00136162	0.486519	2945.81	0.286191
material41	8x2	1208.06	2.33789e+06	-6688.19	1106	29.6754	0.94774	3.53924	3.94002	0.00180123	9.9297	0.350244	0.26666	-0.295787	0.983951	0.992539	0.943083	0.257225	0.0136633	61.2854	6.81018	4073.56	1106	0.015474	1422.2	1.9155	2111.45	0.0326536	0.00645223	0.69712	0.85657	0.919295	1315.84	0.00526422	1308.88	2.17785	64	31.7566	32.5461	2.33813	17.3322	0.236036	1.86131	-0.152929	300.405	0.00136858	0.48762	2931.15	0.309677
material51	8x2	1037.77	2.05464e+06	858.41	1027.41	25.929	0.950768	3.40527	3.52272	0.00214449	9.7618	0.386051	0.308864	-0.317636	0.987388	0.993489	0.948967	0.289808	0.0138464	56.1214	6.78472	3461.51	1027.41	0.0152305	1265.89	2.1263	1892.77	0.0371037	0.00706469	0.651237	0.830807	0.904509	1168.67	0.00577695	1129.65	2.14343	64	29.1967	27.9319	2.33813	16.6498	0.24023	1.91871	0.0478003	277.217	0.00166447	0.513824	2785.74	0.271592
material61	8x2	953.505	1.74239e+06	1963.95	902.706	24.9545	0.946199	3.39482	3.45894	0.00299583	9.55568	0.397165	0.321622	-0.324124	0.987515	0.993718	0.949806	0.282266	0.0183137	54.1873	6.68491	3159.19	902.706	0.0159489	1194.8	2.33828	1861.31	0.0359558	0.00713322	0.619361	0.808914	0.895096	1101.99	0.00588163	1041.72	2.09368	64	28.2289	27.0552	2.38428	15.6478	0.250609	2.10425	0.0894898	244.852	0.00178887	0.512441	2863.3	0.241008
material71	8x2	1105.36	1.84035e+06	-7254.86	913.027	24.6623	0.947398	3.41427	3.57352	0.0019813	9.70743	0.371242	0.289891	-0.308685	0.98544	0.99377	0.947934	0.272725	0.0129052	59.4397	6.71872	3692.52	913.027	0.0168437	1303.2	1.87536	2057.05	0.0230337	0.0072086	0.659347	0.842696	0.904425	1190.38	0.00609932	1199.45	2.0745	64	30.8	32.0616	2.3689	15.8372	0.259661	2.12795	-0.235823	250.816	0.00135268	0.505467	2868.38	0.250386
material81	8x2	1189.67	2.27556e+06	-14984.2	1026.28	22.0523	0.957929	3.35488	3.46302	0.00233014	9.58092	0.366703	0.283418	-0.311918	0.9854	0.994398	0.94919	0.276826	0.0156242	61.2735	6.65347	4009.63	1026.28	0.0180366	1376.83	1.75248	2089.55	0.027445	0.00779597	0.68062	0.858457	0.910115	1259.66	0.0063747	1283.59	2.02841	64	31.682	34.7072	2.3689	16.7289	0.274558	2.05207	-0.406981	279.856	0.00112804	0.5159	2949.39	0.273746
material91	8x2	1064	2.50992e+06	-8767.53	1225.72	18.6849	0.96997	3.24031	3.15702	0.00376252	9.40462	0.387455	0.307102	-0.337107	0.988901	0.99524	0.953389	0.297003	0.0242867	55.2175	6.62721	3586.73	1225.72	0.0181541	1280.06	2.07521	1894.09	0.0472684	0.00812051	0.635408	0.829398	0.896591	1175.06	0.00565866	1144.81	2.112	64	28.6219	32.8845	2.58423	18.045	0.245985	1.62059	-0.141052	325.621	0.0012433	0.535344	2934.31	0.306937
material101	8x2	637.859	2.02184e+06	15175.1	1045.9	18.5059	0.965228	3.19605	2.99168	0.00817753	8.92358	0.422226	0.351353	-0.350541	0.988673	0.995295	0.955988	0.320235	0.0451128	39.039	6.37636	2112.75	1045.9	0.0212912	838.987	2.44766	1188.33	0.0711668	0.0118013	0.568335	0.788914	0.872759	777.752	0.00777986	696.067	2.01466	64	20.6266	15.6195	2.67651	16.4514	0.265986	1.90683	0.514035	270.648	0.00217567	0.551283	3275.66	0.247656
material11	8x4	966.762	3.03529e+06	11331.2	1306.78	30.287	0.954696	3.39039	3.48485	0.00419718	9.53442	0.443017	0.380327	-0.332777	0.988824	0.992472	0.950398	0.297878	0.0351355	50.8975	6.70696	3259.58	1306.78	0.0149148	1151.67	2.64652	2341.75	0.0574589	0.0112267	0.540516	0.763975	0.864534	1004.23	0.00875575	1041.66	2.23375	64	26.3335	23.1331	2.32275	18.6606	0.220675	1.76607	0.279994	348.217	0.00191154	0.477961	3247.45	0.367524
material21	8x4	1104.37	2.45965e+06	-3865.99	1167.6	32.6442	0.945604	3.58932	4.02489	0.00200522	9.99063	0.370859	0.29404	-0.285945	0.982009	0.991814	0.942322	0.258762	0.0192894	57.2933	6.81021	3716.14	1167.6	0.0148256	1299.84	2.01376	2107.17	0.0357066	0.00802696	0.644078	0.82951	0.9009	1175.87	0.00648709	1195.31	2.19293	64	29.6429	30.9312	2.29199	17.7938	0.230077	1.753	-0.0547996	316.62	0.00174831	0.443366	3200.41	0.359458
material31	8x4	1229.39	2.09818e+06	-8422.96	983.345	37.9883	0.925611	3.70419	4.45431	0.00143008	10.1337	0.330516	0.246449	-0.253527	0.973272	0.99053	0.9365	0.238284	0.0109794	63.0255	6.78124	4146.77	983.345	0.0161584	1444.97	1.7105	2041.36	0.023933	0.00612706	0.711712	0.869339	0.921993	1342.65	0.00519599	1334.08	2.13403	64	32.5636	33.4229	2.30737	16.5439	0.250127	2.08462	-0.241384	273.701	0.00158435	0.419975	3377.33	0.327363
material41	8x4	1222.58	2.22398e+06	-5476.5	1091.29	39.2678	0.930534	3.73579	4.57083	0.00136253	10.1905	0.323725	0.238786	-0.257742	0.975174	0.990204	0.934907	0.230569	0.0112682	61.954	6.83133	4129.8	1091.29	0.0154895	1428.4	1.66967	1999.68	0.0234233	0.00621081	0.725771	0.875555	0.926705	1328.6	0.0053203	1326.1	2.1756	64	32.0258	32.6538	2.30737	17.3338	0.23686	1.8238	-0.12369	300.459	0.00155285	0.422246	3342.4	0.357625
material51	8x4	1103.39	2.10204e+06	1399.56	1047.71	35.7253	0.934052	3.63521	4.19393	0.00155269	10.077	0.352845	0.272604	-0.276782	0.980172	0.991112	0.940179	0.257392	0.00989516	58.3229	6.83111	3699.12	1047.71	0.01523	1320.91	1.7845	1880.47	0.022065	0.00656349	0.685119	0.854783	0.913512	1225.16	0.00562317	1200.25	2.16624	64	30.2259	28.8394	2.33813	16.9311	0.237676	1.89121	0.0608426	286.662	0.00189416	0.43843	3165.7	0.329127
material61	8x4	958.557	1.54121e+06	3685.62	852.084	33.2291	0.924933	3.59895	4.05015	0.00249053	9.80167	0.368169	0.2907	-0.281963	0.979766	0.991692	0.942014	0.257037	0.0172806	54.9124	6.69043	3177.44	852.084	0.016442	1177.96	1.96306	1746.1	0.0209486	0.00674629	0.653312	0.833515	0.904316	1091.51	0.00588842	1046.96	2.06156	64	28.4718	26.686	2.33813	15.3728	0.260097	2.09923	0.153877	236.322	0.00206702	0.441524	3280.11	0.269919
material71	8x4	1123.95	1.62069e+06	-4443.01	852.176	33.8514	0.923588	3.64407	4.26337	0.00149748	9.99352	0.336636	0.252334	-0.265342	0.976215	0.991508	0.938764	0.237003	0.00933731	60.642	6.74249	3757.34	852.176	0.0169565	1313.39	1.62771	1881.7	0.0152517	0.0065132	0.707494	0.871244	0.91914	1214.07	0.00586569	1218.71	2.07799	64	31.2758	31.7156	2.33813	15.5094	0.258611	2.15959	-0.166798	240.543	0.0016653	0.430618	3298.85	0.282058
material81	8x4	1181.53	1.83754e+06	-11558.2	887.078	30.3143	0.933912	3.58248	4.16159	0.0015043	9.91079	0.325874	0.237941	-0.262732	0.97473	0.992338	0.939721	0.235615	0.00923495	62.2041	6.68208	3969.77	887.078	0.0183327	1344.96	1.47384	1897.45	0.0162423	0.00733457	0.74564	0.894051	0.929962	1247.2	0.00660287	1276.18	2.01335	64	32.0394	34.0227	2.30737	15.8009	0.277694	2.20395	-0.396545	249.668	0.00136571	0.436363	3388.92	0.288762
material91	8x4	1021.25	2.07687e+06	-8582.02	1063.64	26.2899	0.951758	3.47757	3.7962	0.00262444	9.73095	0.350389	0.265819	-0.287996	0.980889	0.993344	0.944732	0.258876	0.0187345	55.2057	6.6529	3421.01	1063.64	0.0184943	1221.85	1.82833	1667.85	0.0376388	0.00799143	0.683696	0.856344	0.91268	1137.98	0.00603332	1099.35	2.06497	64	28.447	31.3387	2.49194	17.0335	0.255347	1.75813	-0.170249	290.139	0.00152073	0.448366	3374.32	0.326563
material101	8x4	691.683	2.02492e+06	12156.5	1039.08	28.9097	0.945862	3.50732	3.80992	0.00519987	9.43538	0.372221	0.294809	-0.298943	0.98169	0.992725	0.945015	0.275102	0.0349006	41.9114	6.51665	2291.87	1039.08	0.0208065	886.65	2.04297	1144.14	0.0540893	0.0110513	0.644686	0.83122	0.901023	836.653	0.0081395	755.003	2.05989	64	21.925	19.2109	2.63037	16.5632	0.254082	1.9314	0.442074	274.339	0.00274119	0.455101	3601.6	0.304156
material11	4x1	648.43	2.46748e+06	20137.3	1060.85	6.46938	0.987877	2.464	1.59307	0.0118097	8.24433	0.578745	0.533001	-0.489821	0.997618	0.998336	0.975844	0.368952	0.0679877	39.2344	6.41103	2138.23	1060.85	0.0136811	861.903	5.33658	2738.03	0.149323	0.0123033	0.369134	0.628598	0.792996	726.317	0.0074733	708.223	2.05337	64	20.8576	17.196	2.38428	16.5285	0.260889	2.20753	0.606605	273.191	0.00184467	0.765101	2476.36	0.180149
material21	4x1	920.738	2.19166e+06	-2511.73	1145.75	7.43571	0.987104	2.60779	1.86136	0.00660797	8.6347	0.513876	0.456485	-0.452584	0.996795	0.998085	0.971753	0.386997	0.0474234	50.4444	6.55477	3072.05	1145.75	0.0152778	1127.42	3.62965	2819.35	0.0909806	0.00860783	0.465787	0.710535	0.835012	963.644	0.00547949	998.455	2.0896	64	26.4606	29.6853	2.41504	17.2713	0.24692	1.64461	-0.0331542	298.299	0.000960835	0.736348	2272.79	0.203911
material31	4x1	1248.54	2.74823e+06	-21757.9	1219.4	10.4243	0.98305	2.78026	2.16507	0.00460218	8.77906	0.48509	0.423514	-0.420948	0.995366	0.997331	0.967519	0.376999	0.0310798	61.5238	6.54096	4242.51	1219.4	0.0175044	1505.49	3.39495	3311.64	0.0716461	0.0057103	0.507802	0.739056	0.853249	1305.36	0.00366908	1347.59	2.01922	64	32.0525	38.3601	2.55347	17.8951	0.280263	1.77537	-0.466826	320.234	0.000696739	0.689655	2351.58	0.233155
material41	4x1	1150.66	2.45476e+06	-14557.9	1161.12	10.3415	0.982346	2.81933	2.24012	0.0041422	8.89989	0.467881	0.401113	-0.423379	0.995805	0.997347	0.966306	0.361919	0.0322652	58.7526	6.62861	3878.03	1161.12	0.0163485	1388.67	3.25009	2943.9	0.0714709	0.00573057	0.540324	0.756384	0.867954	1224.16	0.00368511	1244.6	2.03573	64	30.6534	34.5303	2.49194	17.4636	0.266469	1.76176	-0.33032	304.977	0.00081958	0.691639	2278.85	0.22147
material51	4x1	1089.31	2.50972e+06	-7563.07	1192.7	10.8177	0.982023	2.80752	2.20895	0.00430134	8.94481	0.481593	0.419397	-0.432238	0.99639	0.997232	0.9669	0.37305	0.0333741	56.3504	6.6873	3659.13	1192.7	0.0147593	1353.98	3.42443	2837.42	0.0684357	0.00629723	0.507357	0.738157	0.853581	1191.08	0.00400636	1182.46	2.09778	64	29.5205	31.854	2.61499	17.6354	0.25078	1.72635	-0.1503	311.008	0.000972769	0.700949	2203.13	0.222919
material61	4x1	969.28	2.16053e+06	-5842.49	1100.49	9.38456	0.983089	2.71659	2.03507	0.00577518	8.66593	0.503495	0.445499	-0.447419	0.996611	0.997594	0.969382	0.380777	0.0395955	52.7827	6.55862	3237.16	1100.49	0.0157192	1233.99	3.48473	2712.57	0.0688185	0.00696775	0.474412	0.719248	0.837999	1081.75	0.0041112	1057.31	2.02632	64	27.7677	29.9622	2.64575	16.9196	0.265244	1.74657	-0.126901	286.272	0.000952185	0.712687	2281.61	0.201704
material71	4x1	1099.57	2.81532e+06	-11434.1	1347.55	9.00169	0.986729	2.70139	2.00042	0.00711696	8.55633	0.50715	0.44887	-0.450075	0.996521	0.99769	0.969857	0.375252	0.0499762	55.3148	6.4946	3730.96	1347.55	0.01625	1364.13	3.56484	3188.27	0.0847039	0.00736041	0.45382	0.708411	0.826925	1173.24	0.00386828	1189.92	2.05809	64	29.0041	34.5303	2.66113	18.6734	0.262271	1.51722	-0.192725	348.695	0.000805136	0.715877	2385.76	0.245433
material81	4x1	1116.82	3.40035e+06	-5169.05	1566.71	7.82677	0.990058	2.6297	1.86713	0.00984713	8.2963	0.525053	0.469666	-0.473716	0.997096	0.997987	0.971745	0.374846	0.0603723	53.9297	6.40058	3825.73	1566.71	0.0162343	1392.17	3.96617	3405.72	0.113295	0.00799811	0.434229	0.691373	0.819201	1187.34	0.00388167	1202.39	2.05983	64	28.2767	34.4841	2.63037	20.0707	0.26992	1.36984	-0.0457291	402.834	0.000784737	0.736558	2469.3	0.275966
material91	4x1	855.735	3.56813e+06	23876.6	1533.69	5.95608	0.992263	2.47642	1.61928	0.0172143	7.90999	0.561814	0.511851	-0.507736	0.9977	0.998463	0.975317	0.369107	0.0873728	43.534	6.2461	2924.07	1533.69	0.0153589	1156.29	4.73507	2634.36	0.150599	0.00971573	0.383128	0.651442	0.79423	989.436	0.00414841	926.523	2.00677	64	23.2181	14.6582	2.81494	19.6841	0.280823	1.54146	0.432527	387.464	0.00108387	0.780679	2559.09	0.250348
material101	4x1	416.741	3.12188e+06	39142.9	976.472	4.5728	0.990678	2.24987	1.29576	0.0402512	6.93095	0.633546	0.595049	-0.531421	0.996679	0.998781	0.979895	0.344147	0.138826	26.3641	5.61366	1407.05	976.472	0.0179108	725.714	6.80046	1517.67	0.219297	0.0132668	0.283995	0.567149	0.73562	635.811	0.00524957	480.086	1.72274	64	15.1992	6.7063	3.15332	15.7825	0.376611	3.38247	1.32319	249.087	0.00230736	0.80646	2987.74	0.161066
material11	20x2	931.141	2.75097e+06	9741.91	1249.84	30.9706	0.951639	3.40698	3.53035	0.00442653	9.50599	0.440273	0.377086	-0.326761	0.987723	0.992306	0.949806	0.295287	0.0377596	50.0569	6.67017	3132.25	1249.84	0.0155597	1104.9	2.49808	2200.26	0.0544519	0.0118546	0.545319	0.770231	0.865001	963.009	0.00924238	1003.42	2.19196	64	25.8655	22.9177	2.29199	18.2871	0.228097	1.74752	0.264305	334.418	0.0018695	0.465645	3407.99	0.362198
material21	20x2	1090.43	2.40876e+06	-3685.3	1160.9	34.937	0.941569	3.6342	4.16196	0.00204866	10.0131	0.366834	0.289948	-0.27795	0.98008	0.991257	0.940585	0.252216	0.0205043	56.8837	6.79624	3669.65	1160.9	0.0149257	1291.68	1.99682	2019.16	0.0368638	0.00814317	0.652719	0.834173	0.903966	1175.97	0.00654024	1180.69	2.18437	64	29.4072	30.5159	2.29199	17.7741	0.231408	1.7354	-0.0481735	315.918	0.00177992	0.426424	3358.78	0.372699
material31	20x2	1204.22	1.96238e+06	-7852.68	953.767	39.6092	0.920254	3.73693	4.56442	0.0013659	10.162	0.326154	0.241907	-0.244943	0.970252	0.990132	0.935065	0.233206	0.0107594	62.4718	6.76851	4056.63	953.767	0.0163571	1412.61	1.69909	1986.28	0.0238914	0.00612294	0.7159	0.872615	0.922983	1312.01	0.00522584	1307.7	2.11241	64	32.2628	33.0383	2.29199	16.3346	0.253997	2.07297	-0.235708	266.818	0.00160113	0.406174	3515.35	0.329821
material41	20x2	1217.4	2.16406e+06	-5303.54	1079.05	41.6765	0.925626	3.77752	4.71572	0.00128941	10.2405	0.318484	0.23334	-0.249113	0.972496	0.989622	0.933065	0.224699	0.0104332	61.9051	6.82978	4112.34	1079.05	0.0155456	1423.12	1.63912	1968.1	0.0223167	0.00610837	0.731684	0.879166	0.92834	1326.62	0.00523961	1321.37	2.16628	64	31.9845	32.6077	2.29199	17.2734	0.239002	1.81502	-0.121088	298.372	0.00160114	0.406634	3465.6	0.368682
material51	20x2	1089.43	2.00702e+06	1536.92	1025.89	37.7498	0.929018	3.67581	4.32655	0.00148006	10.1195	0.346957	0.266484	-0.267163	0.977689	0.990623	0.938459	0.252754	0.00936764	58.0482	6.82231	3649.98	1025.89	0.0153585	1304.12	1.75243	1835.8	0.0213871	0.00644211	0.693297	0.859208	0.91615	1213.25	0.00556186	1186.02	2.15049	64	30.0659	28.6086	2.32275	16.7948	0.241109	1.88412	0.0661831	282.066	0.00193994	0.4221	3297.06	0.336194
material61	20x2	943.563	1.4614e+06	4055.33	832.123	35.0678	0.919123	3.63804	4.17456	0.00241628	9.84263	0.362638	0.284895	-0.271778	0.977117	0.991243	0.940393	0.252275	0.0179157	54.5637	6.68071	3124.9	832.123	0.0166989	1156.17	1.87365	1673.69	0.0190686	0.00672496	0.662302	0.841399	0.906266	1073.87	0.00590089	1031.12	2.03475	64	28.2701	26.363	2.30737	15.2292	0.265687	2.09242	0.170807	231.929	0.00214947	0.425458	3416.17	0.274873
material71	20x2	1120.61	1.53024e+06	-3989.08	831.71	36.4744	0.915976	3.69714	4.44474	0.00141952	10.0512	0.327865	0.242978	-0.253266	0.972519	0.990867	0.936389	0.229877	0.00798908	60.7223	6.73481	3746.36	831.71	0.0171161	1308.77	1.56587	1829.24	0.0135504	0.00634474	0.723885	0.879316	0.924356	1217.1	0.00573803	1215.77	2.06292	64	31.2904	31.5771	2.32275	15.3847	0.261047	2.14758	-0.157751	236.688	0.00172124	0.411573	3462.47	0.290071
material81	20x2	1125.24	1.56872e+06	-9892.92	815.797	31.5441	0.925546	3.60931	4.26925	0.00141964	9.93146	0.318475	0.229703	-0.250572	0.970497	0.99203	0.938254	0.231062	0.00792749	60.9647	6.65333	3765.53	815.797	0.0187272	1285.14	1.44423	1764.19	0.0161066	0.0072975	0.758582	0.89975	0.934132	1196.93	0.00665225	1216.68	1.95708	64	31.3732	33.0999	2.27661	15.2449	0.285258	2.22347	-0.386633	232.408	0.00140314	0.420441	3553.27	0.278756
material91	20x2	1022.92	2.02388e+06	-8296.11	1037.04	29.3308	0.944989	3.55488	4.02346	0.00232388	9.83592	0.339949	0.254459	-0.275014	0.978041	0.992592	0.941717	0.245583	0.0184043	55.5334	6.67097	3424.57	1037.04	0.0185626	1218.94	1.72684	1614.54	0.033413	0.00815962	0.700862	0.866538	0.917773	1140.6	0.00637987	1099.98	2.0656	64	28.5391	31.085	2.47656	16.8974	0.255613	1.7949	-0.166625	285.523	0.00163699	0.423701	3527.49	0.339907
material101	20x2	679.453	1.87955e+06	10972.1	993.143	31.2056	0.939072	3.5683	3.99049	0.00468181	9.52111	0.362632	0.28404	-0.286509	0.979074	0.992157	0.942594	0.263316	0.034848	41.9032	6.53066	2244.36	993.143	0.0208961	866.69	1.93586	1109.79	0.0487389	0.0109406	0.65813	0.839439	0.905109	820.447	0.00814825	741.852	2.04814	64	21.8579	19.4724	2.56885	16.2519	0.255256	1.95741	0.432383	264.124	0.00286462	0.43494	3745.92	0.306555
material11	32x4	924.522	2.60201e+06	7844.57	1224.12	37.0414	0.941258	3.5352	3.91573	0.00407046	9.65448	0.408668	0.341104	-0.297272	0.982679	0.990866	0.944809	0.291458	0.0337523	50.11	6.66245	3111.81	1224.12	0.0170659	1102.71	2.04288	1761.85	0.0474373	0.0129726	0.587659	0.80709	0.876741	987.276	0.0101209	988.009	2.15884	64	25.6172	22.8562	2.26123	18.2149	0.233405	1.7168	0.243092	331.784	0.00212317	0.40768	3928.02	0.410585
material21	32x4	987.866	1.99293e+06	-3436.38	1070.36	39.6295	0.928595	3.71703	4.44597	0.00234783	9.98161	0.355979	0.278988	-0.256513	0.973149	0.990116	0.936974	0.245003	0.0260358	54.0438	6.70773	3311.06	1070.36	0.0161772	1179.54	1.7687	1692.9	0.0329509	0.00936136	0.662661	0.847847	0.904231	1082.93	0.00738214	1070.51	2.06228	64	27.856	28.5933	2.21509	17.1628	0.248411	1.68004	-0.0412168	294.562	0.00192951	0.378412	3824.59	0.404674
material31	32x4	1194.91	1.93791e+06	-7721.54	960.935	47.8988	0.905041	3.87375	5.05508	0.00128171	10.3006	0.309983	0.225839	-0.22128	0.960689	0.988132	0.928852	0.216044	0.0112157	62.182	6.7669	4031.76	960.935	0.0164476	1395.55	1.52974	1881.11	0.0195809	0.00650554	0.724111	0.884015	0.92301	1299.29	0.00539876	1296.87	2.10527	64	32.0051	32.7	2.27661	16.5094	0.253748	2.00216	-0.22097	272.561	0.00180194	0.350513	4082.67	0.390795
material41	32x4	1127.84	1.85953e+06	-4881.95	1007.39	46.7208	0.911355	3.85556	4.98892	0.00129028	10.278	0.311936	0.227523	-0.227585	0.96364	0.988409	0.929684	0.217594	0.0111623	59.5878	6.77813	3796.25	1007.39	0.0162478	1319.56	1.51439	1774.2	0.0188804	0.00681999	0.732683	0.885641	0.926459	1232.14	0.00572491	1224.73	2.06863	64	30.6937	31.1926	2.23047	16.8118	0.256949	1.78034	-0.116397	282.636	0.00175954	0.3603	4005.96	0.394421
material51	32x4	1032.99	1.78849e+06	1057.91	975.481	43.2408	0.915108	3.77768	4.68045	0.00146172	10.1773	0.33157	0.250213	-0.242936	0.969566	0.989288	0.933892	0.239573	0.0111187	56.566	6.77358	3454.77	975.481	0.0161522	1230.42	1.57243	1650.53	0.0189295	0.00700909	0.706141	0.873957	0.917437	1148.66	0.00591187	1124.84	2.08547	64	29.2077	27.655	2.27661	16.485	0.252212	1.85093	0.0618147	271.756	0.00208648	0.368391	3895.85	0.371296
material61	32x4	887.268	1.25717e+06	4046.53	780.629	40.6453	0.901019	3.74092	4.55484	0.00196481	9.96395	0.339046	0.259193	-0.238379	0.965697	0.989882	0.935423	0.245352	0.0124694	53.0009	6.63584	2930.34	780.629	0.0179607	1072.47	1.59181	1448.36	0.0156998	0.00698329	0.692509	0.868042	0.912557	1001.2	0.00608236	970.343	1.96132	64	27.368	25.1941	2.26123	14.8777	0.278411	2.04634	0.189912	221.345	0.00232511	0.371857	4029.94	0.300155
material71	32x4	960.459	1.11358e+06	-2254.57	717.238	38.9927	0.896876	3.74737	4.6482	0.00140436	10.0391	0.316019	0.230325	-0.225862	0.960428	0.990231	0.93366	0.224382	0.00896151	56.2458	6.63598	3178.37	717.238	0.0183885	1126.14	1.44329	1485.08	0.0141867	0.0070604	0.742439	0.893913	0.928392	1055.58	0.00625298	1043.41	1.94113	64	28.8943	28.8394	2.21509	14.4409	0.276694	2.09616	-0.107654	208.538	0.00205067	0.368651	3751.15	0.304425
material81	32x4	1161.69	1.66026e+06	-9627.81	849.844	43.4587	0.902701	3.8342	5.032	0.00128216	10.1926	0.293651	0.205246	-0.216769	0.957133	0.98911	0.92845	0.200598	0.013783	61.9707	6.68856	3905.96	849.844	0.0182787	1324.46	1.35321	1705.21	0.0156279	0.00767924	0.779019	0.911974	0.939449	1245.8	0.00676455	1249.41	2.01234	64	31.6243	33.0845	2.27661	15.79	0.272571	2.13242	-0.336656	249.325	0.00172864	0.345524	4272.6	0.364311
material91	32x4	988.422	1.97327e+06	-6500.74	1020.07	39.7799	0.924933	3.76776	4.68564	0.00251872	10.0149	0.322896	0.239109	-0.245321	0.969138	0.990029	0.933231	0.218537	0.0258252	54.5289	6.67062	3310.48	1020.07	0.01867	1179.25	1.62282	1492.83	0.0317987	0.00950313	0.711397	0.872725	0.920575	1113.89	0.00755984	1056.31	2.07761	64	27.7332	29.3623	2.4458	16.947	0.251709	1.79687	-0.0870962	287.202	0.00217562	0.349648	4239.5	0.414664
material101	32x4	647.17	1.69187e+06	10091.4	931.868	40.1941	0.917302	3.74153	4.5341	0.00433688	9.68628	0.346174	0.267512	-0.255416	0.97024	0.989975	0.935684	0.238644	0.0337549	41.1948	6.52272	2134.02	931.868	0.0227175	823.914	1.82306	1004.13	0.0466848	0.0117274	0.661319	0.843524	0.904971	786.313	0.00863642	697.691	2.01044	64	21.0891	18.7649	2.50732	15.9055	0.261995	2.02336	0.472726	252.983	0.00352807	0.366266	4515.22	0.34865
material11	15x3	949.738	2.85026e+06	9696.45	1276.2	32.4849	0.950355	3.43408	3.6174	0.00437592	9.54322	0.433892	0.370331	-0.32187	0.987065	0.991948	0.948703	0.297964	0.0372895	50.5494	6.67612	3201.06	1276.2	0.015597	1131.77	2.44068	2170.53	0.0536861	0.0117833	0.549005	0.773836	0.865859	990.334	0.0091357	1022.17	2.20749	64	26.0857	23.1177	2.29199	18.4859	0.225372	1.73621	0.258668	341.727	0.00189603	0.454959	3471.38	0.378964
material21	15x3	1077.09	2.34584e+06	-3671.99	1147.25	35.5372	0.93991	3.64503	4.20229	0.00207198	10.0125	0.36487	0.288082	-0.274738	0.979187	0.991109	0.940062	0.252649	0.021366	56.5389	6.78527	3622.68	1147.25	0.0150256	1278.11	1.98948	1989.22	0.0367274	0.00828023	0.650353	0.833607	0.902893	1163.1	0.0066729	1166.56	2.16977	64	29.2234	30.2852	2.27661	17.6795	0.233937	1.72897	-0.0487427	312.566	0.00177789	0.420166	3432.53	0.374509
material31	15x3	1216.32	2.00664e+06	-7690.3	966.754	41.2682	0.918121	3.76712	4.66562	0.00132295	10.205	0.322741	0.23829	-0.241095	0.969051	0.989732	0.933774	0.227806	0.0106412	62.7679	6.78055	4101.34	966.754	0.0161886	1426.15	1.66407	1990	0.023017	0.00603952	0.715875	0.873909	0.922515	1324.58	0.00512363	1321.05	2.12856	64	32.4076	33.1152	2.29199	16.456	0.250401	2.06238	-0.224908	270.801	0.00165346	0.397173	3572.65	0.342405
material41	15x3	1208.96	2.14287e+06	-5284.98	1075.25	42.4978	0.923958	3.79042	4.75564	0.00129817	10.246	0.318271	0.233449	-0.246542	0.971566	0.989426	0.932586	0.2239	0.0109477	61.6692	6.82414	4083.23	1075.25	0.0155986	1414.08	1.64666	1944.53	0.0234314	0.00617761	0.732611	0.880037	0.928511	1319.13	0.00526748	1312.22	2.15654	64	31.8512	32.4077	2.29199	17.2549	0.241111	1.80851	-0.120832	297.731	0.00161853	0.400366	3532.34	0.373861
material51	15x3	1099.03	2.02223e+06	1337.19	1032.06	39.0132	0.927151	3.69855	4.40205	0.00145313	10.1442	0.343935	0.263344	-0.263204	0.976631	0.990319	0.937499	0.250261	0.00962329	58.3359	6.82331	3685.61	1032.06	0.0153807	1312.76	1.72996	1844.98	0.0209311	0.00630004	0.694634	0.860877	0.916205	1220.91	0.0053996	1196.07	2.15443	64	30.1993	28.7932	2.33813	16.8548	0.240349	1.87524	0.0602457	284.083	0.00195061	0.413025	3373.69	0.346135
material61	15x3	972.718	1.54401e+06	4107.43	858.143	37.2608	0.916773	3.67728	4.30492	0.00227891	9.90418	0.35714	0.279286	-0.2668	0.976017	0.990715	0.938738	0.249552	0.0161808	55.4075	6.69909	3230.65	858.143	0.0165932	1188.83	1.85411	1706.97	0.0186824	0.00666767	0.666149	0.843949	0.907434	1105.29	0.00585511	1061.81	2.06064	64	28.6714	26.7014	2.32275	15.4845	0.260993	2.07785	0.166775	239.771	0.00221756	0.413599	3480.53	0.29232
material71	15x3	1104.69	1.49075e+06	-3503.53	822.118	37.1701	0.913486	3.70996	4.49348	0.00140467	10.0634	0.325566	0.240801	-0.249554	0.971226	0.990695	0.935751	0.229938	0.00763658	60.2811	6.72954	3689.88	822.118	0.0171425	1291.25	1.5501	1790.29	0.013435	0.00646226	0.723726	0.880826	0.923831	1200.75	0.00585214	1199.05	2.05734	64	31.0585	31.2542	2.30737	15.3111	0.261755	2.14242	-0.142387	234.429	0.00176395	0.405185	3525.96	0.291884
material81	15x3	1165.64	1.68756e+06	-10360.6	848.228	33.9801	0.922966	3.66193	4.43354	0.00136337	10.0046	0.312887	0.224058	-0.245423	0.969081	0.99143	0.936119	0.223103	0.00938182	62.0347	6.67894	3912.49	848.228	0.0183967	1326.71	1.4249	1797.52	0.0158865	0.00730155	0.762618	0.902585	0.935065	1236	0.00661381	1258.07	1.9939	64	31.8702	33.592	2.29199	15.5685	0.279608	2.20723	-0.379696	242.377	0.00146586	0.406545	3639.04	0.300798
material91	15x3	1010.82	1.96151e+06	-7960.65	1017.27	30.2397	0.942263	3.5763	4.09143	0.00224354	9.86291	0.336661	0.251038	-0.270072	0.976745	0.992367	0.940816	0.24307	0.0177978	55.2833	6.66942	3380.58	1017.27	0.0185688	1203.05	1.69473	1588.21	0.0318654	0.00834643	0.705083	0.869092	0.918959	1127.11	0.00662553	1087.52	2.06264	64	28.4009	30.762	2.46118	16.761	0.256116	1.80828	-0.162074	280.93	0.00168538	0.41411	3598.42	0.342058
material101	15x3	702.947	1.99735e+06	11311.6	1024.69	33.5122	0.936662	3.61696	4.12804	0.00445783	9.59338	0.358679	0.279726	-0.282098	0.978355	0.991598	0.940851	0.254387	0.0325942	42.6686	6.55802	2328.66	1024.69	0.0207843	891.711	1.91959	1136.21	0.0473395	0.0109205	0.662354	0.84166	0.906569	842.59	0.00827864	766.542	2.0714	64	22.2204	19.9185	2.59961	16.5178	0.251794	1.95529	0.429978	272.838	0.00298722	0.421018	3799.4	0.327119
[truncated: 1 more columns]

## Sheet: SubsetsxIter_FixBinSize
ROI	SubsetsxIterations	-333-1AutoCorrelation	-333-1ClusterProminence	-333-1ClusterShade	-333-1ClusterTendendcy	-333-1Contrast	-333-1Correlation	-333-1DifferenceEntropy	-333-1Dissimilarity	-333-1Energy	-333-1Entropy	-333-1Homogeneity	-333-1Homogeneity2	-333-1InformationMeasureCorr1	-333-1InformationMeasureCorr2	-333-1InverseDiffMomentNorm	-333-1InverseDiffNorm	-333-1InverseVariance	-333-1MaxProbability	-333-1SumAverage	-333-1SumEntropy	-333-1SumVariance	-333-1Variance	-333GrayLevelNonuniformity	-333HighGrayLevelRunEmpha	-333LongRunEmphasis	-333LongRunHighGrayLevelEmpha	-333LongRunLowGrayLevelEmpha	-333LowGrayLevelRunEmpha	-333RunLengthNonuniformity	-333RunPercentage	-333ShortRunEmphasis	-333ShortRunHighGrayLevelEmpha	-333ShortRunLowGrayLevelEmpha	EnergyNorm	GlobalEntropy	GlobalMax	GlobalMean	GlobalMedian	GlobalMin	GlobalStd	GlobalUniformity	Kurtosis	Skewness	Variance	Busyness	Coarseness	Complexity	Contrast
material11	8x2	343.767	406209	3163.59	468.463	8.26336	0.965333	2.61919	1.80761	0.0102197	8.0089	0.563368	0.513176	-0.402577	0.991133	0.99447	0.957343	0.335035	0.0633696	30.2468	5.96732	1057.96	468.463	0.0289543	113.316	10.8199	952.433	0.941142	0.0439113	0.220167	0.484723	0.700932	82.1614	0.0197937	84.739	0.989819	19	7.37998	6.49878	0.500977	5.50238	0.50704	1.84744	0.34456	30.2762	0.00339971	3.61255	40.3432	0.0447289
material21	8x2	410.55	339595	-940.959	428.805	8.8002	0.95978	2.7467	2.06251	0.00611297	8.37581	0.495443	0.431963	-0.359777	0.987237	0.994076	0.951021	0.348098	0.0501085	34.9599	6.07045	1263.41	428.805	0.0346294	132.396	6.47141	650.122	0.617947	0.0309787	0.283414	0.565931	0.735568	98.8922	0.0150922	101.575	0.982526	19	8.56835	8.99902	0.500977	5.30652	0.512063	1.79863	-0.0700559	28.1592	0.00271149	3.26092	40.9053	0.0459832
material31	8x2	449.871	295611	-2395.71	365.585	10.4211	0.94457	2.84436	2.27657	0.00501871	8.44068	0.462955	0.393643	-0.327312	0.981462	0.992661	0.944983	0.346787	0.0390586	38.0042	6.0124	1389.06	365.585	0.0399279	146.691	5.41259	543.143	0.476688	0.0256637	0.327305	0.609373	0.760972	113.638	0.014269	111.657	0.959881	18.5	9.33494	9.99976	0.501343	4.95143	0.527549	2.12076	-0.306152	24.5167	0.00289332	2.98099	39.1774	0.0485981
material41	8x2	451.834	317009	-1493.62	407.229	11.0256	0.947278	2.89705	2.38522	0.0046925	8.53569	0.449214	0.376811	-0.329763	0.982671	0.992617	0.943797	0.335218	0.0393924	37.565	6.08068	1398.49	407.229	0.0383662	145.504	5.06748	518.99	0.449418	0.0259781	0.346012	0.626739	0.771227	113.756	0.0145963	112.215	0.97461	19	9.22728	9.5	0.500977	5.20323	0.517495	1.86301	-0.152672	27.0736	0.00253313	2.97627	44.9538	0.0485532
material51	8x2	381.938	268847	186.123	371.477	9.46853	0.950289	2.76882	2.11409	0.00562542	8.34761	0.488505	0.424939	-0.354643	0.986226	0.993327	0.948789	0.358008	0.0404101	34.143	6.04226	1161.13	371.477	0.0354123	132.306	6.29239	504.105	0.547651	0.0286835	0.287616	0.575293	0.735087	101.331	0.0147649	94.8573	0.999326	18.5	8.38546	7.9989	0.501343	4.95402	0.500467	1.92047	0.0470776	24.5423	0.00348634	3.25243	35.6614	0.0448837
material61	8x2	335.017	206644	395.582	310.809	8.68824	0.945613	2.72992	2.02528	0.00789091	8.09081	0.502409	0.440038	-0.362459	0.985993	0.993852	0.950745	0.347645	0.0421613	32.2172	5.90211	1003.29	310.809	0.0367289	121.75	7.43241	494.949	0.566831	0.0298945	0.278349	0.559609	0.733275	93.9164	0.0154021	83.1745	0.993693	18.5	7.90601	7.50208	0.501343	4.54647	0.504365	2.10553	0.0887925	20.6704	0.00364728	3.30161	36.0923	0.036994
material71	8x2	393.126	224319	-1492.1	318.749	8.70572	0.946828	2.74758	2.10759	0.00536902	8.24474	0.476699	0.408545	-0.346198	0.984032	0.993822	0.948567	0.349488	0.0341888	35.5311	5.95104	1193.73	318.749	0.0402136	129.171	5.6429	553.37	0.359918	0.029625	0.299415	0.58943	0.740686	97.8371	0.0156623	97.3206	0.989056	18.5	8.70993	9.00159	0.501343	4.63234	0.507566	2.12963	-0.234973	21.4585	0.0027189	3.23706	36.7903	0.0391979
material81	8x2	420.295	274077	-3063.16	356.055	7.75434	0.957371	2.6844	2.03496	0.00638361	8.10708	0.475196	0.406539	-0.35142	0.984101	0.994466	0.949989	0.360149	0.0458526	36.5086	5.88055	1294.13	356.055	0.0429895	133.953	5.06957	549.537	0.420155	0.0302637	0.310325	0.605049	0.744047	101.06	0.0150702	103.77	0.955406	18.5	8.9421	9.99976	0.501343	4.87955	0.53059	2.05405	-0.406729	23.81	0.0022076	3.37085	37.0589	0.041603
material91	8x2	282.396	167084	-1144.02	316.138	4.93318	0.969271	2.405	1.59688	0.0127496	7.54665	0.530914	0.47345	-0.392076	0.987313	0.99528	0.954373	0.392001	0.0833802	28.6073	5.63313	843.951	316.138	0.0413027	97.1954	6.83028	430.568	0.84757	0.0407171	0.233732	0.537179	0.685359	68.3684	0.0175601	69.1912	0.999248	16	6.96212	8	0.5	4.5521	0.500521	1.62298	-0.139919	20.7216	0.00268143	3.96098	26.2208	0.038286
material101	8x2	152.369	106337	1658.45	240.103	4.35433	0.964376	2.32134	1.41909	0.0287287	6.96787	0.578305	0.52935	-0.407789	0.98581	0.995271	0.956961	0.374848	0.140932	19.332	5.2835	437.463	240.103	0.0393394	65.6363	9.57222	274.079	1.6028	0.0564276	0.19325	0.478723	0.659729	48.4791	0.0204904	37.2339	0.854051	15	4.67499	3.50098	0.501709	3.9218	0.597704	1.90593	0.5124	15.3805	0.004964	4.23472	24.4035	0.0295902
material11	8x4	367.657	425080	2590.6	488.978	11.4276	0.954327	2.80428	2.12667	0.00997811	8.18633	0.536777	0.483232	-0.368434	0.987526	0.992437	0.950673	0.322225	0.0669225	31.5131	5.97845	1141	488.978	0.0305745	118.449	8.94058	826.922	0.836905	0.0445781	0.254553	0.519882	0.727359	87.0554	0.0232462	90.617	0.99466	19	7.6635	6.49878	0.500977	5.64707	0.503697	1.76739	0.279662	31.8894	0.00376564	2.81445	50.6547	0.060206
material21	8x4	435.349	371916	-937.118	453.971	12.7833	0.945225	2.9887	2.50589	0.00486814	8.66481	0.460401	0.391519	-0.317695	0.980864	0.991894	0.94292	0.315376	0.039356	36.0584	6.11933	1350.32	453.971	0.0354845	138.824	5.45023	560.125	0.545749	0.0306589	0.332237	0.609668	0.766428	107.34	0.0166327	107.95	0.992048	19.5	8.82291	8.9978	0.499878	5.48706	0.505502	1.75409	-0.0552942	30.1078	0.0036028	2.46218	52.5849	0.0653238
material31	8x4	476.873	306489	-1988.43	375.796	14.6055	0.925177	3.0775	2.75038	0.0036448	8.77951	0.421408	0.34503	-0.282763	0.971863	0.990786	0.937605	0.312005	0.0294364	39.3231	6.08208	1480.76	375.796	0.040951	152.517	4.07977	465.131	0.312365	0.0246811	0.382691	0.660453	0.789285	122.267	0.0148017	118.631	0.959956	19.5	9.64552	10.0023	0.499878	5.05922	0.527498	2.08578	-0.24127	25.5957	0.00332944	2.28049	57.1595	0.0598335
material41	8x4	480.322	333932	-1323.29	422.716	15.2977	0.93015	3.11338	2.84108	0.00347325	8.85149	0.412553	0.334913	-0.286875	0.973873	0.990347	0.935661	0.30717	0.0290001	38.9085	6.13961	1496.51	422.716	0.0391419	152.5	3.98902	452.916	0.315086	0.0253	0.394137	0.669948	0.79517	122.466	0.0154503	119.567	0.983678	19.5	9.54424	9.49768	0.499878	5.33628	0.511271	1.82602	-0.12478	28.4759	0.00329386	2.29535	56.3835	0.0664939
material51	8x4	407.092	276500	306.37	379.962	13.0625	0.933528	2.98596	2.52269	0.00414415	8.65197	0.450772	0.38057	-0.309939	0.978849	0.991337	0.941248	0.328921	0.0270972	35.5172	6.09328	1245.73	379.962	0.0373313	137.203	4.80664	435.342	0.359748	0.028127	0.341359	0.626208	0.766786	108.78	0.0163746	101.247	0.99742	19	8.70536	8.49805	0.500977	5.04622	0.501788	1.89243	0.0604663	25.4643	0.00370825	2.49068	52.6748	0.0548473
material61	8x4	360.534	210310	826.725	314.705	12.3766	0.924321	2.96728	2.45973	0.00622397	8.42038	0.462491	0.393173	-0.313086	0.977804	0.991758	0.942556	0.315546	0.0380392	33.761	5.96299	1087.44	314.705	0.0385493	126.834	5.99655	444.875	0.340819	0.0294389	0.336214	0.608344	0.771665	101.534	0.0184544	89.561	0.999987	19	8.25784	7.50073	0.500977	4.62276	0.500009	2.10241	0.152314	21.3699	0.00424527	2.49432	53.5076	0.0459198
material71	8x4	422.45	220495	-985.136	314.531	12.6051	0.922937	2.99466	2.59199	0.00386632	8.60024	0.429224	0.352999	-0.295689	0.974388	0.991578	0.939259	0.316502	0.0198819	37.2542	6.0186	1290.19	314.531	0.0429391	135.724	4.0017	428.289	0.201512	0.0281803	0.375518	0.659864	0.782905	107.971	0.0177664	104.61	0.968429	19	9.10273	8.99902	0.500977	4.66383	0.521724	2.15969	-0.166067	21.7513	0.00336398	2.41832	54.5987	0.0481909
material81	8x4	456.068	264646	-2695.23	336.845	11.6062	0.933384	2.94763	2.56325	0.00381652	8.5527	0.418291	0.338934	-0.292907	0.973075	0.992194	0.939514	0.319765	0.0238526	38.7173	5.98025	1408.56	336.845	0.0462063	140.201	3.31594	418.955	0.209996	0.0284763	0.395204	0.68617	0.787609	110.832	0.0170503	112.709	0.91265	19	9.4608	10.001	0.500977	4.81698	0.559314	2.20395	-0.395124	23.2033	0.00278491	2.44634	55.7063	0.0506101
material91	8x4	306.254	177705	-1355.33	311.193	7.79593	0.951121	2.6943	2.04375	0.00834342	8.01955	0.476035	0.406923	-0.33165	0.979169	0.993434	0.945774	0.352588	0.0627373	30.3582	5.75429	916.543	311.193	0.0449042	104.328	4.79665	335.022	0.538694	0.0384086	0.311808	0.613314	0.741201	80.1969	0.0188255	74.9836	0.997102	17	7.35534	8.00195	0.498047	4.56992	0.502008	1.75945	-0.169434	20.8842	0.00339439	2.8338	39.3623	0.0479866
material101	8x4	176.321	123097	1491.58	255.786	7.24277	0.944928	2.6367	1.87799	0.0179292	7.54207	0.515801	0.455091	-0.344945	0.978207	0.992709	0.9459	0.351263	0.106674	21.3715	5.48778	508.078	255.786	0.0429536	71.9727	6.42851	219.631	0.977912	0.0531264	0.260042	0.555358	0.711558	56.62	0.0224813	43.2115	0.844754	15.5	5.15095	4.49939	0.499512	4.08434	0.60369	1.93671	0.442663	16.6818	0.00764158	3.05454	29.3704	0.0451124
material11	4x1	224.952	284304	3974.68	360.066	2.28756	0.987374	1.89382	0.92009	0.0284325	6.83701	0.6861	0.657408	-0.542251	0.996905	0.998255	0.976055	0.362113	0.135581	23.2816	5.5733	673.649	360.066	0.0220079	87.2789	24.9553	1238.48	3.3029	0.0470238	0.0919302	0.326329	0.543705	51.0774	0.0128957	55.4974	0.906936	18	5.72358	4.5	0.500977	4.76853	0.563108	2.20878	0.604936	22.7388	0.00258429	6.79828	23.5744	0.0194149
material21	4x1	304.277	229536	-466.68	370.736	2.50921	0.986555	1.98016	1.05284	0.0170155	7.12416	0.635672	0.601901	-0.508662	0.996118	0.997973	0.971796	0.419908	0.0906264	29.1356	5.71015	919.486	370.736	0.0269931	101.308	16.8457	1201.06	2.08126	0.0385379	0.10878	0.37716	0.545172	54.3131	0.0122087	75.0796	0.999728	17.5	7.16752	7.99805	0.499878	4.86899	0.500189	1.64551	-0.0337883	23.707	0.0016058	6.30033	19.8447	0.0246084
material31	4x1	347.332	202273	-3075.42	330.682	2.94463	0.98235	2.04554	1.12481	0.0141632	7.03555	0.62462	0.590057	-0.481058	0.994199	0.997337	0.968353	0.426285	0.0630372	32.582	5.58304	1059.63	330.682	0.0318505	110.373	16.3399	1264.07	1.77761	0.0344649	0.115189	0.387788	0.554346	57.3971	0.0132146	85.7574	0.945773	16.5	8.02101	9.49878	0.499512	4.62834	0.537114	1.7786	-0.46697	21.4215	0.00130932	5.88507	18.4352	0.0269606
material41	4x1	341.79	206655	-2280.43	336.788	3.11276	0.981686	2.10264	1.20295	0.0118379	7.24347	0.60117	0.561179	-0.479775	0.994832	0.997343	0.967061	0.427983	0.0613181	32.1478	5.71872	1035.29	336.788	0.0327849	110.602	14.2385	1068.41	1.60605	0.0328246	0.135549	0.417778	0.582908	62.2189	0.0128473	84.4195	0.972586	17	7.91455	8.99805	0.498047	4.6669	0.518881	1.76473	-0.331181	21.7799	0.00137594	5.82845	20.8906	0.0245771
material51	4x1	279.611	155745	-943.965	296.954	2.8098	0.981254	2.02437	1.09862	0.0136502	7.10846	0.629736	0.595618	-0.494129	0.995282	0.997124	0.967188	0.422478	0.0685178	28.7106	5.66649	827.986	296.954	0.0289273	97.308	17.6402	1068.48	1.95793	0.0373355	0.112946	0.38015	0.555105	54.0141	0.0130684	69.0878	0.992893	15.5	7.06733	7.50024	0.499512	4.37507	0.504918	1.7297	-0.151711	19.1412	0.00205671	6.13498	14.7608	0.026204
material61	4x1	237.824	121729	-680.927	261.121	2.34344	0.982211	1.92526	0.985434	0.0186127	6.78969	0.656019	0.625785	-0.513418	0.995396	0.997434	0.969504	0.410057	0.0849042	26.3157	5.48918	694.866	261.121	0.0291132	86.7855	18.9776	1008.94	2.16475	0.0400361	0.0969001	0.357439	0.525526	45.8855	0.0124215	58.7483	0.986938	15	6.47701	6.99829	0.501709	4.09844	0.509026	1.74932	-0.127567	16.7972	0.00197341	6.32727	15.3774	0.022003
material71	4x1	268.577	158031	-1322.93	319.107	2.24204	0.986046	1.9058	0.965279	0.0229861	6.66845	0.659773	0.629673	-0.519533	0.995351	0.997543	0.97008	0.40618	0.110082	27.5217	5.41777	807.69	319.107	0.0286874	92.1932	19.8963	1276.66	2.45257	0.0407822	0.0984228	0.352029	0.538014	48.56	0.0123372	66.2639	0.998099	15	6.77041	8.00171	0.501709	4.51952	0.501317	1.51973	-0.192979	20.426	0.00161904	6.48487	15.5906	0.0260909
material81	4x1	280.995	203249	-627.379	382.904	2.02532	0.989477	1.86117	0.915983	0.0301261	6.47631	0.671524	0.642486	-0.54255	0.995965	0.997916	0.972379	0.395571	0.134148	27.2598	5.33684	863.523	382.904	0.0264944	94.7611	21.1072	1363.78	2.97315	0.0430256	0.0961843	0.3451	0.538909	48.6113	0.0123962	69.2052	0.999999	15.5	6.69827	7.99976	0.499512	4.93348	0.500001	1.37253	-0.0459427	24.3393	0.00157053	6.72519	15.7243	0.0300293
material91	4x1	172.993	134675	2041.56	297.824	1.26626	0.991533	1.61814	0.703868	0.0558154	5.87292	0.724098	0.70262	-0.588187	0.996245	0.998398	0.976357	0.36713	0.20164	19.885	4.98961	519.697	297.824	0.0236059	65.9897	32.8559	1140.27	5.7846	0.0553132	0.0644679	0.284479	0.471001	30.4829	0.0127462	42.4872	0.925076	14	4.87595	3.00098	0.499023	4.32588	0.551028	1.54464	0.432032	18.7132	0.00223094	7.64962	13.2746	0.0228475
material101	4x1	63.6615	63448	2104.01	139.214	0.750228	0.98928	1.3203	0.477515	0.139515	4.6912	0.80033	0.788101	-0.618281	0.992461	0.998594	0.980547	0.296107	0.341401	10.7788	4.0832	184.045	139.214	0.0223546	39.2819	67.0916	809.345	14.4771	0.0787383	0.0332223	0.202243	0.360427	17.3656	0.011584	15.5978	0.442527	11.5	2.63718	0.999512	0.499756	2.94001	0.833216	3.38166	1.3198	8.64364	0.00585242	9.13818	7.78689	0.0135207
material11	20x2	371.128	424773	2397.63	491.101	12.2581	0.951295	2.84617	2.20747	0.0100432	8.22433	0.529092	0.47481	-0.360083	0.986406	0.992301	0.950152	0.322456	0.0694396	31.7123	5.9776	1153.37	491.101	0.0311803	118.755	8.37119	764.024	0.826214	0.0451739	0.261841	0.528608	0.731493	87.0095	0.0245167	91.4108	0.989799	19.5	7.69964	6.99829	0.499878	5.66815	0.507054	1.74831	0.263586	32.1279	0.00391435	2.63445	54.2185	0.0647177
material21	20x2	438.167	378775	-922.463	460.256	13.9351	0.941226	3.04343	2.61812	0.00487964	8.71241	0.452914	0.38321	-0.308332	0.978901	0.991187	0.940644	0.309005	0.0393483	36.1434	6.11896	1361.72	460.256	0.0357207	139.625	5.19938	531.6	0.53026	0.0310038	0.343368	0.619932	0.772454	108.556	0.0171993	108.661	0.993067	19.5	8.83483	8.9978	0.499878	5.53247	0.504798	1.73666	-0.0484375	30.6082	0.00381173	2.29669	56.3584	0.0712005
material31	20x2	481.359	305321	-1943.85	376.062	15.7028	0.919836	3.12785	2.85963	0.00339818	8.8474	0.414149	0.336829	-0.272644	0.968907	0.990114	0.935377	0.30436	0.0270685	39.5611	6.09203	1496.24	376.062	0.0409932	152.964	3.8937	455.413	0.28565	0.0247374	0.388092	0.667429	0.790769	122.383	0.015218	119.798	0.959699	19.5	9.69902	10.0023	0.499878	5.07229	0.527674	2.07412	-0.235435	25.7281	0.00353385	2.13396	60.8067	0.0643643
material41	20x2	487.065	337648	-1316.99	426.155	16.5469	0.925246	3.16498	2.96079	0.00322468	8.92768	0.403974	0.32532	-0.27657	0.97111	0.989587	0.933238	0.301069	0.0267957	39.2257	6.15344	1519.93	426.155	0.0393799	154.138	3.74232	431.959	0.283587	0.0252898	0.407157	0.680992	0.801238	124.338	0.0161663	121.324	0.982688	19.5	9.61877	10.0023	0.499878	5.36699	0.511952	1.81661	-0.121873	28.8046	0.00352372	2.13947	60.0642	0.0723351
material51	20x2	413.705	280063	344.068	383.189	14.1948	0.928559	3.04315	2.64116	0.00384437	8.733	0.441122	0.369358	-0.298369	0.976339	0.990611	0.93875	0.320691	0.0242955	35.8584	6.10691	1268.34	383.189	0.0376215	138.365	4.50879	421.898	0.326429	0.0281269	0.35347	0.637103	0.773289	110.223	0.0171953	102.944	0.996885	19	8.78452	8.49805	0.500977	5.07714	0.502158	1.88605	0.0650373	25.7774	0.00398755	2.31652	56.0375	0.059856
material61	20x2	364.016	209970	947.426	315.282	13.3876	0.918535	3.02008	2.56837	0.00590127	8.49352	0.4535	0.382894	-0.301233	0.975101	0.991104	0.940256	0.309184	0.0347581	33.9731	5.97388	1099.24	315.282	0.0390509	126.528	5.53482	427.493	0.29069	0.0296668	0.349335	0.619856	0.778831	101.6	0.0195955	90.449	0.999992	19	8.30258	7.50073	0.500977	4.63863	0.500006	2.09548	0.170564	21.5169	0.00463717	2.32405	57.0409	0.0497389
material71	20x2	426.439	214477	-902.187	311.558	13.7792	0.915293	3.05523	2.71891	0.00364972	8.67096	0.419608	0.341859	-0.282236	0.970635	0.990816	0.936572	0.306543	0.0175335	37.523	6.02166	1303.89	311.558	0.0434647	135.826	3.73618	414.769	0.175794	0.0280476	0.390396	0.671861	0.790702	108.64	0.0186184	105.657	0.967901	19	9.16304	9.5	0.500977	4.65793	0.522084	2.1468	-0.156802	21.6963	0.0036397	2.22839	59.1903	0.0523414
material81	20x2	463.357	258762	-2550.76	331.486	12.906	0.925051	3.01676	2.71748	0.00341877	8.66331	0.404595	0.323071	-0.277692	0.96892	0.992162	0.939063	0.309281	0.0206275	39.1771	6.00072	1432.16	331.486	0.0469126	141.694	3.0695	400.894	0.17464	0.0282436	0.418481	0.703237	0.799925	113.56	0.0179512	114.515	0.942877	20	9.56298	10	0.498047	4.80271	0.539069	2.22364	-0.385352	23.0661	0.00272451	2.22978	69.1317	0.0499454
material91	20x2	311.531	178749	-1341.28	308.237	8.80417	0.94446	2.77296	2.18481	0.00731399	8.14305	0.460761	0.388742	-0.315662	0.976092	0.992604	0.942344	0.341446	0.0565443	30.7684	5.78432	932.44	308.237	0.045694	105.7	4.38792	315.015	0.472669	0.038298	0.329043	0.631611	0.750162	82.4873	0.0192741	76.2043	0.997608	17	7.43854	8.00195	0.498047	4.56881	0.501657	1.79616	-0.165847	20.874	0.00380968	2.58351	42.403	0.0526755
material101	20x2	184.524	130022	1478.93	261.025	8.30724	0.938312	2.72797	2.03485	0.0151331	7.71969	0.496226	0.431608	-0.327507	0.975383	0.992161	0.943366	0.340283	0.0959046	22.0313	5.55134	532.614	261.025	0.0443454	73.7623	5.5524	201.471	0.825685	0.0525392	0.285364	0.583625	0.727035	58.7594	0.0239495	45.2346	0.858077	16	5.30185	4.5	0.5	4.13857	0.595103	1.95927	0.431612	17.1278	0.00698839	2.7855	37.527	0.0447097
material11	32x4	386.78	443636	2072.13	505.385	15.3695	0.940972	2.99077	2.50787	0.00953868	8.42068	0.495269	0.43705	-0.328223	0.981508	0.99089	0.945251	0.328502	0.0727119	32.5132	6.00499	1208.07	505.385	0.0336286	125.294	5.9967	536.857	0.646459	0.046995	0.287333	0.570973	0.737418	93.0447	0.0267017	94.5197	0.991956	20	7.81319	7.00195	0.498047	5.78579	0.505566	1.71779	0.242011	33.4754	0.00427801	2.0847	78.3494	0.0765967
material21	32x4	448.279	402236	-1031.85	480.745	17.8896	0.928246	3.20213	2.9771	0.00477006	8.8583	0.429047	0.356856	-0.280734	0.971898	0.99027	0.937671	0.292593	0.0394625	36.4727	6.12226	1401.9	480.745	0.0366561	144.765	4.29393	435.144	0.446247	0.0323133	0.373467	0.650092	0.786126	114.885	0.018825	111.145	0.994772	21	8.88194	8.9978	0.502441	5.6796	0.503619	1.68194	-0.0411969	32.2579	0.00362303	1.79197	95.7888	0.0787004
material31	32x4	490.595	318431	-1989.14	389.476	19.4941	0.904667	3.27725	3.21659	0.00311509	9.02053	0.391096	0.311183	-0.245234	0.958995	0.988381	0.929762	0.28344	0.0274788	39.9048	6.10848	1531.67	389.476	0.041884	154.835	3.23398	397.488	0.233186	0.0255059	0.425931	0.701352	0.807311	126.346	0.0164143	122.071	0.963728	20	9.75021	10	0.498047	5.19667	0.52493	2.00442	-0.220796	27.0054	0.003836	1.68297	88.0395	0.0773513
material41	32x4	494.309	348531	-1388.52	436.085	20.3182	0.910964	3.303	3.28275	0.00294752	9.09417	0.387114	0.306688	-0.250135	0.962159	0.988468	0.930035	0.280074	0.0259868	39.5154	6.16811	1548.13	436.085	0.0398973	155.889	3.22017	389.151	0.230022	0.0267668	0.436691	0.70595	0.814141	127.645	0.018216	123.042	0.98396	20.5	9.65294	9.99976	0.500488	5.46477	0.511077	1.78319	-0.11659	29.8637	0.00387052	1.69581	86.1716	0.0853734
material51	32x4	418.132	285141	274.95	389.322	17.3508	0.914669	3.18066	2.95338	0.00359891	8.8775	0.41744	0.342765	-0.269879	0.968152	0.989142	0.93378	0.30506	0.0261656	36.0633	6.10467	1286.84	389.322	0.0392201	138.325	3.69024	364.609	0.26075	0.0291598	0.387216	0.670876	0.788159	112.057	0.0188056	104.02	0.999974	19.5	8.8037	8.49792	0.499878	5.1494	0.500018	1.85319	0.0621498	26.5163	0.00492468	1.82173	71.432	0.0781642
material61	32x4	374.647	217923	1092.18	325.038	17.0302	0.900428	3.17513	2.93953	0.00454667	8.73284	0.420011	0.346018	-0.262644	0.963676	0.989816	0.935458	0.303889	0.0250607	34.5048	6.00048	1137.53	325.038	0.0409737	127.318	3.84483	338.539	0.200757	0.0299332	0.385926	0.665318	0.789902	103.853	0.0205552	93.1216	0.996855	20	8.40278	7.5	0.498047	4.74508	0.502179	2.04811	0.189563	22.5158	0.00500494	1.80757	84.3354	0.0604786
material71	32x4	434.865	223046	-674.296	320.983	17.5387	0.896381	3.21785	3.10689	0.00312955	8.90016	0.390434	0.30928	-0.247928	0.958894	0.990417	0.9345	0.286561	0.0199937	37.8948	6.05123	1335	320.983	0.0444723	138.539	2.98484	336.626	0.145526	0.0280114	0.436018	0.712504	0.810418	113.753	0.0196408	107.64	0.988063	21	9.21239	8.9978	0.502441	4.77204	0.508252	2.09775	-0.107736	22.7724	0.00373878	1.73364	98.7362	0.057685
material81	32x4	471	264634	-2419.03	339.626	17.4874	0.902063	3.22367	3.18153	0.00314253	8.89695	0.376116	0.291098	-0.240295	0.954963	0.98893	0.928186	0.274189	0.0267688	39.5204	6.02062	1461.86	339.626	0.047439	144.124	2.54991	331.337	0.151706	0.0289992	0.468649	0.742138	0.822623	118.882	0.0194362	115.945	0.95477	19.5	9.56966	10.0023	0.499878	4.93634	0.531022	2.13066	-0.335135	24.3675	0.00416588	1.6581	80.2334	0.0781803
material91	32x4	316.674	193182	-1129.75	319.145	12.5419	0.924375	3.0083	2.61475	0.00750076	8.39148	0.430712	0.353833	-0.279031	0.966545	0.99013	0.934013	0.300837	0.0652238	30.9854	5.81714	952.586	319.145	0.0469876	108.789	3.68753	256.034	0.411294	0.0398235	0.382472	0.671882	0.783142	89.3402	0.0220669	76.9784	0.997528	17.5	7.40905	7.99805	0.499878	4.69957	0.501712	1.79809	-0.0862377	22.0859	0.00582862	1.8825	56.1818	0.0761706
material101	32x4	190.682	138090	1544.87	266.201	11.589	0.916563	2.94103	2.41771	0.0132212	7.98403	0.464312	0.394548	-0.288236	0.965436	0.989802	0.9357	0.311333	0.0901555	22.5414	5.60236	553.134	266.201	0.0481421	73.9189	4.44634	167.511	0.652131	0.0569014	0.335286	0.629594	0.758257	61.006	0.0302067	46.1423	0.897821	16.5	5.32419	4.49963	0.499512	4.21879	0.569136	2.02487	0.472777	17.7981	0.0104051	2.08585	48.8232	0.0619855
material11	15x3	373.856	429337	2349.91	495.135	12.6911	0.950018	2.86566	2.24811	0.0101831	8.24132	0.524672	0.47009	-0.355539	0.985731	0.992042	0.949329	0.324641	0.0712822	31.8273	5.97468	1163.49	495.135	0.0313633	120.426	8.14672	729.735	0.812614	0.0452592	0.265159	0.53316	0.732872	88.4053	0.0247121	92.0372	0.990224	19.5	7.72074	6.99829	0.499878	5.69464	0.506761	1.73832	0.258728	32.4289	0.0039859	2.54775	56.003	0.0674974
material21	15x3	443.232	387158	-953.107	465.988	14.5093	0.939607	3.06993	2.67217	0.00479303	8.74448	0.449907	0.379748	-0.304358	0.978102	0.991271	0.9409	0.304263	0.0383505	36.3518	6.12617	1379.57	465.988	0.0356248	141.069	5.18771	544.714	0.521105	0.0310446	0.348257	0.622314	0.776227	110.237	0.0174324	109.938	0.992589	20	8.88408	8.99902	0.498047	5.56891	0.505128	1.73115	-0.0492573	31.0127	0.00340657	2.21726	67.2489	0.067519
material31	15x3	484.76	310520	-1895.91	380.204	16.3278	0.917647	3.1561	2.92369	0.00330929	8.88733	0.409634	0.331627	-0.268192	0.967609	0.989731	0.934062	0.299363	0.0269989	39.6883	6.10187	1508.25	380.204	0.0409771	153.8	3.79716	448.239	0.277895	0.0246379	0.396178	0.673361	0.795141	123.633	0.0153763	120.693	0.960279	19.5	9.72931	10.0023	0.499878	5.10244	0.527279	2.06439	-0.224592	26.0349	0.00369976	2.06056	62.7396	0.0674968
material41	15x3	486.526	337948	-1322.14	426.92	16.959	0.923587	3.18202	2.99405	0.00322473	8.93919	0.403159	0.324515	-0.273629	0.970166	0.989338	0.932595	0.298108	0.0271909	39.1936	6.1509	1518.74	426.92	0.0393453	153.712	3.72905	436.814	0.279556	0.025549	0.408715	0.681154	0.802516	124.138	0.0164435	121.171	0.983087	19.5	9.60557	10.0023	0.499878	5.3763	0.511678	1.81034	-0.120969	28.9046	0.0036044	2.08095	61.9983	0.0745296
material51	15x3	413.829	277497	302.352	382.226	14.5627	0.926597	3.05985	2.67664	0.00378949	8.74715	0.438753	0.366789	-0.294342	0.97527	0.990375	0.938017	0.31909	0.0239024	35.8839	6.10274	1269.14	382.226	0.0378402	138.026	4.44784	419.977	0.319115	0.0283362	0.356021	0.639788	0.774418	109.834	0.017615	102.976	0.996899	19	8.78747	8.49805	0.500977	5.07522	0.502148	1.87754	0.0604375	25.7578	0.00404894	2.24351	58.0152	0.0617421
material61	15x3	366.469	211441	924.952	317.513	13.8892	0.916179	3.04299	2.61902	0.00573038	8.51888	0.449382	0.378556	-0.296509	0.973896	0.990781	0.939198	0.308994	0.0332852	34.0918	5.97544	1108.04	317.513	0.0392847	127.186	5.25339	412.263	0.275028	0.0297599	0.353284	0.625984	0.779444	102.334	0.0196921	91.0352	0.999996	19	8.32547	7.50073	0.500977	4.66076	0.500003	2.08028	0.166267	21.7226	0.00474765	2.24464	59.1348	0.051982
material71	15x3	429.902	218785	-831.293	315.042	14.3255	0.913012	3.0821	2.77663	0.0035931	8.70916	0.415668	0.337457	-0.278252	0.969594	0.990927	0.936834	0.302617	0.0182672	37.6682	6.03158	1315.92	315.042	0.0434767	136.939	3.63708	403.271	0.170465	0.0279306	0.398071	0.678443	0.794384	109.988	0.0188233	106.532	0.985383	19.5	9.19508	9.49768	0.499878	4.6887	0.510097	2.14168	-0.142429	21.9839	0.00382107	2.15504	60.8386	0.0547973
material81	15x3	464.31	259802	-2539.63	332.932	13.4462	0.922361	3.04623	2.77597	0.00340221	8.68556	0.401277	0.319148	-0.272936	0.967354	0.991429	0.936451	0.302546	0.02223	39.2142	5.99973	1436.13	332.932	0.0470626	141.886	2.98154	387.631	0.171254	0.0284096	0.42363	0.708537	0.801757	113.936	0.0180865	114.672	0.945419	19.5	9.56027	10.0023	0.499878	4.82436	0.537353	2.20652	-0.378524	23.2744	0.00319771	2.1457	62.8744	0.0579304
material91	15x3	313.91	180474	-1325.15	308.532	9.27784	0.941614	2.80619	2.24742	0.00698955	8.1961	0.454183	0.381063	-0.309122	0.974712	0.992216	0.940836	0.337647	0.0547897	30.9255	5.79718	939.963	308.532	0.0458231	106.575	4.22916	307.242	0.448029	0.0380817	0.335579	0.637964	0.753722	83.6945	0.0194249	76.8143	0.997619	17	7.47466	8.00195	0.498047	4.57661	0.501649	1.8101	-0.161316	20.9454	0.00404792	2.46861	43.8865	0.0554151
material101	15x3	184.746	128972	1442.33	260.192	8.62333	0.935842	2.74908	2.0739	0.0149789	7.74363	0.491701	0.426745	-0.322375	0.974176	0.991873	0.942391	0.3417	0.0957819	22.0775	5.55184	533.289	260.192	0.0450511	73.6488	5.43004	197.254	0.803455	0.0527256	0.296224	0.59146	0.735779	59.3665	0.024559	45.2619	0.856493	16	5.30623	4.5	0.5	4.13625	0.596127	1.95877	0.428379	17.1086	0.00725758	2.6869	38.7331	0.0462587
[truncated: 1 more columns]
