# Supplementary material for: Effects of alterations in positron emission tomography imaging parameters on radiomics features
Source: PLoS One. 2019 Sep 5;14(9):e0221877. doi: 10.1371/journal.pone.0221877 (PMC6728031; doi:10.1371/journal.pone.0221877)
Supplement: S4 Dataset — Radiomics data from the reconstructions on the Siemens scanner using continuous bed motion acquisition. (XLSX) [file pone.0221877.s004.xlsx]

## Sheet: BedTime_64Levels
ROI	BedTime(min)	-333-1AutoCorrelation	-333-1ClusterProminence	-333-1ClusterShade	-333-1ClusterTendendcy	-333-1Contrast	-333-1Correlation	-333-1DifferenceEntropy	-333-1Dissimilarity	-333-1Energy	-333-1Entropy	-333-1Homogeneity	-333-1Homogeneity2	-333-1InformationMeasureCorr1	-333-1InformationMeasureCorr2	-333-1InverseDiffMomentNorm	-333-1InverseDiffNorm	-333-1InverseVariance	-333-1MaxProbability	-333-1SumAverage	-333-1SumEntropy	-333-1SumVariance	-333-1Variance	-333GrayLevelNonuniformity	-333HighGrayLevelRunEmpha	-333LongRunEmphasis	-333LongRunHighGrayLevelEmpha	-333LongRunLowGrayLevelEmpha	-333LowGrayLevelRunEmpha	-333RunLengthNonuniformity	-333RunPercentage	-333ShortRunEmphasis	-333ShortRunHighGrayLevelEmpha	-333ShortRunLowGrayLevelEmpha	EnergyNorm	GlobalEntropy	GlobalMax	GlobalMean	GlobalMedian	GlobalMin	GlobalStd	GlobalUniformity	Kurtosis	Skewness	Variance	Busyness	Coarseness	Complexity	Contrast
material11	2	895.172	2.32625e+06	9271.26	1105.28	92.4049	0.845695	4.1967	6.42666	0.00146517	10.4328	0.309889	0.234799	-0.202	0.950831	0.978558	0.914674	0.221091	0.0148494	50.6736	6.7931	3030.78	1105.28	0.0185808	1036.55	1.49173	1424.68	0.0222057	0.0123062	0.725356	0.884145	0.92332	962.437	0.0110371	965.127	2.1985	64	25.4157	23.6099	2.32275	17.8671	0.2278	1.88104	0.344172	319.232	0.00455851	0.259642	5811.34	0.618182
material21	2	978.401	1.54812e+06	-3239.9	880.133	91.746	0.8112	4.2979	6.8746	0.000915195	10.6798	0.267424	0.185134	-0.161327	0.920076	0.978312	0.907718	0.176322	0.00841211	55.9037	6.76012	3295.22	880.133	0.0172641	1135.56	1.34039	1419.99	0.0167721	0.00934703	0.782261	0.912901	0.940503	1076.34	0.00841397	1059.17	2.09582	64	28.0889	29.493	2.26123	16.4387	0.247998	1.86574	-0.0218594	270.23	0.00322617	0.246762	5761.43	0.54607
material31	2	965.063	999747	-3859.97	636.091	100.586	0.726922	4.3697	7.30641	0.000967399	10.5718	0.245662	0.160592	-0.136878	0.888027	0.976435	0.902364	0.154985	0.0107361	57.6606	6.59688	3243.6	636.091	0.0191566	1137.52	1.29191	1351.51	0.015842	0.00784351	0.812654	0.926145	0.949824	1091.94	0.00693229	1055.87	1.95803	64	29.0189	29.5853	2.18433	14.6221	0.282298	2.21755	-0.17458	213.805	0.00310364	0.230272	6107.68	0.473876
material41	2	1009.43	1.30427e+06	-2453.85	815.33	113.709	0.755214	4.47395	7.89528	0.000873213	10.7253	0.234914	0.152233	-0.142198	0.898122	0.973451	0.895382	0.14463	0.00869733	57.7591	6.72172	3420.14	815.33	0.0173747	1191.12	1.28575	1417.92	0.0154901	0.00783684	0.80854	0.925015	0.948346	1141.69	0.00685358	1108.43	2.04475	64	29.1278	28.9932	2.19971	16.1257	0.258373	1.85216	-0.0313626	260.037	0.00325678	0.221444	6577.65	0.583823
material51	2	912.479	1.37353e+06	2901	824.082	102.777	0.778227	4.35192	7.18164	0.00102562	10.6222	0.258503	0.175582	-0.16532	0.923375	0.976194	0.904561	0.171959	0.0117549	54.1166	6.7477	3067.9	824.082	0.0172104	1085.03	1.35224	1309.28	0.0176898	0.00889413	0.787117	0.913788	0.942506	1036.62	0.00788119	999.771	2.07136	64	27.2619	25.8708	2.23047	16.0186	0.256496	1.97555	0.180162	256.596	0.00439237	0.23923	5732.04	0.552077
material61	2	931.327	1.19139e+06	3665.86	728.297	103.503	0.751136	4.36532	7.21438	0.00129318	10.4857	0.266659	0.18656	-0.164699	0.920727	0.975923	0.904248	0.176336	0.00773467	55.6822	6.66339	3131.15	728.297	0.0182857	1118.16	1.38333	1353.13	0.0143741	0.00757541	0.781599	0.909982	0.941223	1068.66	0.00696549	1025.49	2.05614	64	28.144	26.3784	2.30737	15.2789	0.261533	2.18423	0.189789	233.445	0.00411819	0.23662	6013.74	0.496139
material71	2	1046.5	1.12098e+06	-2715.21	685.173	98.971	0.747572	4.36405	7.29605	0.00092073	10.5845	0.249353	0.167025	-0.151355	0.907393	0.976658	0.902347	0.167386	0.00494265	59.9984	6.66899	3529.2	685.173	0.0184598	1218.73	1.30149	1513.36	0.0097966	0.00679344	0.80558	0.922783	0.947734	1158.75	0.00644796	1144.67	2.0403	64	30.3287	30.6697	2.27661	14.9962	0.266279	2.22397	-0.13321	224.886	0.00305804	0.23427	6062.23	0.483835
material81	2	1114.94	1.42817e+06	-9139.72	761.064	84.9413	0.799194	4.28785	6.99896	0.000914582	10.5123	0.242184	0.156768	-0.157807	0.91372	0.97948	0.904805	0.158664	0.00593667	61.5113	6.65822	3769.92	761.064	0.0197666	1261.72	1.22543	1525.61	0.011734	0.00839851	0.834393	0.937189	0.955579	1206.34	0.00786484	1195.59	2.01746	64	30.7886	33.046	2.27661	15.7386	0.274923	2.14906	-0.338078	247.703	0.00246377	0.250694	5881.31	0.498261
material91	2	928.546	1.49593e+06	-7894.61	888.618	61.3633	0.870812	4.06612	5.95428	0.00142777	10.1532	0.265133	0.176739	-0.199263	0.945683	0.984892	0.917124	0.173695	0.00908005	53.7301	6.59576	3110.27	888.618	0.0227179	1053.31	1.29404	1268.73	0.0193176	0.01137	0.821786	0.928614	0.952971	1005.5	0.0105969	986.506	2.00875	64	26.8532	30.1852	2.39966	16.2939	0.263674	1.73205	-0.144282	265.49	0.00240972	0.295646	4810.33	0.483336
material101	2	638.836	1.60081e+06	9796.83	959.592	66.3996	0.870565	4.08089	5.89144	0.00335891	9.68325	0.289878	0.207174	-0.235502	0.961566	0.983863	0.918936	0.200755	0.0218663	40.7695	6.44971	2137.44	959.592	0.0329624	762.657	1.53595	922.489	0.0363218	0.0152117	0.749561	0.888672	0.933548	730.746	0.0131124	679.304	1.99004	64	20.3332	15.4888	2.59961	16.31	0.26957	1.89688	0.517512	266.016	0.0041341	0.307117	4991.35	0.465683
material11	3	894.345	2.35052e+06	9572.61	1108.3	92.4998	0.845938	4.19414	6.42044	0.001562	10.4099	0.31137	0.236588	-0.204247	0.952023	0.97854	0.914787	0.221757	0.0177749	50.612	6.79108	3028.58	1108.3	0.0185104	1036.96	1.52869	1440.39	0.0237959	0.0122137	0.714192	0.878457	0.919814	957.126	0.0109993	965.082	2.1983	64	25.4074	23.5637	2.32275	17.8776	0.228117	1.88838	0.348416	319.61	0.00452158	0.259756	5831.71	0.61901
material21	3	982.561	1.5321e+06	-3473.18	876.382	91.3499	0.811209	4.29324	6.84987	0.000909631	10.6643	0.269184	0.187352	-0.161859	0.920406	0.978398	0.908043	0.178963	0.00768897	56.0822	6.7553	3309.52	876.382	0.0172987	1138.47	1.3495	1448.29	0.0157386	0.00924268	0.779165	0.910703	0.939722	1076.04	0.00840129	1064.66	2.0915	64	28.2042	29.6469	2.26123	16.4082	0.248809	1.86091	-0.0340863	269.229	0.00316156	0.247655	5770.47	0.541241
material31	3	1008.31	1.09588e+06	-4221.42	663.399	104.852	0.727038	4.39564	7.43769	0.000948103	10.6237	0.245063	0.160644	-0.137516	0.889833	0.975544	0.900991	0.153787	0.0110103	58.9467	6.62658	3400.79	663.399	0.0187774	1184.89	1.29344	1415.95	0.0152618	0.00765467	0.808774	0.924566	0.948617	1135.69	0.00671047	1100.94	1.99684	64	29.6291	30.2698	2.19971	14.9362	0.277133	2.22696	-0.179479	223.089	0.00304329	0.227502	6317.92	0.485193
material41	3	1034.08	1.36495e+06	-2232.54	834.323	117.181	0.753695	4.49396	8.02587	0.000833792	10.7683	0.231603	0.149251	-0.141804	0.89828	0.972707	0.893902	0.144579	0.00821101	58.4738	6.74309	3510.39	834.323	0.0171998	1214.78	1.27383	1439.97	0.0153596	0.00769549	0.818845	0.929327	0.951487	1167.22	0.00673654	1133.18	2.07443	64	29.4356	29.1162	2.21509	16.3328	0.254118	1.85589	-0.020815	266.759	0.00335853	0.219037	6564.95	0.604238
material51	3	934.705	1.39473e+06	2658.5	832.919	104.995	0.776112	4.37006	7.25807	0.000985598	10.6548	0.258846	0.176179	-0.163694	0.922189	0.975722	0.903725	0.167753	0.0101634	54.8716	6.75686	3147.95	832.919	0.0170971	1113.79	1.36924	1331.35	0.01862	0.00856667	0.791684	0.914507	0.944387	1067.68	0.00768887	1023.35	2.08818	64	27.6244	26.0939	2.24585	16.1333	0.253427	1.96389	0.168347	260.283	0.00408932	0.237193	5984.85	0.546474
material61	3	924.723	1.19319e+06	3883.67	728.445	102.699	0.752873	4.36094	7.18876	0.0013504	10.4711	0.266663	0.186308	-0.16576	0.921595	0.976092	0.904519	0.175927	0.00874427	55.436	6.66015	3107.52	728.445	0.0182379	1115.17	1.42998	1361.35	0.0150145	0.00769712	0.771543	0.903442	0.938773	1066.09	0.00705748	1017.08	2.05804	64	27.9947	26.1631	2.29199	15.2781	0.261437	2.18728	0.199763	233.42	0.00412835	0.238223	5989.21	0.492631
material71	3	1074.61	1.19109e+06	-2856.57	708.57	102.048	0.748224	4.38865	7.41545	0.000930516	10.6111	0.248723	0.16694	-0.152066	0.908675	0.97598	0.900992	0.16358	0.00717982	60.7611	6.68956	3632.3	708.57	0.01826	1252.19	1.30511	1542.43	0.00992161	0.00677273	0.806291	0.92251	0.948095	1192.61	0.00639548	1174.25	2.06692	64	30.682	30.9773	2.29199	15.2612	0.261301	2.20749	-0.129958	232.904	0.00315506	0.230671	6107.83	0.508805
material81	3	1104.66	1.38795e+06	-9129.61	749.354	83.1978	0.800138	4.27402	6.92333	0.000936833	10.4739	0.24428	0.158803	-0.159899	0.915455	0.979874	0.905694	0.160007	0.00494669	61.2575	6.6435	3732.04	749.354	0.0197455	1250.37	1.22436	1518.96	0.0114258	0.00827912	0.831709	0.936615	0.954611	1190.61	0.00779879	1187.75	2.00024	64	30.7386	32.9537	2.26123	15.5865	0.277541	2.1647	-0.349847	242.94	0.00239607	0.253091	5860.58	0.484682
material91	3	960.224	1.58414e+06	-8322.96	912.346	63.0029	0.87081	4.08112	6.04183	0.00137862	10.1963	0.260939	0.17257	-0.199661	0.946492	0.984502	0.916041	0.175387	0.00989783	54.6951	6.61898	3223.66	912.346	0.0223149	1086.74	1.28972	1301.35	0.0186952	0.0111954	0.823338	0.929508	0.953399	1037.08	0.0104587	1018.22	2.02547	64	27.3015	30.8081	2.41504	16.5206	0.259889	1.73719	-0.148634	272.931	0.00247193	0.291871	4790.41	0.503481
material101	3	693.235	1.85958e+06	10846.5	1041.31	71.3127	0.871812	4.12745	6.10511	0.00315162	9.77403	0.285599	0.203753	-0.235502	0.96252	0.98274	0.91643	0.198759	0.0234604	42.461	6.49976	2334.53	1041.31	0.0317124	821.47	1.43978	961.662	0.0308791	0.0148273	0.768156	0.900504	0.938125	790.237	0.0130305	736.508	2.03343	64	21.19	16.2117	2.66113	16.9603	0.261166	1.86598	0.506532	287.653	0.00404295	0.301312	5170.42	0.496738
material11	4	892.193	2.30499e+06	9159.86	1100.39	91.7246	0.846115	4.18964	6.39703	0.00148376	10.4127	0.311604	0.236853	-0.202797	0.951135	0.978699	0.915032	0.222762	0.0150005	50.5975	6.78879	3019.59	1100.39	0.0187071	1023.23	1.53039	1493.26	0.0226808	0.0123518	0.711744	0.877306	0.918942	940.655	0.011143	962.477	2.19373	64	25.3974	23.6406	2.32275	17.8189	0.228826	1.87978	0.34127	317.514	0.00439946	0.260904	5829.44	0.611522
material21	4	981.061	1.54694e+06	-3467.35	881.006	91.1654	0.812451	4.29092	6.83203	0.000920836	10.6597	0.270455	0.188691	-0.163114	0.921642	0.97845	0.908286	0.178821	0.00788493	55.9857	6.7558	3304.59	881.006	0.0172343	1135.77	1.36716	1461.22	0.016987	0.00936909	0.774781	0.90802	0.938584	1071.96	0.00847484	1062.4	2.09788	64	28.1453	29.5623	2.26123	16.4402	0.247682	1.85789	-0.0319857	270.28	0.00331997	0.24832	5503.38	0.55994
material31	4	979.701	1.01613e+06	-3929.83	640.434	102.069	0.725069	4.37673	7.34586	0.000949581	10.5881	0.245577	0.160738	-0.136361	0.887561	0.97613	0.901981	0.155511	0.0104747	58.1415	6.60344	3296.61	640.434	0.0190665	1153.49	1.2851	1368.1	0.0152835	0.00787479	0.811319	0.925696	0.949299	1107.55	0.00690869	1069.73	1.9682	64	29.212	29.8237	2.18433	14.7112	0.281257	2.22343	-0.17743	216.42	0.0031038	0.229962	6093.28	0.480455
material41	4	1056.2	1.43363e+06	-2441.41	856.353	119.656	0.754808	4.50672	8.10288	0.000824862	10.7995	0.230545	0.148454	-0.1404	0.896912	0.972193	0.893091	0.144725	0.00858269	59.0603	6.75676	3592.01	856.353	0.0170138	1240.71	1.2851	1481.35	0.0156522	0.00780111	0.816999	0.927545	0.951195	1192.08	0.00689422	1156.88	2.09671	64	29.7216	29.4854	2.23047	16.5394	0.250339	1.84878	-0.0237966	273.551	0.00339867	0.217514	6587.3	0.624
material51	4	937.364	1.41297e+06	2720.26	837.084	105.229	0.77666	4.37212	7.27423	0.000981665	10.657	0.257462	0.174548	-0.164062	0.922585	0.975675	0.903507	0.166487	0.0104706	54.9327	6.76028	3157.67	837.084	0.0170864	1115.39	1.34197	1322.54	0.017252	0.00876597	0.799263	0.917933	0.946523	1071.59	0.00787476	1026.02	2.09138	64	27.6489	26.1785	2.24585	16.1741	0.252957	1.96827	0.168815	261.602	0.00415906	0.237209	5988.76	0.549624
material61	4	930.847	1.19569e+06	3827.33	728.983	102.998	0.752404	4.35983	7.18526	0.00137732	10.4605	0.268168	0.188427	-0.166264	0.921951	0.976041	0.904617	0.178615	0.00882984	55.6543	6.65835	3129.59	728.983	0.0182665	1123.19	1.44291	1376.42	0.0156392	0.0076041	0.770161	0.901817	0.938595	1072.21	0.00699934	1023.69	2.05849	64	28.1066	26.2015	2.30737	15.2888	0.261354	2.18744	0.194627	233.746	0.00405444	0.237721	6009.76	0.494606
material71	4	1071.94	1.16815e+06	-2835.27	703.722	101.977	0.746863	4.38679	7.40757	0.000928817	10.6067	0.248783	0.166949	-0.151604	0.908051	0.976007	0.901097	0.164026	0.00742054	60.7127	6.68313	3622.91	703.722	0.0182711	1248.27	1.30964	1540.68	0.00964489	0.0065845	0.808656	0.92359	0.94888	1188.06	0.00625669	1172.67	2.06495	64	30.6905	30.9927	2.29199	15.1922	0.26186	2.20255	-0.131414	230.802	0.00311869	0.231223	6118.73	0.503201
material81	4	1168.35	1.54748e+06	-9960.97	791.306	88.3541	0.799118	4.31763	7.14738	0.000881032	10.5492	0.239664	0.154611	-0.159491	0.916151	0.978708	0.903059	0.154021	0.0042909	63.0115	6.68264	3964.25	791.306	0.0193332	1323.1	1.22708	1592.75	0.0113579	0.00799819	0.831526	0.936407	0.954623	1264.11	0.00751964	1253.97	2.04656	64	31.5751	33.7997	2.29199	16.0324	0.269896	2.16097	-0.352394	257.038	0.0024678	0.247225	5896.13	0.524653
material91	4	956.02	1.58807e+06	-8173.9	915.506	62.8641	0.871492	4.08201	6.03124	0.0013984	10.1905	0.262775	0.174616	-0.200257	0.946828	0.984536	0.916183	0.17377	0.00972112	54.5109	6.62027	3209.02	915.506	0.022397	1082.69	1.2992	1307.81	0.0191184	0.0111693	0.81796	0.927635	0.951767	1030.79	0.0104232	1015.24	2.03319	64	27.2472	30.6697	2.41504	16.5199	0.258695	1.73409	-0.144158	272.907	0.00247294	0.292973	4780.67	0.501309
material101	4	679.634	1.79522e+06	10567.2	1021.24	70.1064	0.871524	4.12172	6.0512	0.00316648	9.74181	0.28784	0.205317	-0.236089	0.962462	0.983024	0.917063	0.192686	0.0200494	42.0404	6.49091	2285.01	1021.24	0.0323822	798.493	1.45296	973.673	0.031278	0.0150439	0.762296	0.898656	0.936198	761.364	0.0132373	723.18	2.02926	64	20.991	16.1271	2.66113	16.8142	0.262575	1.87124	0.507966	282.716	0.00424386	0.302564	4968.5	0.502725
material11	5	903.34	2.38298e+06	9468.41	1118.13	92.8349	0.846677	4.19316	6.42482	0.0014989	10.4271	0.312174	0.238067	-0.203542	0.951765	0.978471	0.914773	0.225433	0.0158926	50.873	6.79843	3060.7	1118.13	0.018519	1042.36	1.52141	1472.13	0.0228757	0.012319	0.716299	0.879231	0.920534	962.589	0.0110837	974.381	2.20569	64	25.5357	23.7329	2.32275	17.9548	0.226612	1.88	0.34252	322.375	0.00452378	0.259738	5813.35	0.623527
material21	5	1000.28	1.60927e+06	-3584.5	898.734	93.0841	0.812298	4.30549	6.90682	0.000909234	10.6845	0.26855	0.186754	-0.163082	0.92197	0.978033	0.90743	0.177031	0.00775799	56.5285	6.77014	3374.63	898.734	0.0171298	1158.67	1.34974	1469.65	0.0164554	0.00926455	0.781077	0.911331	0.940384	1096.74	0.00838335	1083.37	2.11469	64	28.4214	29.8545	2.27661	16.6024	0.244858	1.85877	-0.0314727	275.641	0.00322582	0.246055	5749.95	0.558022
material31	5	990.727	1.03946e+06	-4019.82	646.876	103.005	0.725278	4.38374	7.37637	0.000952984	10.5938	0.245531	0.160706	-0.137376	0.88913	0.975933	0.901654	0.153834	0.010714	58.4725	6.60979	3336.62	646.876	0.0189029	1167.19	1.295	1390.92	0.0152848	0.00768732	0.803763	0.923244	0.946865	1118.1	0.00673096	1082.09	1.97738	64	29.3924	30.0083	2.18433	14.7719	0.280269	2.22519	-0.180208	218.21	0.00300184	0.229076	6341.09	0.471201
material41	5	1058.2	1.44134e+06	-2450.79	857.927	119.758	0.755019	4.5067	8.10871	0.000832288	10.7931	0.229658	0.147441	-0.142036	0.899006	0.972172	0.893015	0.145058	0.00916261	59.1154	6.75886	3599.14	857.927	0.0170216	1241.61	1.28297	1487.41	0.0154602	0.00766313	0.813732	0.926684	0.950046	1189.46	0.00671085	1160.08	2.09773	64	29.7733	29.5007	2.23047	16.5431	0.250322	1.85079	-0.0246289	273.673	0.00355719	0.217493	6300.48	0.645397
material51	5	927.702	1.38938e+06	2746.42	830.076	104.247	0.776853	4.36393	7.2303	0.00100197	10.6369	0.258876	0.17602	-0.164723	0.922969	0.975887	0.904035	0.168236	0.010425	54.635	6.75296	3122.76	830.076	0.0171762	1105.74	1.3436	1302.97	0.0182838	0.0087087	0.797646	0.918195	0.94585	1062.75	0.00776658	1015.69	2.08104	64	27.5035	26.0785	2.24585	16.1023	0.25495	1.96827	0.17124	259.283	0.00413135	0.238193	5987.51	0.542931
material61	5	930.37	1.19311e+06	3766.93	729.795	103.074	0.752485	4.36046	7.18664	0.0013805	10.4585	0.268651	0.189018	-0.166692	0.922355	0.976026	0.904608	0.178373	0.00950219	55.6305	6.65886	3128.02	729.795	0.0183418	1122.6	1.42156	1355.43	0.0153339	0.00760066	0.780498	0.906569	0.941781	1075.55	0.00701247	1023.77	2.05523	64	28.1071	26.2784	2.30737	15.2904	0.261778	2.17956	0.192764	233.796	0.00403066	0.237556	6011.93	0.494264
material71	5	1077.42	1.18927e+06	-2847.25	708.503	102.402	0.747441	4.38926	7.42153	0.000929192	10.6105	0.2491	0.167501	-0.152399	0.909057	0.975912	0.90095	0.164249	0.0074157	60.857	6.6893	3642.64	708.503	0.0181898	1256.29	1.29855	1543.49	0.00958892	0.00659899	0.806074	0.923289	0.947805	1196.24	0.00624598	1178.54	2.06557	64	30.7609	31.0234	2.29199	15.2428	0.261972	2.20772	-0.131082	232.344	0.00314969	0.230892	6088.9	0.50751
material81	5	1157.85	1.53332e+06	-9834.67	787.975	87.1905	0.800746	4.30663	7.08999	0.000897008	10.5371	0.240897	0.155905	-0.159333	0.915799	0.978977	0.903757	0.157334	0.00450475	62.6947	6.67773	3925.87	787.975	0.0193537	1309.25	1.23655	1595.97	0.0116218	0.0080995	0.829771	0.934941	0.954314	1249	0.00759176	1242.48	2.04301	64	31.4119	33.6536	2.29199	15.9946	0.270356	2.1566	-0.349433	255.829	0.00247152	0.248478	5882.53	0.519701
material91	5	968.52	1.61023e+06	-8379.22	919.976	63.6948	0.870496	4.09011	6.08427	0.00137186	10.2051	0.259428	0.171105	-0.199514	0.9465	0.98434	0.915495	0.17359	0.0101446	54.9345	6.62788	3253.51	919.976	0.022512	1098.65	1.29404	1314.78	0.0187023	0.0107399	0.824444	0.929681	0.953869	1049.59	0.0100013	1028.91	2.03616	64	27.4614	30.885	2.41504	16.5788	0.25812	1.73951	-0.149548	274.857	0.00239051	0.291718	4975.43	0.490861
material101	5	706.133	1.91869e+06	10919.8	1058.55	72.2701	0.872181	4.13972	6.14261	0.00305322	9.78164	0.285274	0.203119	-0.236123	0.962875	0.982531	0.916	0.193998	0.0199536	42.8749	6.52017	2380.21	1058.55	0.0315807	826.685	1.45278	1008.81	0.0306445	0.0148239	0.758641	0.897306	0.934872	786.764	0.0130372	748.868	2.04479	64	21.3685	16.4962	2.67651	17.1003	0.259775	1.86113	0.502381	292.421	0.00408812	0.299614	5159.42	0.507664
[truncated: 1 more columns]

## Sheet: BedTime_FixBinSize
ROI	BedTime(min)	-333-1AutoCorrelation	-333-1ClusterProminence	-333-1ClusterShade	-333-1ClusterTendendcy	-333-1Contrast	-333-1Correlation	-333-1DifferenceEntropy	-333-1Dissimilarity	-333-1Energy	-333-1Entropy	-333-1Homogeneity	-333-1Homogeneity2	-333-1InformationMeasureCorr1	-333-1InformationMeasureCorr2	-333-1InverseDiffMomentNorm	-333-1InverseDiffNorm	-333-1InverseVariance	-333-1MaxProbability	-333-1SumAverage	-333-1SumEntropy	-333-1SumVariance	-333-1Variance	-333GrayLevelNonuniformity	-333HighGrayLevelRunEmpha	-333LongRunEmphasis	-333LongRunHighGrayLevelEmpha	-333LongRunLowGrayLevelEmpha	-333LowGrayLevelRunEmpha	-333RunLengthNonuniformity	-333RunPercentage	-333ShortRunEmphasis	-333ShortRunHighGrayLevelEmpha	-333ShortRunLowGrayLevelEmpha	EnergyNorm	GlobalEntropy	GlobalMax	GlobalMean	GlobalMedian	GlobalMin	GlobalStd	GlobalUniformity	Kurtosis	Skewness	Variance	Busyness	Coarseness	Complexity	Contrast
material11	2	346.013	335930	2171.09	419.946	35.1594	0.845489	3.56705	3.96194	0.00350605	9.15292	0.392327	0.320717	-0.209848	0.939707	0.978298	0.91429	0.277455	0.0284657	31.6111	6.09244	1071.15	419.946	0.0447582	109.013	3.12573	293.299	0.254287	0.0556339	0.427549	0.699038	0.809701	88.3384	0.0417642	85.0356	0.993992	19	7.44095	6.99976	0.500977	5.44738	0.504159	1.88121	0.343256	29.6739	0.0118881	1.13956	124.456	0.138902
material21	2	407.513	261471	-851.038	361.75	37.8404	0.810605	3.6971	4.40482	0.00213558	9.46776	0.339379	0.256846	-0.167971	0.907661	0.978495	0.908325	0.240042	0.0185587	36.1406	6.1149	1263.29	361.75	0.0451216	126.977	2.33373	265.237	0.145155	0.0403035	0.506727	0.763834	0.841314	107.482	0.03082	100.694	0.993441	20	8.57662	8.99902	0.498047	5.20958	0.50454	1.86739	-0.0219546	27.1397	0.00793653	1.02755	145.242	0.126609
material31	2	464.249	226178	-1263.07	302.768	47.9277	0.726673	3.85999	5.03844	0.00196514	9.56062	0.303034	0.215934	-0.139444	0.872706	0.976633	0.90287	0.211339	0.0174067	40.027	6.05753	1456.69	302.768	0.0485211	146.117	2.00483	255.622	0.101023	0.0312388	0.576778	0.806046	0.870523	129.11	0.0256342	115.798	0.961338	21.5	9.5389	9.50073	0.498657	4.98105	0.526558	2.21779	-0.175362	24.8109	0.00750974	0.875096	186.852	0.121653
material41	2	466.789	272669	-750.545	372.879	52.1358	0.754666	3.93792	5.33885	0.00184236	9.66123	0.293732	0.207019	-0.146121	0.884416	0.973463	0.895597	0.1957	0.0185157	39.3245	6.15473	1473.11	372.879	0.0449485	147.548	2.05494	254.849	0.126912	0.031997	0.58266	0.807359	0.873767	130.564	0.0259801	117.143	0.989458	21	9.38895	9.50024	0.502441	5.38471	0.507289	1.85345	-0.0316146	28.9951	0.00796248	0.848101	194.408	0.148578
material51	2	400.153	257052	835.8	356.599	44.5852	0.777734	3.78585	4.72034	0.0022503	9.48582	0.326775	0.242546	-0.171569	0.911844	0.976367	0.905117	0.226464	0.0202931	35.897	6.14007	1242.08	356.599	0.0441951	130.978	2.30967	231.451	0.144304	0.0365408	0.538474	0.778462	0.857142	115.025	0.0290218	99.9304	0.999653	20.5	8.53321	7.9978	0.500488	5.20757	0.50024	1.97726	0.180991	27.1188	0.01121	0.96191	150.662	0.135325
material61	2	364.573	176186	867.199	279.852	39.8396	0.750762	3.72164	4.4698	0.0032137	9.19049	0.343341	0.262496	-0.171303	0.906268	0.976505	0.905508	0.239549	0.018538	34.9039	5.97193	1116.91	279.852	0.0471271	122.75	2.55709	232.662	0.122531	0.0357455	0.507416	0.754824	0.845891	106.696	0.0296138	91.239	0.995927	19.5	8.32375	7.99805	0.499878	4.6859	0.502821	2.18762	0.188922	21.9576	0.0116929	1.00355	130.477	0.117076
material71	2	426.929	181491	-705.604	275.672	39.864	0.747328	3.74995	4.62002	0.00221391	9.34138	0.324049	0.239527	-0.157605	0.893219	0.976275	0.901887	0.223781	0.0109111	38.3654	6.01139	1322.46	275.672	0.0493167	134.44	2.27066	266.588	0.090967	0.0334166	0.545967	0.783988	0.859866	115.761	0.0290104	106.528	0.983594	19.5	9.18667	9.49768	0.499878	4.705	0.511329	2.22385	-0.135209	22.137	0.00874835	0.968635	134.196	0.122569
material81	2	466.954	242836	-2409.1	314.02	35.1813	0.798504	3.68578	4.4972	0.00211452	9.31273	0.312196	0.223294	-0.163478	0.899709	0.979571	0.905184	0.218203	0.012423	39.862	6.01825	1459.42	314.02	0.0520719	140.04	1.95801	264.879	0.096132	0.037708	0.582274	0.811047	0.871943	121.442	0.0317962	114.452	0.945447	20	9.45776	10	0.498047	5.00075	0.537334	2.15008	-0.33805	25.0075	0.00608095	1.04709	146.021	0.114722
material91	2	320.73	170685	-1539.4	300.203	20.8425	0.870159	3.33108	3.46173	0.00391705	8.70898	0.35633	0.269092	-0.210358	0.933247	0.984787	0.917091	0.264777	0.0236559	31.679	5.81402	969.201	300.203	0.056894	101.061	2.39632	202.973	0.209587	0.0513249	0.488285	0.758775	0.829969	84.6617	0.0377444	77.3264	0.999528	18	7.43786	8.49902	0.500977	4.6916	0.500327	1.73441	-0.142678	22.0111	0.00596164	1.43614	87.8467	0.089572
material101	2	168.963	104016	1255.7	244.623	17.0179	0.869914	3.18476	2.96859	0.0115726	7.99758	0.414682	0.338292	-0.235125	0.938782	0.984425	0.920724	0.292541	0.0732984	21.1719	5.46462	491.34	244.623	0.0633825	63.1826	3.33772	126.903	0.47459	0.0747622	0.377817	0.678292	0.77451	53.5516	0.0435695	40.228	0.837562	16	4.84766	3.5	0.5	4.09115	0.608299	1.89824	0.51535	16.7375	0.0105027	1.71094	62.7075	0.0703692
material11	3	343.185	334919	2218.66	418.19	34.9355	0.845803	3.55992	3.94266	0.00360779	9.12932	0.395135	0.324404	-0.213012	0.941586	0.978422	0.914692	0.27989	0.0284827	31.4561	6.09004	1061.63	418.19	0.0446716	107.455	3.28399	311.406	0.263667	0.0565813	0.417692	0.689078	0.806171	86.3552	0.0423579	84.4378	0.993315	19	7.41132	6.99976	0.500977	5.43287	0.504626	1.89255	0.348746	29.5161	0.0118529	1.14481	124.528	0.13749
material21	3	407.73	256520	-903.75	358.461	37.4793	0.810684	3.68955	4.38249	0.00208355	9.45609	0.340496	0.258312	-0.168282	0.907787	0.978681	0.908726	0.242601	0.0158123	36.1931	6.10932	1263.49	358.461	0.0451824	126.856	2.37212	275.539	0.141671	0.0401682	0.506916	0.761819	0.842308	107.516	0.0310558	100.783	0.992564	20	8.59577	8.99902	0.498047	5.18654	0.505145	1.86304	-0.034058	26.9002	0.00778016	1.03233	145.132	0.125039
material31	3	463.686	226345	-1285.58	301.56	47.748	0.726615	3.85773	5.01622	0.00200822	9.54985	0.305942	0.218725	-0.140357	0.873846	0.975709	0.901383	0.207563	0.0183899	40.0116	6.05377	1454.7	301.56	0.0486777	145.673	2.04301	260.874	0.10206	0.0313607	0.574133	0.80308	0.870076	128.346	0.0257634	115.565	0.961104	21	9.52947	9.50024	0.502441	4.97578	0.526718	2.22834	-0.179153	24.7584	0.00747263	0.879296	185.6	0.120807
material41	3	466.318	270516	-654.927	371.385	52.3276	0.753006	3.94	5.36144	0.00176538	9.67898	0.29087	0.203746	-0.144877	0.883008	0.973368	0.895144	0.195485	0.0164995	39.3219	6.15781	1471.24	371.385	0.0449418	147.222	1.99494	248.773	0.118062	0.0322732	0.59097	0.812665	0.876698	130.809	0.0262784	116.861	0.990259	21	9.37443	9.50024	0.502441	5.38378	0.506737	1.8574	-0.0203005	28.985	0.00809965	0.84666	194.18	0.148518
material51	3	401.797	250781	744.967	353.124	44.5936	0.775755	3.78936	4.72224	0.00224618	9.48675	0.328254	0.244228	-0.169832	0.910009	0.976344	0.905089	0.224193	0.0200877	36.0369	6.13412	1247.3	353.124	0.0443213	131.025	2.28748	231.561	0.140782	0.0362549	0.535601	0.778698	0.855131	114.631	0.0288799	100.266	0.99974	20.5	8.56346	7.9978	0.500488	5.19013	0.50018	1.96605	0.168381	26.9375	0.0108151	0.961309	151.13	0.134579
material61	3	365.763	180399	936.9	283.197	39.988	0.752538	3.72497	4.47736	0.00329935	9.19388	0.342647	0.261253	-0.172461	0.90758	0.976438	0.905372	0.236548	0.0185395	34.9263	5.97634	1121.3	283.197	0.047075	123.18	2.6088	233.795	0.123341	0.0361173	0.513355	0.755338	0.849864	107.453	0.0301682	91.4559	0.99567	19.5	8.32158	7.99805	0.499878	4.71282	0.502998	2.18673	0.198414	22.2107	0.0117413	1.00721	129.493	0.117911
material71	3	427.988	183288	-710.117	277.897	40.0965	0.747818	3.75558	4.64059	0.00223797	9.34066	0.322651	0.23755	-0.157596	0.893197	0.976132	0.901479	0.220102	0.0115157	38.3947	6.01365	1326.43	277.897	0.0491737	134.785	2.25122	266.96	0.0910931	0.0336565	0.546687	0.784396	0.860167	116.508	0.0292006	106.71	0.984091	19.5	9.18559	9.49768	0.499878	4.72645	0.510987	2.21022	-0.132838	22.3393	0.00890948	0.963116	135.144	0.124481
material81	3	463.902	238507	-2420.83	310.718	34.5724	0.799749	3.67426	4.45663	0.00215628	9.28569	0.314445	0.225893	-0.164631	0.900558	0.979904	0.905921	0.220242	0.0126965	39.7424	6.00823	1448.72	310.718	0.0522022	139.408	1.99148	265.019	0.0989071	0.0370695	0.574465	0.806515	0.86892	120.301	0.0312974	113.956	0.94278	20	9.45288	10	0.498047	4.96023	0.539135	2.1661	-0.348505	24.6038	0.00597153	1.0599	144.46	0.111927
material91	3	321.6	169614	-1554.66	298.721	20.8151	0.869717	3.33383	3.45857	0.00386539	8.71702	0.358625	0.271289	-0.209231	0.932522	0.984799	0.917169	0.258915	0.0236271	31.7568	5.81555	971.669	298.721	0.0570865	101.685	2.32735	196.964	0.203572	0.0508227	0.493823	0.763934	0.831708	85.4244	0.0376134	77.5223	0.999293	18	7.45621	8.49902	0.500977	4.68335	0.50049	1.7369	-0.148572	21.9338	0.00593859	1.43671	87.954	0.0891909
material101	3	169.316	102366	1224.4	244.621	16.8506	0.87111	3.17868	2.94691	0.0114364	7.98862	0.417486	0.340929	-0.234293	0.93807	0.982593	0.916793	0.288828	0.0722334	21.2013	5.46061	492.389	244.621	0.0630545	63.1834	3.3394	127.973	0.472989	0.0745385	0.376886	0.67713	0.77444	53.3103	0.0435073	40.3772	0.883879	15	4.86476	3.50098	0.501709	4.0891	0.578305	1.86115	0.503331	16.7208	0.0122684	1.73617	52.0127	0.0786517
material11	4	343.75	330796	2130.75	416.692	34.7747	0.845948	3.55634	3.93443	0.00355862	9.13431	0.394521	0.323668	-0.211355	0.940503	0.978513	0.914831	0.281388	0.0291439	31.5132	6.08668	1063.2	416.692	0.0446013	107.065	3.27082	315.007	0.257098	0.0564009	0.417757	0.689555	0.805995	85.8395	0.0423649	84.5324	0.99391	19	7.42349	6.99976	0.500977	5.42494	0.504215	1.8803	0.339902	29.43	0.01152	1.14809	124.599	0.136687
material21	4	406.392	258167	-897.625	359.94	37.3292	0.812072	3.68724	4.366	0.00213738	9.44552	0.342485	0.26048	-0.169678	0.909116	0.978768	0.909065	0.24201	0.0175028	36.0965	6.10771	1259.27	359.94	0.0451313	125.843	2.39128	277.372	0.14541	0.0406048	0.499627	0.758347	0.838604	105.909	0.0311333	100.42	0.993172	20	8.56986	8.99902	0.498047	5.19442	0.504726	1.86013	-0.0308491	26.982	0.00778163	1.03807	144.497	0.124701
material31	4	465.985	224847	-1266.23	301.185	48.1073	0.724546	3.86164	5.03913	0.00196227	9.56213	0.303997	0.216661	-0.138584	0.87144	0.976565	0.902908	0.208342	0.017471	40.1355	6.05527	1462.65	301.185	0.0485639	146.157	2.03891	260.81	0.100459	0.0316172	0.575186	0.803801	0.870438	128.635	0.026106	116.065	0.959803	21.5	9.55175	9.99939	0.498657	4.9833	0.527603	2.22604	-0.179227	24.8332	0.00747833	0.878648	186.025	0.121
material41	4	468.083	274353	-693.917	374.596	52.4545	0.754343	3.94183	5.35753	0.0017851	9.67382	0.292813	0.205978	-0.145537	0.883845	0.972135	0.893162	0.194584	0.0170881	39.3725	6.15853	1477.76	374.596	0.0448338	147.282	2.03908	254.506	0.124866	0.0326873	0.588312	0.810575	0.875969	130.449	0.0266862	117.294	0.990046	20.5	9.38545	9.49927	0.500488	5.40475	0.506884	1.85004	-0.0234813	29.2114	0.00916662	0.846374	170.642	0.164806
material51	4	402.028	252016	753.178	353.747	44.5422	0.776334	3.78653	4.71992	0.00221432	9.48595	0.326997	0.242887	-0.170782	0.910997	0.975311	0.903144	0.226678	0.0190302	36.0403	6.13572	1248.03	353.747	0.044213	131.412	2.30215	233.276	0.138512	0.036632	0.534329	0.776741	0.855036	115.066	0.0291645	100.287	0.999769	20	8.56121	7.99805	0.498047	5.19581	0.50016	1.96785	0.168629	26.9965	0.010845	0.964702	150.48	0.134291
material61	4	367.26	179781	922.872	282.645	40.0604	0.751722	3.72446	4.47479	0.00333287	9.18382	0.343429	0.262358	-0.172361	0.907268	0.976412	0.905459	0.237894	0.0191313	35.0208	5.97288	1126.43	282.645	0.0470177	123.45	2.65085	240.407	0.123501	0.0360066	0.510449	0.752311	0.849158	107.344	0.0300981	91.8351	0.995703	19.5	8.34567	7.99805	0.499878	4.71046	0.502976	2.1875	0.195126	22.1884	0.0119222	1.00501	129.989	0.118157
material71	4	428.48	180799	-707.88	276.81	40.139	0.746719	3.75439	4.64335	0.00220652	9.34408	0.32212	0.237306	-0.156498	0.891889	0.976107	0.901428	0.22314	0.0106874	38.435	6.01194	1328.07	276.81	0.0491869	134.907	2.25408	265.004	0.0895382	0.033269	0.544596	0.784202	0.858902	115.927	0.0288754	106.951	0.983636	19.5	9.20537	9.49768	0.499878	4.71342	0.511299	2.20463	-0.133899	22.2163	0.0088217	0.963589	135.238	0.124002
material81	4	465.351	238017	-2445.18	310.414	34.7087	0.798862	3.67951	4.46534	0.00214592	9.28255	0.315012	0.226068	-0.164631	0.900482	0.978854	0.903719	0.214935	0.0121576	39.8208	6.00609	1453.85	310.414	0.0522149	139.752	1.97087	263.256	0.0965271	0.0375408	0.573657	0.807556	0.867975	120.393	0.0319199	114.225	0.942261	19.5	9.46328	10.0023	0.499878	4.96751	0.539485	2.16139	-0.353242	24.6761	0.00673778	1.05589	126.982	0.124668
material91	4	320.798	170231	-1538.85	299.682	20.7137	0.8707	3.33002	3.44853	0.00392629	8.70214	0.359206	0.272408	-0.211718	0.934152	0.98487	0.917389	0.262941	0.0242231	31.6895	5.81313	969.268	299.682	0.0569471	101.38	2.37008	199.408	0.208862	0.0510128	0.48796	0.760423	0.828894	84.7946	0.037583	77.3892	0.999386	18	7.44614	8.49902	0.500977	4.68516	0.500426	1.73621	-0.14542	21.9508	0.00592201	1.44223	87.5532	0.0890062
material101	4	168.311	101515	1217.37	243.163	16.7684	0.870979	3.17509	2.94386	0.0115238	7.97187	0.416626	0.340276	-0.23593	0.93886	0.983703	0.919134	0.292267	0.0721777	21.1388	5.45632	489.103	243.163	0.0631049	62.542	3.43967	134.152	0.484092	0.0751896	0.367461	0.670493	0.768374	52.4202	0.0435477	40.1236	0.845279	15.5	4.84781	3.50037	0.499512	4.0782	0.603352	1.86983	0.504738	16.6317	0.0124496	1.73578	52.1842	0.0781776
material11	5	342.455	330672	2142.14	416.501	34.6908	0.846227	3.55181	3.92396	0.00364246	9.11837	0.395697	0.325143	-0.21315	0.941522	0.978564	0.915062	0.282682	0.0300193	31.4326	6.08279	1059.12	416.501	0.0447265	106.953	3.28459	317.197	0.260868	0.0563666	0.417974	0.688965	0.806459	86.1432	0.0421287	84.2331	0.993517	19	7.40545	6.99976	0.500977	5.42202	0.504487	1.88131	0.341743	29.3983	0.0115329	1.14685	124.685	0.136588
material21	5	406.113	257257	-890.846	359.24	37.2671	0.812025	3.68588	4.3651	0.00213363	9.44699	0.342132	0.260067	-0.169185	0.908609	0.977792	0.907108	0.242174	0.0175096	36.0899	6.10771	1258.17	359.24	0.0451498	125.925	2.41369	282.366	0.144845	0.0404055	0.50166	0.758392	0.84007	106.26	0.0309962	100.367	0.993003	19.5	8.56966	8.9978	0.499878	5.18963	0.504842	1.86032	-0.0305646	26.9323	0.00899757	1.03845	124.485	0.137988
material31	5	464.713	223227	-1269.31	299.965	47.8331	0.724939	3.8581	5.02427	0.00197274	9.55073	0.304742	0.21744	-0.139665	0.87284	0.975666	0.901228	0.208609	0.0173559	40.0839	6.05159	1458.16	299.965	0.0486792	146.159	2.02644	259.077	0.0989559	0.031361	0.575353	0.804328	0.87032	128.8	0.0258374	115.8	0.959274	21	9.54538	9.99756	0.502441	4.96882	0.527962	2.22641	-0.180997	24.6892	0.00741447	0.880882	185.879	0.120052
material41	5	466.386	272514	-691.064	373.026	52.2112	0.75444	3.93798	5.34621	0.00182078	9.66077	0.293132	0.206449	-0.146434	0.884837	0.972248	0.893343	0.195931	0.0178613	39.3031	6.15437	1471.86	373.026	0.0449356	147.115	2.03945	253.213	0.125912	0.032339	0.589878	0.811096	0.876697	130.588	0.0263126	116.949	0.990451	20.5	9.37559	9.49927	0.500488	5.38998	0.506604	1.85324	-0.0239422	29.0519	0.00912927	0.848858	170.385	0.16356
material51	5	400.732	251480	761.18	353.246	44.4721	0.776366	3.78408	4.71363	0.00223554	9.48502	0.326995	0.242932	-0.170597	0.91079	0.976419	0.905236	0.228098	0.0197756	35.9743	6.13382	1243.7	353.246	0.044364	130.977	2.27984	230.546	0.139721	0.0365622	0.537452	0.779173	0.856128	114.857	0.0290608	99.9836	0.999698	20.5	8.54665	7.9978	0.500488	5.19061	0.500209	1.9702	0.171157	26.9424	0.0108773	0.965592	150.427	0.133845
material61	5	366.125	178398	904.515	282.094	39.9749	0.751762	3.72336	4.47208	0.00334924	9.18168	0.343329	0.262252	-0.172325	0.907197	0.976454	0.905494	0.238165	0.0192146	34.9626	5.97184	1122.56	282.094	0.0469057	123.368	2.65209	239.815	0.124694	0.0358574	0.508994	0.751116	0.848596	107.395	0.0299353	91.5886	0.995911	19.5	8.33454	7.99805	0.499878	4.70399	0.502832	2.18079	0.193105	22.1275	0.0117869	1.00443	130.228	0.117807
material71	5	427.523	181393	-698.843	276.836	40.0045	0.747481	3.75256	4.63262	0.00224395	9.33741	0.323372	0.238664	-0.157777	0.893353	0.976182	0.90164	0.222382	0.0119397	38.3831	6.01149	1324.76	276.836	0.0490919	134.817	2.29152	268.002	0.0919258	0.0334059	0.543827	0.7824	0.85918	115.981	0.0290312	106.701	0.984046	19.5	9.19243	9.49768	0.499878	4.71215	0.511018	2.20829	-0.132007	22.2044	0.00880469	0.966102	134.607	0.123514
material81	5	464.08	238921	-2428.2	311.32	34.5493	0.800218	3.67682	4.45355	0.00215202	9.2805	0.316197	0.227523	-0.165147	0.90105	0.978944	0.903946	0.215558	0.012031	39.7436	6.00775	1449.42	311.32	0.0522807	138.682	2.0155	271.549	0.0983275	0.0378185	0.570518	0.804407	0.867299	119.079	0.0321004	113.895	0.942517	19.5	9.4439	10.0023	0.499878	4.97116	0.539312	2.15782	-0.348263	24.7125	0.00676069	1.06021	126.177	0.124352
material91	5	321.108	168814	-1546.82	297.951	20.7442	0.869818	3.33058	3.4593	0.00388755	8.70981	0.356933	0.269444	-0.209773	0.932818	0.984845	0.917113	0.261133	0.0242831	31.7368	5.81414	969.935	297.951	0.0572101	101.29	2.32695	198.528	0.201244	0.0507863	0.492942	0.763511	0.831283	84.7597	0.0376838	77.482	0.999149	18	7.45898	8.49902	0.500977	4.67462	0.50059	1.74037	-0.150128	21.8521	0.00588311	1.44413	87.4823	0.0884063
material101	5	169.313	101825	1208.14	243.96	16.6852	0.87197	3.1712	2.9355	0.0113183	7.97606	0.416967	0.340351	-0.236955	0.939585	0.982756	0.917039	0.291151	0.070843	21.2127	5.46002	492.107	243.96	0.0634464	62.7841	3.39725	131.856	0.477304	0.0751526	0.371782	0.67312	0.771251	52.7499	0.0440739	40.3169	0.881565	15	4.86295	3.50098	0.501709	4.08387	0.579821	1.86168	0.501366	16.678	0.0122137	1.75456	51.4046	0.0779643
[truncated: 1 more columns]

## Sheet: FilterCutoff_64Levels
ROI	Cutoff(mm)	-333-1AutoCorrelation	-333-1ClusterProminence	-333-1ClusterShade	-333-1ClusterTendendcy	-333-1Contrast	-333-1Correlation	-333-1DifferenceEntropy	-333-1Dissimilarity	-333-1Energy	-333-1Entropy	-333-1Homogeneity	-333-1Homogeneity2	-333-1InformationMeasureCorr1	-333-1InformationMeasureCorr2	-333-1InverseDiffMomentNorm	-333-1InverseDiffNorm	-333-1InverseVariance	-333-1MaxProbability	-333-1SumAverage	-333-1SumEntropy	-333-1SumVariance	-333-1Variance	-333GrayLevelNonuniformity	-333HighGrayLevelRunEmpha	-333LongRunEmphasis	-333LongRunHighGrayLevelEmpha	-333LongRunLowGrayLevelEmpha	-333LowGrayLevelRunEmpha	-333RunLengthNonuniformity	-333RunPercentage	-333ShortRunEmphasis	-333ShortRunHighGrayLevelEmpha	-333ShortRunLowGrayLevelEmpha	EnergyNorm	GlobalEntropy	GlobalMax	GlobalMean	GlobalMedian	GlobalMin	GlobalStd	GlobalUniformity	Kurtosis	Skewness	Variance	Busyness	Coarseness	Complexity	Contrast
material11	3	794.491	1.9953e+06	8679.32	1047.05	107.567	0.813675	4.22885	6.67043	0.00202549	10.3025	0.321353	0.249541	-0.19338	0.943307	0.975776	0.913094	0.228726	0.0203543	47.3126	6.68797	2697.41	1047.05	0.0205063	952.587	1.5855	1274.07	0.0324785	0.0153339	0.710651	0.872493	0.920018	892.254	0.0135415	864.397	2.09549	64	23.6179	21.0105	2.16895	17.5116	0.244106	1.83249	0.383505	306.656	0.0047001	0.230673	6961.43	0.669156
material21	3	878.97	1.35432e+06	-1526.07	823.973	113.039	0.758727	4.42031	7.50029	0.00095315	10.7113	0.263146	0.183695	-0.145365	0.901919	0.973957	0.901287	0.175295	0.00684099	52.9617	6.71188	2963.02	823.973	0.0180454	1039.05	1.36675	1301.28	0.0188099	0.0108173	0.778719	0.909506	0.940001	985.621	0.00986097	963.215	2.0623	64	26.5112	27.1013	2.15356	16.1374	0.251389	1.8767	0.0645494	260.416	0.00406811	0.211593	6918.36	0.614127
material31	3	811.545	723492	-824.086	549.002	116.42	0.650086	4.45577	7.73093	0.000954159	10.5643	0.244928	0.162111	-0.118578	0.857945	0.973298	0.898171	0.155717	0.00784186	53.0434	6.51266	2714.11	549.002	0.0199886	977.251	1.29932	1163.14	0.0162763	0.00855983	0.809948	0.924037	0.949209	939.394	0.00763039	900.727	1.91312	64	26.6017	26.3707	2.0459	13.8963	0.28405	2.2156	-0.00167615	193.106	0.004048	0.204116	6824.76	0.497158
material41	3	910.379	1.13097e+06	-158.677	764.259	137.491	0.695058	4.58312	8.50006	0.000839051	10.7897	0.23099	0.150613	-0.127445	0.877448	0.968834	0.889542	0.148123	0.00825919	54.9067	6.68321	3089.77	764.259	0.0177677	1090.07	1.26377	1260.93	0.01671	0.00877937	0.827794	0.932099	0.954361	1051.91	0.0078368	1010.49	2.02073	64	27.528	26.7014	2.10742	15.8977	0.261535	1.85484	0.0849976	252.738	0.00414962	0.193001	7568.15	0.64814
material51	3	770.149	1.04065e+06	3903.21	711.662	115.295	0.721169	4.40346	7.42282	0.00111999	10.5464	0.26438	0.18355	-0.156096	0.912445	0.973872	0.902646	0.174934	0.0104141	49.842	6.64334	2577.79	711.662	0.0180466	944.882	1.40007	1120.56	0.0222499	0.00962933	0.775452	0.907528	0.939366	906.921	0.00855691	855.772	1.97914	64	25.0324	22.9331	2.09204	15.1389	0.27304	2.03909	0.282308	229.186	0.00490146	0.213192	7000.01	0.536287
material61	3	779.537	936468	4932.53	644.874	117.669	0.691384	4.41873	7.49123	0.00179712	10.3273	0.275118	0.19867	-0.154461	0.907027	0.973265	0.902039	0.184958	0.0128166	50.9013	6.5352	2613.23	644.874	0.0196784	971.318	1.45229	1151.64	0.0193453	0.00907911	0.760054	0.898031	0.93522	935.82	0.00810367	868.026	1.95068	64	25.5648	22.9485	2.15356	14.6459	0.286004	2.22055	0.327634	214.502	0.0049365	0.209232	6882.16	0.527958
material71	3	937.772	946483	-358.387	637.076	123.585	0.675063	4.50429	8.03212	0.00103792	10.591	0.242231	0.162329	-0.135806	0.886798	0.971698	0.894674	0.159827	0.00908916	56.8999	6.61043	3166.1	637.076	0.0189301	1118.8	1.30772	1348.12	0.0119278	0.00799083	0.80646	0.922789	0.948159	1070.41	0.00763131	1039.33	2.02477	64	28.6513	28.1318	2.16895	14.7807	0.266755	2.1902	0.00658359	218.47	0.00421612	0.198123	7020.35	0.570841
material81	3	1124	1.43526e+06	-7290.77	762.179	116.921	0.733999	4.50228	8.13466	0.00080505	10.7038	0.222753	0.139806	-0.137649	0.89137	0.972626	0.892231	0.142305	0.00483586	62.0543	6.68684	3827.74	762.179	0.0191792	1285.77	1.18002	1472.86	0.0124447	0.00892744	0.86218	0.948567	0.963536	1243.32	0.00841236	1213.5	2.07137	64	30.8916	32.3077	2.23047	16.1018	0.263207	2.13691	-0.24653	259.269	0.0033271	0.20355	7063.12	0.636364
material91	3	917.625	1.49872e+06	-6554.61	860.664	88.3008	0.813901	4.30616	7.04985	0.0012698	10.3825	0.242764	0.15683	-0.172289	0.926712	0.978874	0.904493	0.156429	0.008476	53.8343	6.62887	3089.02	860.664	0.0222913	1049.27	1.26788	1237.59	0.0200253	0.0124715	0.830756	0.93297	0.955404	1008.22	0.0116669	979.377	2.04953	64	26.672	29.0085	2.32275	16.3727	0.25846	1.83587	-0.0720016	268.065	0.00311445	0.235004	6327.71	0.573681
material101	3	546.554	1.28639e+06	8379.5	836.323	81.4874	0.822431	4.18904	6.34857	0.00445408	9.56334	0.294293	0.215715	-0.223697	0.953976	0.980619	0.914257	0.200776	0.0299682	37.8336	6.34856	1827.63	836.323	0.0336439	667.203	1.46716	764.996	0.0402888	0.0200567	0.761659	0.896096	0.936549	646.045	0.0176481	586.405	1.92038	64	18.6708	13.6584	2.3689	15.4256	0.289219	2.07796	0.588117	237.95	0.00519419	0.263685	5758.73	0.502615
material11	1	714.207	1.69188e+06	8284.24	976.597	99.3507	0.815325	4.15942	6.35892	0.00263564	10.1144	0.332856	0.26216	-0.195256	0.942318	0.977457	0.916683	0.238139	0.0247358	44.4925	6.59251	2413.01	976.597	0.0220544	867.875	1.61247	1144.1	0.0377317	0.0168772	0.698791	0.867236	0.915936	813.588	0.0145577	778.299	2.0313	64	22.2045	18.9802	2.07666	16.8914	0.25405	1.80598	0.407674	285.319	0.00502861	0.238167	6206.35	0.664324
material21	1	783.675	1.12825e+06	-787.598	750.441	105.705	0.753069	4.37485	7.24573	0.00111329	10.589	0.269522	0.190051	-0.143125	0.896961	0.975474	0.90411	0.179593	0.0120909	49.8995	6.63971	2621.85	750.441	0.0189907	937.583	1.37508	1162.08	0.0214613	0.0117063	0.776969	0.908353	0.939605	891.371	0.0105946	862.445	2.01159	64	25.0009	25.4786	2.07666	15.4092	0.259131	1.88753	0.0929798	237.443	0.00430451	0.215795	6522.51	0.586184
material31	1	773.146	669244	-294.802	530.845	115.06	0.643725	4.45028	7.69573	0.000967736	10.5352	0.245482	0.162673	-0.116969	0.854405	0.97356	0.898518	0.156491	0.00762201	51.7378	6.49131	2578.09	530.845	0.020148	937.18	1.30537	1116.26	0.0161342	0.00869348	0.801596	0.921175	0.946466	899.606	0.00770993	860.745	1.90443	64	25.957	25.5786	2.01514	13.675	0.28607	2.20771	0.0355286	187.006	0.00412079	0.203646	6915.46	0.483156
material41	1	899.966	1.12416e+06	231.578	762.044	139.571	0.690398	4.59635	8.5658	0.000838577	10.7991	0.231195	0.150998	-0.126674	0.876371	0.9684	0.888848	0.145193	0.00840471	54.5655	6.68304	3054.77	762.044	0.0176806	1082.89	1.27507	1252.42	0.0171369	0.00876392	0.825101	0.930394	0.95375	1045.98	0.00782084	1000.96	2.02167	64	27.3642	26.4399	2.09204	15.8808	0.262013	1.86032	0.104604	252.201	0.0042943	0.190701	7633.24	0.655034
material51	1	765.931	1.06663e+06	4361.06	719.461	117.995	0.718218	4.42026	7.49983	0.00113474	10.5532	0.264624	0.184075	-0.156331	0.912812	0.973336	0.901862	0.172882	0.0108516	49.6211	6.64746	2566.2	719.461	0.0180632	942.948	1.38724	1107.53	0.021524	0.00963005	0.778713	0.909239	0.940253	907.463	0.00850997	852.934	1.98341	64	24.9314	22.7332	2.09204	15.2117	0.273015	2.05377	0.306075	231.395	0.00513903	0.210003	7091.16	0.550086
material61	1	718.606	815467	4797.93	601.647	112.541	0.684851	4.38841	7.3154	0.00194033	10.2483	0.280697	0.204415	-0.152067	0.902801	0.974304	0.903992	0.186912	0.0131236	48.8397	6.48165	2395.85	601.647	0.0203317	902.606	1.48733	1084.24	0.0198153	0.00939358	0.750518	0.892945	0.932541	867.608	0.00831199	803.113	1.89829	64	24.5476	21.9487	2.10742	14.1619	0.297196	2.23305	0.356574	200.56	0.0050371	0.211549	6714.56	0.504797
material71	1	856.693	800420	54.6658	586.596	118.049	0.664944	4.47219	7.83248	0.0011322	10.5043	0.246867	0.166646	-0.133863	0.882344	0.972867	0.896907	0.161505	0.0108654	54.3896	6.55385	2874.85	586.596	0.0196169	1029.21	1.3096	1239.09	0.0122136	0.00844889	0.807854	0.92243	0.948793	985.755	0.0080256	952.481	1.95525	64	27.3878	26.7783	2.1228	14.2277	0.278238	2.19419	0.03617	202.427	0.0046028	0.199894	6534.17	0.560186
material81	1	1012.02	1.18232e+06	-5711.86	691.008	112.08	0.720877	4.47066	7.91976	0.000874155	10.6149	0.228124	0.1445	-0.133828	0.884234	0.973746	0.894763	0.142956	0.00578068	58.8996	6.62415	3423.73	691.008	0.0199954	1162.48	1.19922	1363.98	0.0134606	0.00973161	0.848755	0.943238	0.959649	1118.06	0.00914358	1097.09	2.01669	64	29.3281	30.562	2.15356	15.3951	0.271424	2.14044	-0.214406	237.008	0.00359616	0.204492	6635.1	0.618526
material91	1	831.735	1.25212e+06	-5083.89	774.779	87.3854	0.797289	4.2923	6.9448	0.00133857	10.3101	0.246969	0.160994	-0.168569	0.922036	0.97919	0.905924	0.159729	0.00872989	51.3765	6.56989	2782.41	774.779	0.023005	960.927	1.25156	1106.71	0.0211099	0.0133537	0.837885	0.936174	0.957376	927.013	0.012481	891.749	2.0012	64	25.4399	27.5166	2.24585	15.6409	0.270661	1.89228	-0.0424405	244.639	0.00315708	0.234566	6516.72	0.524369
material101	1	496.829	1.08068e+06	7261.83	750.061	80.3006	0.806589	4.17475	6.27743	0.00461807	9.51001	0.295622	0.217038	-0.216296	0.948889	0.980932	0.915146	0.204657	0.0279536	36.2982	6.29758	1650.1	750.061	0.0349935	606.104	1.4372	682.13	0.0436725	0.0222989	0.784622	0.904583	0.944085	588.838	0.0200355	533.527	1.85524	64	17.8097	13.3047	2.26123	14.7131	0.302999	2.16731	0.604694	216.476	0.00575341	0.262893	5455.66	0.489618
material11	10	791.227	1.82911e+06	8494.29	927.789	44.2014	0.90905	3.80419	4.78949	0.00143513	10.1268	0.326033	0.244252	-0.241835	0.968675	0.989019	0.932373	0.232704	0.0104076	47.7632	6.74445	2610.32	927.789	0.019095	912.871	1.59226	1372.99	0.0213232	0.00949987	0.706261	0.870832	0.918353	834.492	0.00839453	856.713	2.09568	64	24.4777	23.8098	2.49194	16.05	0.248568	2.07968	0.338359	257.603	0.00294944	0.400019	3894.22	0.324214
material21	10	1096.99	1.64133e+06	-6868.67	897.97	49.2872	0.895937	3.89856	5.22438	0.0010334	10.3424	0.292821	0.205487	-0.215346	0.957914	0.987768	0.926444	0.204832	0.00390921	59.4917	6.76111	3678.49	897.97	0.0176637	1234.63	1.40742	1750.15	0.0108284	0.00671845	0.757512	0.900673	0.933257	1142.89	0.00618555	1180.17	2.0808	64	30.3155	33.0845	2.46118	16.1611	0.255435	1.92449	-0.203975	261.18	0.00171378	0.380029	3711.82	0.341681
material31	10	1132.79	1.23217e+06	-10284.4	665.947	54.5677	0.848559	3.95702	5.43103	0.00131799	10.1228	0.291045	0.203957	-0.190472	0.938855	0.986547	0.924121	0.197732	0.00910916	62.6082	6.55693	3807.69	665.947	0.0206001	1292.39	1.38254	1713.93	0.0109468	0.0060666	0.770678	0.906477	0.937399	1211.44	0.00548339	1219.07	1.88951	64	31.7783	34.2073	2.3689	14.4653	0.308414	2.45763	-0.536632	209.244	0.001458	0.348598	4336.13	0.299396
material41	10	1127.53	1.46414e+06	-7128.93	825.21	64.3214	0.855396	4.09961	6.12672	0.00108679	10.3805	0.261915	0.17441	-0.191521	0.942953	0.98415	0.914967	0.169577	0.0130129	61.2308	6.71575	3797.1	825.21	0.0178552	1288.79	1.33722	1641.3	0.0134317	0.0064541	0.797644	0.917894	0.945861	1216.94	0.00578205	1217.36	2.00225	64	31.1269	32.4846	2.3689	15.7644	0.269526	1.99886	-0.253299	248.515	0.00182538	0.325756	4528.06	0.382644
material51	10	1027.97	1.42483e+06	-2293.49	831.85	60.7659	0.863852	4.03604	5.76401	0.00107483	10.3748	0.279942	0.193554	-0.202272	0.950408	0.985092	0.919981	0.192147	0.0107904	57.7996	6.74843	3438.07	831.85	0.0174692	1193.42	1.39705	1533.68	0.0145431	0.00654909	0.780042	0.907913	0.941098	1128.2	0.0058325	1114.34	2.03837	64	29.4558	29.5699	2.41504	15.7075	0.259089	1.97566	-0.064211	246.726	0.00209058	0.346823	4174.59	0.35367
material61	10	987.559	1.16999e+06	-1784.44	709.895	55.3039	0.85546	3.97311	5.49682	0.00123773	10.2073	0.289681	0.203737	-0.208184	0.952257	0.986353	0.923233	0.199729	0.00562698	57.4077	6.66621	3284.6	709.895	0.0185552	1150.53	1.46407	1558.6	0.0109669	0.00611261	0.755855	0.894686	0.934203	1078.99	0.00560665	1072.74	1.99629	64	29.292	29.3315	2.4458	14.6546	0.271888	2.21272	-0.0913562	214.757	0.00202613	0.360491	4044.69	0.299549
material71	10	1204.08	1.59888e+06	-9464.49	817.411	56.7812	0.870095	4.00588	5.67771	0.00103625	10.3128	0.278844	0.192416	-0.206494	0.952361	0.985955	0.920678	0.191161	0.00362845	63.6845	6.72102	4062.24	817.411	0.0186375	1355.48	1.44706	1934.29	0.0102652	0.00605822	0.769293	0.901587	0.938434	1262.82	0.00572285	1294.65	2.03161	64	32.3508	34.6687	2.49194	15.7517	0.274147	2.20998	-0.362761	248.116	0.00166331	0.355403	4014.71	0.352266
material81	10	1232.98	1.92471e+06	-14907.1	923.203	46.4937	0.904107	3.87411	5.22154	0.00125478	10.1141	0.285397	0.196486	-0.226969	0.961743	0.988361	0.92603	0.196015	0.00453436	63.6807	6.67736	4172.58	923.203	0.0200165	1360.37	1.35452	1869.99	0.0116326	0.00730366	0.782622	0.912452	0.940891	1265.02	0.00684876	1310.67	2.05262	64	32.1882	36.2683	2.46118	16.5723	0.268324	2.03888	-0.444363	274.642	0.00138337	0.38792	3836.13	0.356652
material91	10	1012.73	1.83778e+06	-7340.3	1059.65	31.0259	0.943107	3.60616	4.32178	0.00180304	9.73942	0.312161	0.221079	-0.278847	0.978468	0.992127	0.937345	0.213884	0.00956606	54.9756	6.63802	3396.17	1059.65	0.0215818	1121.54	1.40587	1536.21	0.0174136	0.00925111	0.769847	0.904581	0.937619	1038.67	0.00842835	1070.11	2.04544	64	27.8376	31.5695	2.61499	17.183	0.252046	1.5568	-0.116632	295.256	0.00126629	0.490642	3255.38	0.303574
material101	10	792.662	2.40037e+06	15899.1	1172.5	36.8136	0.939116	3.70987	4.61359	0.00239978	9.66396	0.304491	0.214452	-0.285896	0.979898	0.990433	0.932845	0.214689	0.0124369	45.1106	6.61897	2654.1	1172.5	0.023894	929.747	1.38914	1194.2	0.0189373	0.0109502	0.800005	0.913223	0.948204	876.9	0.0102557	874.11	2.10532	64	23.5966	18.4957	3.1687	17.8173	0.245058	1.81334	0.488957	317.456	0.00247985	0.483123	3309.89	0.341884
material11	8	814.987	1.87575e+06	8282.94	954.049	56.9285	0.887379	3.9511	5.31618	0.00137162	10.238	0.320442	0.241174	-0.226462	0.962721	0.986085	0.92632	0.2244	0.0103009	48.6089	6.75678	2705.65	954.049	0.0184462	923.855	1.52189	1406.78	0.019756	0.0108305	0.715899	0.878669	0.920434	841.495	0.00979602	879.989	2.11781	64	24.7105	23.7637	2.39966	16.4145	0.243544	2.01553	0.330192	269.435	0.00340814	0.344588	4499.9	0.393557
material21	8	1040.55	1.56404e+06	-5441.31	879.02	61.0682	0.87008	4.03837	5.74538	0.000974732	10.4557	0.283947	0.198242	-0.194073	0.945712	0.985043	0.920317	0.192743	0.00575966	57.8294	6.75543	3487.57	879.02	0.0174831	1185.84	1.4	1594.84	0.0143531	0.00793572	0.766151	0.903747	0.936218	1108.62	0.00728157	1120.04	2.08034	64	29.3073	31.6694	2.3689	16.1604	0.253587	1.89796	-0.144997	261.159	0.00212572	0.3261	4395.69	0.399079
material31	8	1103.16	1.18829e+06	-8133.81	666.692	70.9008	0.807782	4.13889	6.19395	0.0011083	10.3494	0.270572	0.184255	-0.166399	0.920569	0.982809	0.914952	0.176091	0.00849039	61.7807	6.59972	3711.63	666.692	0.0196846	1272.69	1.37054	1633.07	0.0131002	0.00645515	0.778575	0.910115	0.939881	1202.7	0.00571009	1191.61	1.91498	64	31.2506	32.9614	2.30737	14.6644	0.302324	2.37228	-0.416983	215.043	0.00190668	0.29449	5046.85	0.36228
material41	8	1112.61	1.3915e+06	-5171.22	820.74	82.241	0.817852	4.26733	6.89984	0.000907262	10.5726	0.245478	0.159782	-0.166038	0.923424	0.980063	0.905913	0.155466	0.00894863	60.9257	6.73355	3757.53	820.74	0.0175687	1284.85	1.29256	1573.27	0.0119555	0.00633408	0.814485	0.925709	0.950603	1226.53	0.00563724	1207.01	2.03703	64	30.8846	31.531	2.30737	15.9117	0.262913	1.94076	-0.174855	253.184	0.00227468	0.278455	5239.04	0.452891
material51	8	1028.04	1.4764e+06	-266.664	852.618	77.1199	0.834105	4.19102	6.42878	0.000985095	10.5467	0.265698	0.180324	-0.183795	0.938997	0.981436	0.912311	0.177959	0.010199	57.7639	6.779	3452.08	852.618	0.0171287	1202.21	1.34136	1474.43	0.0134526	0.0068078	0.793458	0.915353	0.944655	1144.85	0.00605399	1118.03	2.08374	64	29.3436	28.9086	2.3689	16.0318	0.252627	1.96399	0.0204657	257.019	0.002724	0.298192	4757.29	0.428978
material61	8	995.42	1.23427e+06	420.632	733.836	71.6296	0.822142	4.14257	6.17754	0.00119838	10.3647	0.278149	0.194322	-0.189167	0.940923	0.982644	0.915347	0.186166	0.00692459	57.6149	6.69322	3326.85	733.836	0.0182762	1171.24	1.40958	1496.27	0.0118444	0.00628167	0.769967	0.90331	0.937967	1106.56	0.00577062	1085.74	2.03256	64	29.3273	28.5317	2.39966	15.0229	0.264808	2.20382	0.013584	225.686	0.00265744	0.307146	4657.62	0.370728
material71	8	1168.31	1.43957e+06	-6900.33	772.046	71.0081	0.831546	4.15513	6.29441	0.000965405	10.4516	0.26703	0.182247	-0.184101	0.938032	0.982692	0.913457	0.178787	0.0055809	63.0254	6.71937	3942.42	772.046	0.0182865	1330.13	1.39056	1782.6	0.0103588	0.00632216	0.78422	0.909176	0.942477	1250.95	0.00598091	1260.79	2.05002	64	31.9284	33.5767	2.41504	15.5371	0.268814	2.23675	-0.292389	241.4	0.00209113	0.302962	4667.05	0.401797
material81	8	1194.9	1.73482e+06	-13048.8	854.985	58.0371	0.872868	4.02898	5.82402	0.00110422	10.2703	0.268285	0.179657	-0.199705	0.94742	0.98562	0.918619	0.176749	0.00648139	63.1082	6.67171	4040.06	854.985	0.0199109	1335.47	1.28754	1698.61	0.0119968	0.0078213	0.811123	0.925853	0.949203	1262.23	0.00735158	1273.43	2.02047	64	31.7949	35.0225	2.38428	16.2039	0.275716	2.11282	-0.430679	262.567	0.0016791	0.33157	4474.27	0.399184
material91	8	987.602	1.69757e+06	-8421.57	991.702	39.2037	0.923943	3.76455	4.83379	0.00163512	9.89308	0.293901	0.203323	-0.247781	0.969065	0.990127	0.930792	0.200211	0.0104251	54.7532	6.62215	3308.3	991.702	0.0224384	1109.94	1.38847	1425.68	0.019502	0.00946134	0.785085	0.910221	0.942687	1042.01	0.00856482	1044	2.03285	64	27.5905	31.9617	2.53809	16.818	0.253568	1.61499	-0.155257	282.844	0.00156406	0.411083	3695.53	0.358447
material101	8	787.872	2.27634e+06	13689.2	1160.15	47.9487	0.920621	3.88773	5.19322	0.00237027	9.76747	0.292789	0.20458	-0.265049	0.974388	0.988063	0.92671	0.198273	0.012483	45.1585	6.60227	2646.73	1160.15	0.0256612	898.883	1.40038	1132.92	0.0222103	0.0124256	0.793305	0.910205	0.94625	850.933	0.0115147	834.921	2.07518	64	22.9173	17.519	2.96875	17.6032	0.25007	1.77693	0.468649	309.872	0.00294182	0.405345	3841.5	0.398062
material11	5	903.34	2.38298e+06	9468.41	1118.13	92.8349	0.846677	4.19316	6.42482	0.0014989	10.4271	0.312174	0.238067	-0.203542	0.951765	0.978471	0.914773	0.225433	0.0158926	50.873	6.79843	3060.7	1118.13	0.018519	1042.36	1.52141	1472.13	0.0228757	0.012319	0.716299	0.879231	0.920534	962.589	0.0110837	974.381	2.20569	64	25.5357	23.7329	2.32275	17.9548	0.226612	1.88	0.34252	322.375	0.00452378	0.259738	5813.35	0.623527
material21	5	1000.28	1.60927e+06	-3584.5	898.734	93.0841	0.812298	4.30549	6.90682	0.000909234	10.6845	0.26855	0.186754	-0.163082	0.92197	0.978033	0.90743	0.177031	0.00775799	56.5285	6.77014	3374.63	898.734	0.0171298	1158.67	1.34974	1469.65	0.0164554	0.00926455	0.781077	0.911331	0.940384	1096.74	0.00838335	1083.37	2.11469	64	28.4214	29.8545	2.27661	16.6024	0.244858	1.85877	-0.0314727	275.641	0.00322582	0.246055	5749.95	0.558022
material31	5	990.727	1.03946e+06	-4019.82	646.876	103.005	0.725278	4.38374	7.37637	0.000952984	10.5938	0.245531	0.160706	-0.137376	0.88913	0.975933	0.901654	0.153834	0.010714	58.4725	6.60979	3336.62	646.876	0.0189029	1167.19	1.295	1390.92	0.0152848	0.00768732	0.803763	0.923244	0.946865	1118.1	0.00673096	1082.09	1.97738	64	29.3924	30.0083	2.18433	14.7719	0.280269	2.22519	-0.180208	218.21	0.00300184	0.229076	6341.09	0.471201
material41	5	1058.2	1.44134e+06	-2450.79	857.927	119.758	0.755019	4.5067	8.10871	0.000832288	10.7931	0.229658	0.147441	-0.142036	0.899006	0.972172	0.893015	0.145058	0.00916261	59.1154	6.75886	3599.14	857.927	0.0170216	1241.61	1.28297	1487.41	0.0154602	0.00766313	0.813732	0.926684	0.950046	1189.46	0.00671085	1160.08	2.09773	64	29.7733	29.5007	2.23047	16.5431	0.250322	1.85079	-0.0246289	273.673	0.00355719	0.217493	6300.48	0.645397
material51	5	927.702	1.38938e+06	2746.42	830.076	104.247	0.776853	4.36393	7.2303	0.00100197	10.6369	0.258876	0.17602	-0.164723	0.922969	0.975887	0.904035	0.168236	0.010425	54.635	6.75296	3122.76	830.076	0.0171762	1105.74	1.3436	1302.97	0.0182838	0.0087087	0.797646	0.918195	0.94585	1062.75	0.00776658	1015.69	2.08104	64	27.5035	26.0785	2.24585	16.1023	0.25495	1.96827	0.17124	259.283	0.00413135	0.238193	5987.51	0.542931
material61	5	930.37	1.19311e+06	3766.93	729.795	103.074	0.752485	4.36046	7.18664	0.0013805	10.4585	0.268651	0.189018	-0.166692	0.922355	0.976026	0.904608	0.178373	0.00950219	55.6305	6.65886	3128.02	729.795	0.0183418	1122.6	1.42156	1355.43	0.0153339	0.00760066	0.780498	0.906569	0.941781	1075.55	0.00701247	1023.77	2.05523	64	28.1071	26.2784	2.30737	15.2904	0.261778	2.17956	0.192764	233.796	0.00403066	0.237556	6011.93	0.494264
material71	5	1077.42	1.18927e+06	-2847.25	708.503	102.402	0.747441	4.38926	7.42153	0.000929192	10.6105	0.2491	0.167501	-0.152399	0.909057	0.975912	0.90095	0.164249	0.0074157	60.857	6.6893	3642.64	708.503	0.0181898	1256.29	1.29855	1543.49	0.00958892	0.00659899	0.806074	0.923289	0.947805	1196.24	0.00624598	1178.54	2.06557	64	30.7609	31.0234	2.29199	15.2428	0.261972	2.20772	-0.131082	232.344	0.00314969	0.230892	6088.9	0.50751
material81	5	1157.85	1.53332e+06	-9834.67	787.975	87.1905	0.800746	4.30663	7.08999	0.000897008	10.5371	0.240897	0.155905	-0.159333	0.915799	0.978977	0.903757	0.157334	0.00450475	62.6947	6.67773	3925.87	787.975	0.0193537	1309.25	1.23655	1595.97	0.0116218	0.0080995	0.829771	0.934941	0.954314	1249	0.00759176	1242.48	2.04301	64	31.4119	33.6536	2.29199	15.9946	0.270356	2.1566	-0.349433	255.829	0.00247152	0.248478	5882.53	0.519701
material91	5	968.52	1.61023e+06	-8379.22	919.976	63.6948	0.870496	4.09011	6.08427	0.00137186	10.2051	0.259428	0.171105	-0.199514	0.9465	0.98434	0.915495	0.17359	0.0101446	54.9345	6.62788	3253.51	919.976	0.022512	1098.65	1.29404	1314.78	0.0187023	0.0107399	0.824444	0.929681	0.953869	1049.59	0.0100013	1028.91	2.03616	64	27.4614	30.885	2.41504	16.5788	0.25812	1.73951	-0.149548	274.857	0.00239051	0.291718	4975.43	0.490861
material101	5	706.133	1.91869e+06	10919.8	1058.55	72.2701	0.872181	4.13972	6.14261	0.00305322	9.78164	0.285274	0.203119	-0.236123	0.962875	0.982531	0.916	0.193998	0.0199536	42.8749	6.52017	2380.21	1058.55	0.0315807	826.685	1.45278	1008.81	0.0306445	0.0148239	0.758641	0.897306	0.934872	786.764	0.0130372	748.868	2.04479	64	21.3685	16.4962	2.67651	17.1003	0.259775	1.86113	0.502381	292.421	0.00408812	0.299614	5159.42	0.507664
[truncated: 1 more columns]

## Sheet: FilterCutoff_FixBinSize
ROI	Cutoff(mm)	-333-1AutoCorrelation	-333-1ClusterProminence	-333-1ClusterShade	-333-1ClusterTendendcy	-333-1Contrast	-333-1Correlation	-333-1DifferenceEntropy	-333-1Dissimilarity	-333-1Energy	-333-1Entropy	-333-1Homogeneity	-333-1Homogeneity2	-333-1InformationMeasureCorr1	-333-1InformationMeasureCorr2	-333-1InverseDiffMomentNorm	-333-1InverseDiffNorm	-333-1InverseVariance	-333-1MaxProbability	-333-1SumAverage	-333-1SumEntropy	-333-1SumVariance	-333-1Variance	-333GrayLevelNonuniformity	-333HighGrayLevelRunEmpha	-333LongRunEmphasis	-333LongRunHighGrayLevelEmpha	-333LongRunLowGrayLevelEmpha	-333LowGrayLevelRunEmpha	-333RunLengthNonuniformity	-333RunPercentage	-333ShortRunEmphasis	-333ShortRunHighGrayLevelEmpha	-333ShortRunLowGrayLevelEmpha	EnergyNorm	GlobalEntropy	GlobalMax	GlobalMean	GlobalMedian	GlobalMin	GlobalStd	GlobalUniformity	Kurtosis	Skewness	Variance	Busyness	Coarseness	Complexity	Contrast
material11	3	386.843	465281	2925.05	505.028	51.9269	0.813533	3.75792	4.63329	0.00400577	9.34512	0.382614	0.313282	-0.196438	0.932439	0.975691	0.913005	0.266263	0.0357575	33.0798	6.15757	1229.83	505.028	0.0436041	127.241	3.16524	284.804	0.314694	0.056545	0.442736	0.705383	0.819327	106.352	0.0423192	96.0705	0.988727	21.5	7.7498	7.0022	0.498657	6.00154	0.507793	1.83667	0.384059	36.0185	0.0117986	0.868625	206.821	0.180785
material21	3	438.909	332241	-520.309	408.207	56.146	0.758177	3.94763	5.28003	0.00189445	9.76589	0.318509	0.237717	-0.146215	0.886424	0.974274	0.901991	0.218126	0.0166074	37.4643	6.20221	1385.52	408.207	0.043164	139.241	2.26081	265.428	0.154549	0.0404572	0.540445	0.780193	0.857697	121.343	0.0312604	109.768	0.993425	22	8.85284	9.00195	0.499512	5.6036	0.504551	1.87778	0.0648714	31.4004	0.00951439	0.769933	242.325	0.162569
material31	3	494.146	267177	-373.909	333.688	70.9051	0.6495	4.11718	6.02867	0.00156456	9.88627	0.28282	0.197908	-0.118298	0.843581	0.972915	0.897592	0.187453	0.0134782	41.3981	6.15088	1576.05	333.688	0.0458303	158.05	1.85519	250.331	0.0861039	0.03074	0.600308	0.822496	0.878417	141.751	0.0251095	125.055	0.967327	24	9.82638	9.49805	0.498047	5.33868	0.522476	2.21725	-0.000932801	28.5015	0.00839647	0.665458	338.152	0.141448
material41	3	495.017	330237	-54.4784	413.184	74.4617	0.694608	4.16412	6.25009	0.00152302	9.95437	0.276371	0.192062	-0.128216	0.862814	0.969281	0.890389	0.180999	0.0147229	40.5135	6.23687	1588.07	413.184	0.0427529	159.318	1.87486	244.748	0.104061	0.0325065	0.613909	0.826558	0.88494	144.297	0.0261519	125.674	0.982583	23	9.61456	9.50098	0.499756	5.76539	0.512024	1.85633	0.0844244	33.2397	0.00942005	0.658035	307.083	0.182798
material51	3	426.37	315795	1606.34	392.115	63.5305	0.72115	4.0005	5.50465	0.00203932	9.73591	0.311925	0.230052	-0.158303	0.90154	0.973845	0.902726	0.212495	0.0183173	37.1065	6.20787	1346.84	392.115	0.0418522	142.958	2.20458	229.798	0.132188	0.035678	0.552262	0.788182	0.862177	128.283	0.0280777	107.876	0.999321	23	8.78668	8.00171	0.499756	5.53848	0.50047	2.03962	0.281228	30.6748	0.0110551	0.737499	278.308	0.151548
material61	3	386.53	225556	1702.18	316.697	57.9328	0.690725	3.94205	5.24811	0.00346399	9.37537	0.331155	0.253788	-0.156675	0.892786	0.973798	0.903137	0.226716	0.0219528	35.8798	6.01932	1208.34	316.697	0.0449832	133.693	2.62871	236.089	0.131804	0.036187	0.518893	0.757487	0.852868	118.973	0.0296328	97.7475	0.994379	22	8.49177	7.49805	0.499512	5.06375	0.503891	2.21981	0.327141	25.6416	0.0115425	0.761304	249.924	0.134019
material71	3	453.551	216611	-116.268	305.084	59.2613	0.6747	4.00504	5.55598	0.00204183	9.60287	0.29867	0.215242	-0.137085	0.86994	0.971776	0.894951	0.200339	0.0136578	39.6028	6.07913	1428.92	305.084	0.0475016	146.043	2.06675	246.919	0.0909013	0.0326495	0.587421	0.808478	0.876278	129.845	0.0284939	114.606	0.98729	21.5	9.44052	9.50073	0.498657	5.04845	0.508784	2.18756	0.00512484	25.4869	0.0107506	0.721216	226.367	0.155225
material81	3	496.517	273950	-2087.24	333.06	51.1207	0.733872	3.93548	5.37236	0.00174291	9.60719	0.28576	0.197871	-0.135846	0.86805	0.972625	0.892404	0.192784	0.0116061	41.2811	6.08943	1571.51	333.06	0.0506695	151.048	1.78381	246.581	0.0952057	0.0367298	0.621433	0.834902	0.886134	134.148	0.031373	122.73	0.94473	20.5	9.75133	9.99976	0.500488	5.25807	0.537818	2.13899	-0.245034	27.6473	0.00921324	0.781113	187.904	0.16934
material91	3	347.374	207150	-1499.81	319.726	32.8802	0.813502	3.6338	4.28911	0.00327077	9.08841	0.32412	0.235847	-0.172412	0.905555	0.979041	0.905187	0.225806	0.0248406	33.2062	5.91017	1064.8	319.726	0.0556431	110.356	2.13654	192.339	0.189161	0.0504374	0.535874	0.78818	0.851253	95.9536	0.0384533	84.3202	0.990987	19	7.74172	8.49805	0.500977	4.93898	0.506234	1.83778	-0.0751489	24.3935	0.00822915	1.01268	136.053	0.126307
material101	3	194.503	155162	1729.31	289.834	28.3827	0.821614	3.49481	3.72911	0.0115647	8.30758	0.388171	0.311814	-0.210465	0.926464	0.98102	0.915534	0.259379	0.0758413	22.7279	5.57725	583.981	289.834	0.0624063	73.5314	3.22567	126.764	0.491517	0.0742659	0.410674	0.697297	0.795807	64.6895	0.0448461	46.8326	0.870383	18.5	5.15689	3.50037	0.501343	4.50013	0.587119	2.08815	0.590061	20.2512	0.0128707	1.20889	112.031	0.0957352
material11	1	409.078	549576	3563.96	556.682	56.5879	0.815456	3.79989	4.79796	0.00441207	9.38015	0.381297	0.31242	-0.196221	0.932804	0.977627	0.917019	0.262168	0.0366333	33.7078	6.18126	1314.39	556.682	0.0432634	135.943	3.12916	284.16	0.332236	0.0565586	0.451339	0.710202	0.823974	115.309	0.041609	101.69	0.987386	23.5	7.88845	6.50037	0.499146	6.28252	0.508718	1.80566	0.406092	39.4701	0.00958353	0.833982	270.797	0.172412
material21	1	450.236	369484	-333.978	429.371	60.5219	0.752919	3.99923	5.47505	0.00193742	9.82857	0.314906	0.234351	-0.145182	0.8862	0.975555	0.904419	0.210708	0.0177273	37.843	6.23418	1428.49	429.371	0.0425933	143.707	2.21569	263.3	0.162555	0.0402283	0.546653	0.784848	0.859893	126.125	0.0307051	112.942	0.993483	23.5	8.94146	9.00183	0.499146	5.74436	0.50451	1.88909	0.0927674	32.9977	0.00917609	0.736087	281.929	0.163204
material31	1	497.061	276975	-137.361	341.629	74.1667	0.643254	4.15043	6.17215	0.00150814	9.93713	0.279702	0.195031	-0.116176	0.840579	0.973765	0.899024	0.183584	0.0130722	41.4823	6.16959	1588.62	341.629	0.045517	159.499	1.83642	249.353	0.0858675	0.0307114	0.61074	0.826739	0.882972	144.228	0.025172	126.116	0.950658	25	9.84595	9.49707	0.500488	5.40167	0.53602	2.20901	0.0359313	29.178	0.008083	0.645686	387.011	0.137866
material41	1	496.97	338758	95.7565	418.57	76.7917	0.689957	4.18447	6.34703	0.00149511	9.98771	0.273813	0.189821	-0.126819	0.861135	0.968423	0.889009	0.181564	0.014288	40.5722	6.24789	1596.73	418.57	0.0424494	159.868	1.86841	244.455	0.104228	0.0323485	0.61346	0.827269	0.884434	144.633	0.0260363	126.411	0.983125	23	9.62924	9.50098	0.499756	5.80463	0.511651	1.86054	0.103226	33.6937	0.00985364	0.643345	311.176	0.18998
material51	1	427.969	330673	1834.29	400.107	65.7426	0.717764	4.02348	5.59461	0.00205183	9.76114	0.310589	0.229128	-0.157887	0.901492	0.973038	0.901457	0.211381	0.0190213	37.1148	6.21942	1354.63	400.107	0.0416797	144.166	2.16938	225.759	0.131957	0.0356175	0.555189	0.791149	0.86289	129.733	0.027931	108.542	0.999532	23	8.79106	8.00171	0.499756	5.59147	0.500324	2.05959	0.306559	31.2645	0.0118814	0.720343	282.063	0.158252
material61	1	388.32	234781	1890.58	323.28	60.5632	0.684446	3.97351	5.36125	0.0034963	9.42062	0.32991	0.25268	-0.15328	0.889323	0.973805	0.903266	0.220976	0.0243786	35.9244	6.03141	1216.87	323.28	0.0448607	135.26	2.56666	230.717	0.128663	0.0358156	0.530305	0.76376	0.857988	121.535	0.0292926	98.4743	0.994065	22.5	8.50235	7.49817	0.499878	5.11749	0.504108	2.23042	0.355822	26.1887	0.0122533	0.739353	254.432	0.140912
material71	1	457.181	224690	42.8532	310.903	62.5986	0.664804	4.03996	5.69934	0.00202048	9.65925	0.295217	0.212016	-0.133473	0.865395	0.972698	0.896728	0.197756	0.0146803	39.7545	6.0945	1443.9	310.903	0.0471707	147.955	1.99663	242.652	0.0871413	0.0326168	0.594414	0.813392	0.878538	132.344	0.0284459	115.804	0.988807	22.5	9.47206	9.49768	0.499878	5.1077	0.507738	2.19397	0.037392	26.0886	0.0100916	0.695547	263.106	0.149737
material81	1	504.112	288482	-1975.87	341.626	55.451	0.720705	3.98562	5.56256	0.00170248	9.67216	0.281153	0.193451	-0.13318	0.865136	0.974167	0.895724	0.188541	0.0120192	41.5966	6.11544	1600.54	341.626	0.0500267	154.171	1.75782	245.83	0.0935169	0.0366875	0.631249	0.838959	0.890159	137.999	0.031363	124.943	0.945786	22	9.81912	10.5005	0.499512	5.34173	0.537105	2.14146	-0.214548	28.5341	0.00783309	0.740971	252.283	0.152258
material91	1	356.94	224142	-1380.95	327.535	37.0812	0.796602	3.70803	4.51669	0.00306736	9.18496	0.316656	0.228445	-0.168123	0.902652	0.978806	0.905342	0.219524	0.0232797	33.724	5.94695	1099.1	327.535	0.0554259	113.952	2.07854	188.956	0.183523	0.0499419	0.555187	0.798543	0.859859	100.256	0.0385141	86.8997	0.999009	20	7.85207	8.50098	0.498047	5.0252	0.500687	1.89486	-0.0426902	25.2526	0.00816127	0.949585	163.273	0.125959
material101	1	210.915	186792	1927.26	312.133	33.5786	0.805742	3.60314	4.0487	0.0108222	8.46245	0.372095	0.294198	-0.204379	0.924327	0.980847	0.915249	0.248393	0.0750703	23.772	5.65336	640.418	312.133	0.0641264	77.6672	2.85529	125.285	0.425393	0.0742615	0.446403	0.724419	0.813194	69.1184	0.0467386	50.8573	0.89474	20	5.36784	3.99902	0.498047	4.69654	0.571168	2.15773	0.599199	22.0575	0.0130023	1.10267	139.657	0.102581
material11	10	238.179	156737	1339.44	271.586	13.0507	0.908299	3.00664	2.59304	0.00451118	8.45632	0.438805	0.366213	-0.268934	0.963194	0.989206	0.933202	0.322845	0.0274646	26.3473	5.85599	691.48	271.586	0.0478491	75.3357	4.03027	287.917	0.305719	0.0573452	0.357555	0.641627	0.774651	57.3051	0.0410281	58.1845	0.958037	17	6.29529	6.00146	0.498047	4.30781	0.528804	2.08205	0.33756	18.5572	0.00703663	2.39666	49.9536	0.0511799
material21	10	345.943	156323	-1182.03	276.832	15.2762	0.895408	3.11739	2.89712	0.00317703	8.72304	0.400184	0.319657	-0.238458	0.951715	0.988086	0.927667	0.302665	0.010132	33.4995	5.91305	1037.84	276.832	0.0476483	103.929	3.1733	333.993	0.17741	0.0410291	0.415661	0.695366	0.8013	80.9047	0.0319009	84.7649	0.995556	17.5	8.05999	9.00208	0.499878	4.45023	0.503077	1.92771	-0.203908	19.8045	0.00433797	2.15649	48.8366	0.0606436
material31	10	405.335	151647	-2127.68	233.77	19.2564	0.847822	3.25714	3.21501	0.00353186	8.68614	0.384266	0.302983	-0.207034	0.930401	0.986659	0.924732	0.290228	0.0126785	37.5077	5.80265	1238.98	233.77	0.0543751	122.545	2.88922	343.962	0.129175	0.0327739	0.449182	0.718932	0.818049	98.2667	0.0266016	99.3862	0.929441	18.5	9.02166	9.49841	0.501343	4.24246	0.548105	2.45944	-0.534666	17.9985	0.00366533	1.79089	69.9251	0.0592434
material41	10	404.97	181517	-1488.14	290.615	22.777	0.854656	3.39593	3.63299	0.00284449	8.95082	0.350785	0.263008	-0.20729	0.934825	0.984236	0.915525	0.247399	0.0216398	36.7702	5.96075	1239.83	290.615	0.0499286	122.281	2.4778	298.926	0.131095	0.0326062	0.508249	0.757155	0.845344	101.331	0.0261636	99.8088	0.987925	18.5	8.85057	9.25	0.501343	4.63457	0.508347	2.00277	-0.254056	21.4792	0.00473547	1.62074	75.2661	0.078238
material51	10	345.833	154241	-426.465	273.679	20.1129	0.863085	3.29595	3.30453	0.00306266	8.85031	0.378477	0.295524	-0.220759	0.942827	0.985347	0.920944	0.276508	0.0208048	33.612	5.94234	1039.29	273.679	0.0480046	109.287	2.83789	281.667	0.155695	0.0366753	0.461197	0.724802	0.824862	89.9368	0.0286851	85.2474	0.999708	18	8.0827	7.99805	0.500977	4.4632	0.500202	1.97757	-0.0637388	19.9201	0.00500002	1.83599	67.2693	0.063685
material61	10	319.216	116650	-312.224	224.104	17.5777	0.854546	3.20557	3.08905	0.00369917	8.62323	0.391388	0.310969	-0.22952	0.945085	0.986386	0.923607	0.295757	0.0144191	32.716	5.83386	946.756	224.104	0.0500724	103.145	3.35518	289.861	0.165026	0.0379075	0.432951	0.699027	0.814517	83.8442	0.0308205	78.5804	0.997064	17.5	7.86914	7.99805	0.499878	4.08161	0.502033	2.21305	-0.0911958	16.6595	0.0054519	1.97461	54.3569	0.0562085
material71	10	362.894	137797	-1501.08	240.245	16.8005	0.869281	3.18817	3.0797	0.00330377	8.63861	0.385849	0.3034	-0.227954	0.944299	0.986167	0.921499	0.289459	0.00875096	35.0447	5.8393	1093.2	240.245	0.0516277	109.245	3.2738	360.712	0.138636	0.0392863	0.443264	0.705416	0.819928	86.9096	0.0327781	88.9778	0.969123	17	8.42853	8.99805	0.498047	4.23565	0.521249	2.21037	-0.361311	17.9407	0.00421065	2.00668	53.8107	0.0596146
material81	10	385.578	180040	-2508.16	282.261	14.3138	0.903473	3.08214	2.88375	0.00385861	8.49503	0.392639	0.310419	-0.252184	0.955955	0.988741	0.927534	0.302529	0.0120086	35.6982	5.82307	1174.79	282.261	0.0531078	111.39	3.00601	365.331	0.15294	0.0432791	0.438801	0.711312	0.813299	86.8275	0.0347934	93.6958	0.960319	17.5	8.54696	9.50195	0.499878	4.54414	0.527252	2.04247	-0.441906	20.6492	0.00338887	2.25662	49.0196	0.0606544
material91	10	257.813	111697	-890.112	261.128	7.76196	0.942267	2.68739	2.14377	0.00652856	7.84217	0.447155	0.371531	-0.318801	0.974121	0.992121	0.937903	0.351117	0.0255095	27.8906	5.6282	756.743	261.128	0.0538767	76.4112	3.80667	307.878	0.300399	0.0575614	0.355675	0.651309	0.767522	56.3148	0.0386344	61.7906	0.995427	15.5	6.61754	7.50024	0.499512	4.24304	0.503167	1.56077	-0.115832	18.0034	0.00324185	3.56123	25.4479	0.0423593
material101	10	118.646	47145.6	830.496	164.437	5.31646	0.937363	2.44708	1.72774	0.0131968	7.11813	0.499195	0.435829	-0.331198	0.969905	0.990287	0.933485	0.397961	0.0556582	17.7612	5.20935	321.987	164.437	0.0617847	42.8489	4.98246	171.843	0.645156	0.078412	0.255067	0.575758	0.688766	30.6348	0.0399702	28.2906	0.664735	11.5	4.17595	3.00134	0.499756	3.29501	0.713734	1.81185	0.485196	10.8571	0.00966003	4.26113	11.5987	0.0384011
material11	8	278.965	210092	1607.86	319.234	19.1795	0.886651	3.23789	3.07728	0.00376691	8.77039	0.417107	0.34363	-0.243172	0.954874	0.98609	0.926584	0.299061	0.0238494	28.5623	5.96509	829.87	319.234	0.0465865	86.31	3.65372	310.38	0.260066	0.05639	0.393616	0.666986	0.795781	67.6422	0.042108	68.2185	0.965284	18	6.78986	6.49951	0.500977	4.70326	0.523869	2.01804	0.330965	22.1206	0.00859241	1.79716	73.3352	0.0730111
material21	8	367.434	187237	-1112	304.041	21.2416	0.869396	3.32958	3.38059	0.00263947	9.00701	0.376159	0.293778	-0.209909	0.93758	0.985368	0.921346	0.276067	0.013782	34.452	5.98849	1114.21	304.041	0.0472147	111.171	2.86391	317.184	0.159379	0.0412191	0.454139	0.721665	0.820742	89.6109	0.0325064	90.0729	0.994767	18.5	8.24151	9.00159	0.501343	4.70679	0.503623	1.9017	-0.144882	22.1538	0.00545599	1.62612	73.4495	0.0803079
material31	8	428.086	172834	-1908.72	254.357	27.1438	0.80718	3.48709	3.82239	0.00273474	9.03397	0.351286	0.265893	-0.177173	0.909703	0.983333	0.916406	0.252581	0.0150771	38.5374	5.90241	1319.4	254.357	0.0526594	131.789	2.56015	299.533	0.145799	0.0320715	0.499649	0.754977	0.840208	110.148	0.026606	105.461	0.940962	19.5	9.24101	10.0023	0.499878	4.47972	0.540361	2.37237	-0.416184	20.0679	0.00480894	1.35151	101.342	0.0779599
material41	8	432.349	203849	-1226.61	314.015	31.5364	0.817478	3.61323	4.26003	0.00230539	9.24935	0.32399	0.235286	-0.177736	0.914059	0.980642	0.907486	0.220202	0.0196945	38.0384	6.03348	1338.33	314.015	0.0486303	132.901	2.2528	274.708	0.125732	0.0312542	0.552424	0.785356	0.863353	114.158	0.0254954	107.16	0.986278	19.5	9.13509	9.49768	0.499878	4.86968	0.509481	1.94265	-0.176031	23.7137	0.00584693	1.25164	108.13	0.100879
material51	8	368.932	182883	-56.5347	300.055	27.2504	0.833488	3.48766	3.8066	0.00265724	9.11631	0.355219	0.271083	-0.19758	0.92979	0.981572	0.913005	0.256615	0.0210856	34.6832	6.02083	1121.59	300.055	0.0469548	118.42	2.59257	248.252	0.167761	0.0353825	0.499992	0.752408	0.841499	100.255	0.0284228	91.3961	0.999948	18.5	8.32049	7.9989	0.501343	4.70836	0.500036	1.96622	0.0191317	22.1687	0.00750974	1.43033	82.1741	0.0916484
material61	8	337.659	135758	80.9446	243.319	23.8554	0.821425	3.40368	3.55787	0.00334986	8.86378	0.370852	0.288908	-0.204426	0.931236	0.982839	0.915994	0.269037	0.0139297	33.6329	5.89503	1012.71	243.319	0.0492386	110.345	2.90539	263.26	0.13951	0.0367802	0.471457	0.725789	0.832283	92.5212	0.0307188	83.6048	0.997193	18	8.07676	7.99805	0.500977	4.28645	0.501944	2.20613	0.0127727	18.3736	0.0068911	1.53258	79.0176	0.0713906
material71	8	389.305	153177	-1282.77	251.864	23.2883	0.830725	3.40292	3.5922	0.00277085	8.92452	0.3624	0.278587	-0.198077	0.927082	0.983132	0.914828	0.261953	0.0101874	36.4506	5.91172	1184.49	251.864	0.0510286	118.882	2.7926	315.475	0.110287	0.0368895	0.479303	0.737092	0.833329	97.0993	0.0312938	95.8251	0.984331	18	8.74582	9	0.500977	4.39761	0.510821	2.23823	-0.29179	19.339	0.00530334	1.51623	79.5389	0.0759627
material81	8	417.026	203638	-2622.01	293.05	19.9976	0.872239	3.30589	3.409	0.00307325	8.80103	0.359957	0.273443	-0.216763	0.939323	0.985319	0.918114	0.267378	0.014622	37.3504	5.89667	1282.39	293.05	0.0533923	122.767	2.53067	315.183	0.130051	0.0406588	0.491929	0.750641	0.836478	100.175	0.0334997	101.541	0.951835	18	8.91572	10.002	0.500977	4.69632	0.533012	2.11219	-0.430623	22.0555	0.00420224	1.69056	73.2546	0.0772857
material91	8	282.527	130903	-1220.66	275.297	11.0079	0.923103	2.91605	2.54776	0.00531346	8.16882	0.412948	0.330999	-0.275049	0.962347	0.990211	0.931482	0.313264	0.0262095	29.4248	5.69754	838.279	275.297	0.0558384	86.0631	3.00138	245.119	0.245969	0.0545121	0.408738	0.700414	0.792543	66.4412	0.038802	67.764	0.998858	16.5	6.95754	8.00024	0.499512	4.40023	0.500791	1.61876	-0.154428	19.362	0.00395269	2.56166	39.627	0.0558578
material101	8	137.057	62026	922.149	191.325	8.04559	0.91929	2.71341	2.10312	0.0115918	7.45675	0.465908	0.395504	-0.292013	0.960157	0.988584	0.929144	0.354718	0.0565807	19.1037	5.30853	381.631	191.325	0.0631406	49.5736	4.16297	149.83	0.554081	0.0774256	0.301851	0.62006	0.723609	37.6356	0.0433223	32.5354	0.816196	13	4.44602	3.50073	0.501465	3.57417	0.621893	1.78426	0.470489	12.7747	0.00844359	3.09005	22.9901	0.0447809
material11	5	342.455	330672	2142.14	416.501	34.6908	0.846227	3.55181	3.92396	0.00364246	9.11837	0.395697	0.325143	-0.21315	0.941522	0.978564	0.915062	0.282682	0.0300193	31.4326	6.08279	1059.12	416.501	0.0447265	106.953	3.28459	317.197	0.260868	0.0563666	0.417974	0.688965	0.806459	86.1432	0.0421287	84.2331	0.993517	19	7.40545	6.99976	0.500977	5.42202	0.504487	1.88131	0.341743	29.3983	0.0115329	1.14685	124.685	0.136588
material21	5	406.113	257257	-890.846	359.24	37.2671	0.812025	3.68588	4.3651	0.00213363	9.44699	0.342132	0.260067	-0.169185	0.908609	0.977792	0.907108	0.242174	0.0175096	36.0899	6.10771	1258.17	359.24	0.0451498	125.925	2.41369	282.366	0.144845	0.0404055	0.50166	0.758392	0.84007	106.26	0.0309962	100.367	0.993003	19.5	8.56966	8.9978	0.499878	5.18963	0.504842	1.86032	-0.0305646	26.9323	0.00899757	1.03845	124.485	0.137988
material31	5	464.713	223227	-1269.31	299.965	47.8331	0.724939	3.8581	5.02427	0.00197274	9.55073	0.304742	0.21744	-0.139665	0.87284	0.975666	0.901228	0.208609	0.0173559	40.0839	6.05159	1458.16	299.965	0.0486792	146.159	2.02644	259.077	0.0989559	0.031361	0.575353	0.804328	0.87032	128.8	0.0258374	115.8	0.959274	21	9.54538	9.99756	0.502441	4.96882	0.527962	2.22641	-0.180997	24.6892	0.00741447	0.880882	185.879	0.120052
material41	5	466.386	272514	-691.064	373.026	52.2112	0.75444	3.93798	5.34621	0.00182078	9.66077	0.293132	0.206449	-0.146434	0.884837	0.972248	0.893343	0.195931	0.0178613	39.3031	6.15437	1471.86	373.026	0.0449356	147.115	2.03945	253.213	0.125912	0.032339	0.589878	0.811096	0.876697	130.588	0.0263126	116.949	0.990451	20.5	9.37559	9.49927	0.500488	5.38998	0.506604	1.85324	-0.0239422	29.0519	0.00912927	0.848858	170.385	0.16356
material51	5	400.732	251480	761.18	353.246	44.4721	0.776366	3.78408	4.71363	0.00223554	9.48502	0.326995	0.242932	-0.170597	0.91079	0.976419	0.905236	0.228098	0.0197756	35.9743	6.13382	1243.7	353.246	0.044364	130.977	2.27984	230.546	0.139721	0.0365622	0.537452	0.779173	0.856128	114.857	0.0290608	99.9836	0.999698	20.5	8.54665	7.9978	0.500488	5.19061	0.500209	1.9702	0.171157	26.9424	0.0108773	0.965592	150.427	0.133845
material61	5	366.125	178398	904.515	282.094	39.9749	0.751762	3.72336	4.47208	0.00334924	9.18168	0.343329	0.262252	-0.172325	0.907197	0.976454	0.905494	0.238165	0.0192146	34.9626	5.97184	1122.56	282.094	0.0469057	123.368	2.65209	239.815	0.124694	0.0358574	0.508994	0.751116	0.848596	107.395	0.0299353	91.5886	0.995911	19.5	8.33454	7.99805	0.499878	4.70399	0.502832	2.18079	0.193105	22.1275	0.0117869	1.00443	130.228	0.117807
material71	5	427.523	181393	-698.843	276.836	40.0045	0.747481	3.75256	4.63262	0.00224395	9.33741	0.323372	0.238664	-0.157777	0.893353	0.976182	0.90164	0.222382	0.0119397	38.3831	6.01149	1324.76	276.836	0.0490919	134.817	2.29152	268.002	0.0919258	0.0334059	0.543827	0.7824	0.85918	115.981	0.0290312	106.701	0.984046	19.5	9.19243	9.49768	0.499878	4.71215	0.511018	2.20829	-0.132007	22.2044	0.00880469	0.966102	134.607	0.123514
material81	5	464.08	238921	-2428.2	311.32	34.5493	0.800218	3.67682	4.45355	0.00215202	9.2805	0.316197	0.227523	-0.165147	0.90105	0.978944	0.903946	0.215558	0.012031	39.7436	6.00775	1449.42	311.32	0.0522807	138.682	2.0155	271.549	0.0983275	0.0378185	0.570518	0.804407	0.867299	119.079	0.0321004	113.895	0.942517	19.5	9.4439	10.0023	0.499878	4.97116	0.539312	2.15782	-0.348263	24.7125	0.00676069	1.06021	126.177	0.124352
material91	5	321.108	168814	-1546.82	297.951	20.7442	0.869818	3.33058	3.4593	0.00388755	8.70981	0.356933	0.269444	-0.209773	0.932818	0.984845	0.917113	0.261133	0.0242831	31.7368	5.81414	969.935	297.951	0.0572101	101.29	2.32695	198.528	0.201244	0.0507863	0.492942	0.763511	0.831283	84.7597	0.0376838	77.482	0.999149	18	7.45898	8.49902	0.500977	4.67462	0.50059	1.74037	-0.150128	21.8521	0.00588311	1.44413	87.4823	0.0884063
material101	5	169.313	101825	1208.14	243.96	16.6852	0.87197	3.1712	2.9355	0.0113183	7.97606	0.416967	0.340351	-0.236955	0.939585	0.982756	0.917039	0.291151	0.070843	21.2127	5.46002	492.107	243.96	0.0634464	62.7841	3.39725	131.856	0.477304	0.0751526	0.371782	0.67312	0.771251	52.7499	0.0440739	40.3169	0.881565	15	4.86295	3.50098	0.501709	4.08387	0.579821	1.86168	0.501366	16.678	0.0122137	1.75456	51.4046	0.0779643
[truncated: 1 more columns]

## Sheet: Matrix_64Levels
ROI	Matrix	-333-1AutoCorrelation	-333-1ClusterProminence	-333-1ClusterShade	-333-1ClusterTendendcy	-333-1Contrast	-333-1Correlation	-333-1DifferenceEntropy	-333-1Dissimilarity	-333-1Energy	-333-1Entropy	-333-1Homogeneity	-333-1Homogeneity2	-333-1InformationMeasureCorr1	-333-1InformationMeasureCorr2	-333-1InverseDiffMomentNorm	-333-1InverseDiffNorm	-333-1InverseVariance	-333-1MaxProbability	-333-1SumAverage	-333-1SumEntropy	-333-1SumVariance	-333-1Variance	-333GrayLevelNonuniformity	-333HighGrayLevelRunEmpha	-333LongRunEmphasis	-333LongRunHighGrayLevelEmpha	-333LongRunLowGrayLevelEmpha	-333LowGrayLevelRunEmpha	-333RunLengthNonuniformity	-333RunPercentage	-333ShortRunEmphasis	-333ShortRunHighGrayLevelEmpha	-333ShortRunLowGrayLevelEmpha	EnergyNorm	GlobalEntropy	GlobalMax	GlobalMean	GlobalMedian	GlobalMin	GlobalStd	GlobalUniformity	Kurtosis	Skewness	Variance	Busyness	Coarseness	Complexity	Contrast
material11	512	959.187	2.96949e+06	12120.5	1268.17	16.1569	0.97484	3.05796	2.63519	0.0034807	9.37806	0.474853	0.412368	-0.38203	0.994017	0.995894	0.961196	0.322241	0.0288857	50.8402	6.77876	3209.59	1268.17	0.0138974	1106.21	3.03119	2983.65	0.0532265	0.0102621	0.518962	0.739829	0.860246	950.355	0.0081066	1031.15	2.22836	64	26.402	24.9172	2.3689	18.2783	0.221835	1.84173	0.299283	334.098	0.0017258	0.642903	2399.7	0.261705
material21	512	1064.41	2.12167e+06	-3321.91	1061.83	16.5535	0.9693	3.15232	2.89194	0.0020404	9.64498	0.418332	0.342736	-0.345335	0.991039	0.995777	0.957184	0.305529	0.0177758	56.6778	6.81205	3548.43	1061.83	0.0145499	1238.17	2.28422	2463.32	0.0321427	0.00740908	0.60978	0.803035	0.891516	1106.4	0.00610474	1149.6	2.14217	64	29.4102	31.085	2.32275	16.8714	0.24071	1.84448	-0.0692428	284.645	0.00125069	0.621787	2299.46	0.230609
material31	512	1136.27	1.74918e+06	-6159.76	873.846	19.5753	0.956179	3.25652	3.18657	0.00185596	9.68713	0.387505	0.306219	-0.320224	0.987482	0.995027	0.953087	0.291147	0.0129897	60.752	6.74859	3790.21	873.846	0.0163523	1331.66	1.98844	2185.4	0.0276853	0.0061497	0.664305	0.838463	0.908414	1217.29	0.00522863	1228.31	2.04472	64	31.4322	32.1309	2.27661	15.5024	0.270439	2.22171	-0.22546	240.325	0.00117485	0.594916	2398.24	0.203375
material41	512	1173.76	2.13597e+06	-2967.21	1066.93	21.6305	0.960259	3.34072	3.40421	0.00172511	9.81876	0.37305	0.289909	-0.322077	0.988408	0.994505	0.950042	0.274741	0.0142326	60.4131	6.8348	3937.57	1066.93	0.015009	1367.32	1.90094	2197.63	0.0257284	0.00626496	0.684004	0.846469	0.915716	1256.54	0.00529425	1266.68	2.15068	64	31.2689	31.4541	2.29199	16.9984	0.241565	1.85015	-0.0672885	288.945	0.00124171	0.588829	2391.98	0.247079
material51	512	1033.86	2.06516e+06	3544.82	1030.82	18.9138	0.963965	3.21236	3.04131	0.00213769	9.65745	0.408563	0.332085	-0.347409	0.991344	0.995202	0.955262	0.305303	0.0170184	55.8885	6.82671	3437.88	1030.82	0.0145661	1246.02	2.164	2019.87	0.0328228	0.00714523	0.636001	0.818485	0.900436	1141.34	0.00596272	1117.48	2.13998	64	28.9799	27.5627	2.30737	16.6627	0.243193	1.9287	0.12125	277.645	0.0015926	0.612064	2312.18	0.228713
material61	512	957.686	1.56356e+06	3745.26	848.07	17.458	0.959659	3.18001	2.93367	0.00300467	9.3968	0.421492	0.346253	-0.354717	0.991267	0.995558	0.956696	0.296839	0.0188916	54.7735	6.69575	3159.54	848.07	0.0156216	1182.75	2.46327	2050.33	0.0280234	0.00672669	0.606005	0.795794	0.892258	1080.33	0.00574282	1040.22	2.05076	64	28.4543	26.7629	2.32275	15.1848	0.262268	2.15527	0.147287	230.578	0.00152003	0.617631	2381.29	0.188334
material71	512	1081.19	1.54281e+06	-4009.37	826.238	17.1882	0.959242	3.18964	3.03057	0.00206842	9.53004	0.396448	0.315866	-0.339406	0.989783	0.995614	0.955102	0.292679	0.0113048	59.2933	6.72182	3589.99	826.238	0.0164684	1269.97	2.04059	2205.26	0.0183067	0.00631418	0.650816	0.828833	0.904743	1154.41	0.00560041	1171.7	2.0357	64	30.7453	31.3003	2.29199	15.0476	0.267329	2.21162	-0.167415	226.43	0.0011572	0.609109	2361.46	0.187474
material81	512	1185.48	2.02359e+06	-11530.8	944.576	15.1171	0.968496	3.11936	2.93785	0.00202223	9.49003	0.390166	0.307217	-0.345646	0.990477	0.996123	0.956166	0.296795	0.0119224	61.7452	6.7184	3972.52	944.576	0.0170963	1348.19	1.80465	2247.96	0.0223278	0.00736701	0.67458	0.849792	0.909754	1220.58	0.00643226	1274.99	2.05081	64	31.8794	34.1919	2.30737	16.0843	0.269778	2.17038	-0.367857	258.705	0.000978024	0.625188	2351.12	0.208702
material91	512	989.311	2.06469e+06	-6868.16	1074.39	11.6359	0.978571	2.94639	2.54678	0.00351985	9.19151	0.421919	0.343942	-0.377839	0.99307	0.997008	0.961684	0.325415	0.02559	53.8005	6.6428	3298.23	1074.39	0.0173181	1172.87	2.10058	1935.51	0.0418879	0.00856644	0.618661	0.819319	0.890634	1062.34	0.00636465	1064.61	2.06467	64	27.8991	31.1157	2.4458	16.9193	0.254228	1.73389	-0.143766	286.262	0.0010579	0.651314	2433.09	0.22172
material101	512	670.01	2.19517e+06	16157.2	1100.65	12.027	0.978382	2.93933	2.42053	0.00900118	8.73008	0.464504	0.397468	-0.39504	0.993177	0.996916	0.963784	0.333951	0.0523951	39.8926	6.40492	2222.07	1100.65	0.0190224	893.034	2.98114	1393.51	0.0908992	0.0111938	0.526347	0.752792	0.860381	819.535	0.00708299	724.897	2.02646	64	21.0178	16.2117	2.66113	16.8278	0.262924	1.8659	0.504429	283.175	0.00185407	0.660717	2834.18	0.216435
material11	400	959.64	2.93424e+06	11722.7	1260.94	27.4223	0.957431	3.38146	3.42546	0.0028939	9.70877	0.428213	0.361179	-0.326126	0.988561	0.993141	0.950808	0.29629	0.0258938	51.0396	6.78407	3219.49	1260.94	0.0152616	1102.7	2.43903	2371.98	0.0440821	0.0110033	0.571026	0.781504	0.876721	966.842	0.00898906	1025.93	2.23009	64	26.2355	24.6404	2.35352	18.3752	0.221532	1.8384	0.307989	337.65	0.00214402	0.519501	2944.03	0.327153
material21	400	1057.67	2.056e+06	-3260.24	1042.66	28.0375	0.947628	3.49598	3.76315	0.00162424	9.99473	0.370665	0.29052	-0.286159	0.982081	0.992944	0.94558	0.263594	0.0157463	56.7102	6.81126	3532.57	1042.66	0.0153066	1222.74	1.88354	2034.42	0.0258531	0.00813484	0.662827	0.840013	0.906981	1110.36	0.00694315	1138.61	2.14314	64	29.1946	30.7466	2.30737	16.9203	0.240119	1.83748	-0.0558712	286.297	0.00159172	0.496395	2865.51	0.290479
material31	400	1122.22	1.67795e+06	-5623.82	854.718	33.0969	0.925442	3.60516	4.14528	0.00148452	10.0311	0.339563	0.25384	-0.260358	0.974854	0.991725	0.940461	0.242537	0.0122798	60.5579	6.74299	3750.76	854.718	0.0169431	1308.64	1.66812	1888.38	0.0213511	0.00691011	0.71348	0.870416	0.922332	1216.56	0.00601723	1210.64	2.05166	64	31.1012	31.7463	2.26123	15.6	0.267966	2.19859	-0.203562	243.36	0.0015233	0.468516	3046.09	0.261561
material41	400	1158.57	2.05383e+06	-2587.24	1046.78	36.5255	0.932567	3.68941	4.42262	0.00136081	10.1609	0.326438	0.240389	-0.263772	0.976923	0.990867	0.936735	0.230873	0.0118305	60.1999	6.83044	3895.09	1046.78	0.0155416	1348.69	1.65811	1893.84	0.0230957	0.00686968	0.728693	0.875764	0.927877	1257.81	0.00594706	1248.97	2.15469	64	30.9443	31.0234	2.27661	17.0714	0.240295	1.83897	-0.0494239	291.434	0.00161488	0.461829	3054.3	0.318207
material51	400	1006.82	1.90652e+06	3532.6	988.887	31.3887	0.93847	3.54431	3.91378	0.00174677	9.96845	0.363744	0.282735	-0.290041	0.982864	0.992166	0.943795	0.261099	0.0156598	55.4055	6.81121	3350.29	988.887	0.0154308	1201.57	1.82053	1742.34	0.0261157	0.00771579	0.681687	0.85085	0.912994	1115.23	0.00655227	1087.51	2.12547	64	28.5391	27.009	2.27661	16.5239	0.246066	1.93025	0.134939	273.04	0.00199151	0.48911	2904.03	0.28171
material61	400	965.268	1.55931e+06	4108.54	846.394	30.0848	0.931351	3.53215	3.84701	0.00246429	9.74407	0.373618	0.294499	-0.295528	0.982811	0.992464	0.944627	0.257122	0.0168364	55.1794	6.70296	3196.35	846.394	0.0163974	1183.86	2.02579	1756.67	0.0226824	0.00714354	0.661753	0.833606	0.908885	1103.6	0.00621792	1047.15	2.0697	64	28.473	26.7014	2.32275	15.3768	0.258862	2.15249	0.162941	236.445	0.00196572	0.48975	2960.04	0.243546
material71	400	1077.47	1.47207e+06	-3495.14	805.59	29.2091	0.930021	3.53996	3.95588	0.00165244	9.87412	0.347623	0.263092	-0.279853	0.979674	0.992642	0.942749	0.248199	0.010853	59.4433	6.71837	3585.51	805.59	0.0170859	1262.53	1.72877	1894.22	0.015577	0.00654925	0.700514	0.861853	0.918831	1165.82	0.00597666	1167.06	2.04103	64	30.6553	31.0696	2.29199	15.0773	0.265847	2.20403	-0.150166	227.326	0.00148732	0.482243	2962.22	0.237803
material81	400	1189.75	1.97163e+06	-11141.7	926.932	25.774	0.945893	3.47608	3.85026	0.00156913	9.85237	0.339458	0.251886	-0.28446	0.980761	0.993453	0.943785	0.245964	0.010013	62.1115	6.72431	3994.68	926.932	0.0178446	1349.66	1.5188	1931.59	0.0173922	0.00773128	0.734471	0.886153	0.927166	1247.07	0.0069628	1276.47	2.05969	64	31.8695	34.0535	2.30737	16.15	0.267343	2.16275	-0.354626	260.824	0.00123828	0.500567	2906.25	0.26286
material91	400	986.754	2.00132e+06	-6916.1	1050.56	19.8236	0.96296	3.29596	3.33852	0.00274681	9.55462	0.368491	0.283873	-0.316698	0.986185	0.994943	0.950737	0.276211	0.0207767	54.0026	6.64988	3292.84	1050.56	0.0187632	1152.88	1.76999	1667.6	0.0329629	0.00941224	0.685157	0.85883	0.912348	1062.6	0.00772017	1057.68	2.06562	64	27.7953	30.8389	2.4458	16.8855	0.254192	1.74282	-0.133387	285.121	0.00131077	0.531249	2906.61	0.270902
material101	400	664.74	2.12131e+06	15376.5	1080.14	20.4254	0.962882	3.27272	3.16429	0.00738137	9.05765	0.412764	0.340053	-0.338021	0.987366	0.994814	0.953627	0.30271	0.0439884	39.9906	6.41644	2207.36	1080.14	0.0224339	858.341	2.37613	1203.96	0.0681376	0.0124665	0.593573	0.796737	0.884889	801.244	0.008929	715.362	2.02533	64	20.8446	15.9348	2.63037	16.7602	0.263969	1.89649	0.518918	280.906	0.00226598	0.546016	3289.61	0.25967
material11	256	957.784	2.76271e+06	10353.9	1217.93	61.88	0.903298	3.92158	5.2238	0.00191436	10.2235	0.350042	0.277558	-0.241712	0.969465	0.985138	0.928546	0.24887	0.0190241	51.7212	6.80763	3235.16	1217.93	0.0173782	1096.55	1.76116	1734.53	0.0295057	0.0117889	0.665616	0.847826	0.90569	994.392	0.0101362	1022.27	2.23074	64	26.1293	24.4404	2.3689	18.4274	0.221357	1.84222	0.316683	339.569	0.0033183	0.336198	4487.64	0.508035
material21	256	1070.9	1.93201e+06	-4174.71	999.625	63.5562	0.880442	4.05265	5.73053	0.00107584	10.5245	0.297034	0.214616	-0.19887	0.949815	0.984555	0.920946	0.201402	0.012041	57.8578	6.81485	3605.01	999.625	0.0165174	1232.95	1.48549	1693.13	0.0182042	0.0083501	0.748995	0.891452	0.932191	1154.55	0.00735158	1153.34	2.158	64	29.3657	31.0542	2.32275	17.0595	0.23736	1.83274	-0.0602759	291.027	0.00250006	0.314628	4461.79	0.465979
material31	256	1133.2	1.47328e+06	-5836.98	784.851	74.2477	0.82715	4.16389	6.2762	0.000993186	10.5336	0.269678	0.18363	-0.172563	0.929103	0.982163	0.914169	0.176652	0.00935336	61.824	6.72525	3820.72	784.851	0.0177309	1316.73	1.36992	1649.1	0.014658	0.0069226	0.782369	0.910911	0.941322	1249.96	0.00614051	1226.5	2.05226	64	31.3421	32.1309	2.27661	15.6268	0.268711	2.20461	-0.221905	244.197	0.00240913	0.289953	4896.54	0.424162
material41	256	1162.96	1.86145e+06	-3463.59	985.59	82.1632	0.846101	4.25071	6.7124	0.000927056	10.6647	0.25715	0.172201	-0.177329	0.935136	0.980267	0.908739	0.168221	0.00809622	61.2242	6.82298	3945.09	985.59	0.0163936	1347.82	1.34026	1657.53	0.015457	0.00749	0.802278	0.918682	0.947555	1286.69	0.00668334	1259.83	2.16366	64	31.0713	31.2388	2.29199	17.1589	0.23831	1.83849	-0.0603586	294.427	0.00260151	0.283688	4972.94	0.523315
material51	256	1042.62	1.82526e+06	2539.63	963.667	73.074	0.859032	4.12416	6.04527	0.0011274	10.5309	0.288005	0.204465	-0.200968	0.951307	0.982556	0.917532	0.192627	0.0125569	57.2701	6.82898	3507.98	963.667	0.0161454	1231.22	1.43804	1525.32	0.0181558	0.00779413	0.762534	0.900174	0.935644	1171.9	0.00678063	1129.1	2.15221	64	29.0766	27.5858	2.32275	16.8426	0.240549	1.92526	0.125282	283.674	0.00322975	0.304941	4556.74	0.469488
material61	256	977.403	1.40144e+06	3332.36	798.009	67.8946	0.843182	4.08527	5.85614	0.00162371	10.2708	0.298836	0.217847	-0.206453	0.951863	0.983639	0.91968	0.201287	0.0108814	56.387	6.70054	3266.76	798.009	0.0175478	1177.99	1.58045	1516.32	0.0164721	0.00728199	0.735803	0.882031	0.92914	1117.33	0.00657256	1064.85	2.07681	64	28.7224	27.0013	2.33813	15.4885	0.257011	2.15016	0.146794	239.894	0.00308967	0.308733	4619.81	0.392027
material71	256	1078.27	1.2692e+06	-3497.54	738.003	65.1305	0.837809	4.08796	5.96193	0.00110721	10.3785	0.276808	0.191393	-0.189058	0.941014	0.984137	0.917601	0.184832	0.00757981	60.334	6.69761	3614.86	738.003	0.0180817	1258.24	1.39098	1614.62	0.0106419	0.00651426	0.772525	0.905979	0.938311	1190.22	0.00603892	1171.68	2.03831	64	30.7504	31.208	2.29199	15.0371	0.26682	2.21142	-0.16511	226.114	0.00231431	0.303136	4701.32	0.376286
material81	256	1187.28	1.74714e+06	-10869	854.297	57.573	0.873726	4.02533	5.79189	0.00104409	10.3444	0.270535	0.182748	-0.197195	0.946559	0.985755	0.919026	0.17918	0.00661813	62.8682	6.7074	4008.33	854.297	0.0188541	1341.57	1.29653	1678.55	0.0136173	0.00786527	0.810169	0.924807	0.949104	1271.16	0.00727332	1271.7	2.04798	64	31.8156	34.0996	2.30737	16.109	0.27004	2.16372	-0.364736	259.499	0.0019072	0.319728	4548.93	0.409361
material91	256	998.22	1.85545e+06	-8267.37	1000.42	44.1586	0.915452	3.8419	5.02986	0.00175124	10.0571	0.295859	0.207852	-0.232162	0.963738	0.988969	0.928593	0.20184	0.0149275	55.1055	6.65543	3347.83	1000.42	0.0210501	1136.24	1.39824	1461.18	0.020834	0.0103394	0.774824	0.906567	0.939249	1069.95	0.00934271	1062.94	2.06543	64	27.8816	31.0927	2.4458	16.8999	0.254154	1.73475	-0.14327	285.608	0.00192188	0.356321	4204.32	0.404407
material101	256	691.969	2.04485e+06	13104	1081.72	47.1543	0.916458	3.84262	4.89609	0.00445957	9.57527	0.330043	0.24986	-0.261618	0.971595	0.988344	0.931217	0.22894	0.0267792	41.6331	6.47769	2317.62	1081.72	0.0282675	843.76	1.73043	1029.85	0.0435368	0.0140463	0.709648	0.865953	0.922254	803.498	0.0116173	737.242	2.03334	64	21.1603	16.1501	2.67651	17.0171	0.261931	1.87256	0.510767	289.582	0.00320633	0.373212	4440.91	0.391424
material11	128	871.062	1.99978e+06	6306.93	1008.73	200.487	0.668409	4.71672	9.56768	0.00105286	10.6063	0.246358	0.171276	-0.174271	0.931698	0.957595	0.881923	0.172759	0.0098622	51.7301	6.7887	3028.46	1008.73	0.0202828	1044.16	1.2755	1280.96	0.017069	0.011441	0.813683	0.926339	0.949926	996.857	0.0106079	981.583	2.20721	64	25.7023	23.6483	2.32275	17.9203	0.225867	1.85238	0.329593	321.136	0.00731139	0.150779	10170.9	1.07287
material21	128	1014.23	1.36355e+06	-4438.09	792.081	198.674	0.598979	4.85344	10.4111	0.000672554	10.9686	0.2027	0.126215	-0.11741	0.863403	0.956285	0.869296	0.128458	0.00648708	58.8516	6.73213	3508.52	792.081	0.0182161	1206.12	1.20725	1401.5	0.0121834	0.00834651	0.854052	0.943381	0.96168	1165.34	0.00776628	1134.86	2.14402	64	29.2467	30.5466	2.29199	16.7213	0.241815	1.92039	-0.0540916	279.603	0.00538671	0.143937	9853.58	0.966378
material31	128	1060.52	748411	-2785.39	520.214	216.249	0.413325	4.92034	10.9832	0.000690659	10.8397	0.186764	0.109413	-0.0941589	0.810795	0.952968	0.862964	0.110635	0.00245323	62.7545	6.50411	3684.32	520.214	0.0191858	1290.49	1.21052	1482.86	0.00879315	0.00582721	0.846121	0.941546	0.959099	1247.42	0.00541651	1208.85	2.00831	64	31.4513	32.0616	2.24585	14.8238	0.279817	2.3703	-0.225036	219.745	0.00504751	0.129009	11248.6	0.856206
material41	128	1034.21	857575	-1807.29	641.807	244.3	0.449074	5.01423	11.8526	0.00062282	10.9512	0.17463	0.100026	-0.102996	0.834313	0.94735	0.853726	0.103821	0.00333603	61.1502	6.60585	3616.9	641.807	0.0178231	1263.25	1.13916	1392.4	0.00767304	0.0061216	0.890377	0.959744	0.971454	1232.5	0.00588729	1190.36	2.054	64	30.6187	30.9235	2.21509	15.9045	0.260295	1.89363	-0.0626245	252.954	0.00576484	0.122562	11414.8	1.07244
material51	128	861.87	845552	1760.27	631.645	208.39	0.503893	4.84926	10.4167	0.00072987	10.823	0.201341	0.122928	-0.120992	0.867199	0.955272	0.870223	0.12831	0.00296402	54.9929	6.60697	2972.85	631.645	0.0180327	1062.6	1.17332	1188.03	0.0104274	0.00781725	0.866291	0.950285	0.9647	1033.94	0.00746393	991.734	2.03323	64	27.4812	25.9478	2.21509	15.382	0.264933	2.00569	0.154781	236.605	0.00650844	0.140877	9834.95	0.859391
material61	128	892.013	826287	2994.56	595.444	212.846	0.473343	4.88498	10.6159	0.00104565	10.6613	0.209465	0.134618	-0.120255	0.86291	0.953949	0.868046	0.131189	0.0091121	56.4398	6.54316	3085.12	595.444	0.0194353	1111.5	1.20744	1232.11	0.00949678	0.00728646	0.845946	0.941339	0.95898	1084.84	0.00690256	1024.86	2.05165	64	28.1951	26.1938	2.29199	15.1653	0.263758	2.19805	0.207765	229.987	0.00655194	0.140022	10403	0.815027
material71	128	1020.53	779871	-2155.17	554.61	207.133	0.456163	4.88455	10.7142	0.000770737	10.7622	0.194357	0.117811	-0.11139	0.848089	0.954685	0.865824	0.11932	0.00516492	61.1116	6.53996	3532.68	554.61	0.0189933	1233.49	1.18753	1393.44	0.00843467	0.00664564	0.865068	0.948314	0.964733	1198.87	0.0064053	1154.55	2.04505	64	30.516	30.7773	2.27661	14.9472	0.265489	2.22581	-0.130018	223.42	0.00499078	0.137757	10395.3	0.818193
material81	128	1193	1.19432e+06	-8568.79	655.911	195.983	0.539895	4.86886	10.7171	0.000740038	10.7297	0.185075	0.108228	-0.118804	0.861586	0.956041	0.864492	0.11489	0.00305853	65.6663	6.60119	4144.6	655.911	0.0199185	1370.13	1.1305	1543.44	0.00932577	0.00771002	0.897599	0.96225	0.973483	1330.55	0.00752348	1306.27	2.05747	64	32.3433	34.6995	2.30737	16.1345	0.269851	2.20601	-0.363137	260.322	0.0040886	0.142622	10335.6	0.919394
material91	128	1011.98	1.35122e+06	-9416.6	803.698	147.054	0.690659	4.67567	9.35598	0.000981892	10.405	0.198046	0.116898	-0.16838	0.923263	0.965826	0.878195	0.117075	0.00677479	58.2347	6.61321	3468.47	803.698	0.02234	1150.61	1.15785	1302.93	0.0122517	0.00936696	0.877123	0.954749	0.967731	1114.1	0.00899179	1088.06	2.05885	64	28.5031	31.5925	2.4458	16.6085	0.257287	1.78286	-0.186177	275.841	0.00388011	0.172973	8385.34	0.829728
material101	128	696.019	1.4944e+06	5450.99	948.124	157.551	0.715015	4.69098	9.23209	0.0021305	9.76701	0.225569	0.148181	-0.241862	0.965467	0.96425	0.881497	0.136801	0.0152061	44.6487	6.54202	2400.24	948.124	0.0333984	826.907	1.24096	925.681	0.0223105	0.0148033	0.826219	0.933896	0.953206	802.499	0.0136524	757.806	2.04996	64	21.6788	17.3191	2.67651	16.9777	0.256217	1.80782	0.461455	288.243	0.00657035	0.18637	7399.5	0.888524
material11	200	903.34	2.38298e+06	9468.41	1118.13	92.8349	0.846677	4.19316	6.42482	0.0014989	10.4271	0.312174	0.238067	-0.203542	0.951765	0.978471	0.914773	0.225433	0.0158926	50.873	6.79843	3060.7	1118.13	0.018519	1042.36	1.52141	1472.13	0.0228757	0.012319	0.716299	0.879231	0.920534	962.589	0.0110837	974.381	2.20569	64	25.5357	23.7329	2.32275	17.9548	0.226612	1.88	0.34252	322.375	0.00452378	0.259738	5813.35	0.623527
material21	200	1000.28	1.60927e+06	-3584.5	898.734	93.0841	0.812298	4.30549	6.90682	0.000909234	10.6845	0.26855	0.186754	-0.163082	0.92197	0.978033	0.90743	0.177031	0.00775799	56.5285	6.77014	3374.63	898.734	0.0171298	1158.67	1.34974	1469.65	0.0164554	0.00926455	0.781077	0.911331	0.940384	1096.74	0.00838335	1083.37	2.11469	64	28.4214	29.8545	2.27661	16.6024	0.244858	1.85877	-0.0314727	275.641	0.00322582	0.246055	5749.95	0.558022
material31	200	990.727	1.03946e+06	-4019.82	646.876	103.005	0.725278	4.38374	7.37637	0.000952984	10.5938	0.245531	0.160706	-0.137376	0.88913	0.975933	0.901654	0.153834	0.010714	58.4725	6.60979	3336.62	646.876	0.0189029	1167.19	1.295	1390.92	0.0152848	0.00768732	0.803763	0.923244	0.946865	1118.1	0.00673096	1082.09	1.97738	64	29.3924	30.0083	2.18433	14.7719	0.280269	2.22519	-0.180208	218.21	0.00300184	0.229076	6341.09	0.471201
material41	200	1058.2	1.44134e+06	-2450.79	857.927	119.758	0.755019	4.5067	8.10871	0.000832288	10.7931	0.229658	0.147441	-0.142036	0.899006	0.972172	0.893015	0.145058	0.00916261	59.1154	6.75886	3599.14	857.927	0.0170216	1241.61	1.28297	1487.41	0.0154602	0.00766313	0.813732	0.926684	0.950046	1189.46	0.00671085	1160.08	2.09773	64	29.7733	29.5007	2.23047	16.5431	0.250322	1.85079	-0.0246289	273.673	0.00355719	0.217493	6300.48	0.645397
material51	200	927.702	1.38938e+06	2746.42	830.076	104.247	0.776853	4.36393	7.2303	0.00100197	10.6369	0.258876	0.17602	-0.164723	0.922969	0.975887	0.904035	0.168236	0.010425	54.635	6.75296	3122.76	830.076	0.0171762	1105.74	1.3436	1302.97	0.0182838	0.0087087	0.797646	0.918195	0.94585	1062.75	0.00776658	1015.69	2.08104	64	27.5035	26.0785	2.24585	16.1023	0.25495	1.96827	0.17124	259.283	0.00413135	0.238193	5987.51	0.542931
material61	200	930.37	1.19311e+06	3766.93	729.795	103.074	0.752485	4.36046	7.18664	0.0013805	10.4585	0.268651	0.189018	-0.166692	0.922355	0.976026	0.904608	0.178373	0.00950219	55.6305	6.65886	3128.02	729.795	0.0183418	1122.6	1.42156	1355.43	0.0153339	0.00760066	0.780498	0.906569	0.941781	1075.55	0.00701247	1023.77	2.05523	64	28.1071	26.2784	2.30737	15.2904	0.261778	2.17956	0.192764	233.796	0.00403066	0.237556	6011.93	0.494264
material71	200	1077.42	1.18927e+06	-2847.25	708.503	102.402	0.747441	4.38926	7.42153	0.000929192	10.6105	0.2491	0.167501	-0.152399	0.909057	0.975912	0.90095	0.164249	0.0074157	60.857	6.6893	3642.64	708.503	0.0181898	1256.29	1.29855	1543.49	0.00958892	0.00659899	0.806074	0.923289	0.947805	1196.24	0.00624598	1178.54	2.06557	64	30.7609	31.0234	2.29199	15.2428	0.261972	2.20772	-0.131082	232.344	0.00314969	0.230892	6088.9	0.50751
material81	200	1157.85	1.53332e+06	-9834.67	787.975	87.1905	0.800746	4.30663	7.08999	0.000897008	10.5371	0.240897	0.155905	-0.159333	0.915799	0.978977	0.903757	0.157334	0.00450475	62.6947	6.67773	3925.87	787.975	0.0193537	1309.25	1.23655	1595.97	0.0116218	0.0080995	0.829771	0.934941	0.954314	1249	0.00759176	1242.48	2.04301	64	31.4119	33.6536	2.29199	15.9946	0.270356	2.1566	-0.349433	255.829	0.00247152	0.248478	5882.53	0.519701
material91	200	968.52	1.61023e+06	-8379.22	919.976	63.6948	0.870496	4.09011	6.08427	0.00137186	10.2051	0.259428	0.171105	-0.199514	0.9465	0.98434	0.915495	0.17359	0.0101446	54.9345	6.62788	3253.51	919.976	0.022512	1098.65	1.29404	1314.78	0.0187023	0.0107399	0.824444	0.929681	0.953869	1049.59	0.0100013	1028.91	2.03616	64	27.4614	30.885	2.41504	16.5788	0.25812	1.73951	-0.149548	274.857	0.00239051	0.291718	4975.43	0.490861
material101	200	706.133	1.91869e+06	10919.8	1058.55	72.2701	0.872181	4.13972	6.14261	0.00305322	9.78164	0.285274	0.203119	-0.236123	0.962875	0.982531	0.916	0.193998	0.0199536	42.8749	6.52017	2380.21	1058.55	0.0315807	826.685	1.45278	1008.81	0.0306445	0.0148239	0.758641	0.897306	0.934872	786.764	0.0130372	748.868	2.04479	64	21.3685	16.4962	2.67651	17.1003	0.259775	1.86113	0.502381	292.421	0.00408812	0.299614	5159.42	0.507664
[truncated: 1 more columns]

## Sheet: Matrix_64Levels_ResamplePixel
ROI	Matrix	-333-1AutoCorrelation	-333-1ClusterProminence	-333-1ClusterShade	-333-1ClusterTendendcy	-333-1Contrast	-333-1Correlation	-333-1DifferenceEntropy	-333-1Dissimilarity	-333-1Energy	-333-1Entropy	-333-1Homogeneity	-333-1Homogeneity2	-333-1InformationMeasureCorr1	-333-1InformationMeasureCorr2	-333-1InverseDiffMomentNorm	-333-1InverseDiffNorm	-333-1InverseVariance	-333-1MaxProbability	-333-1SumAverage	-333-1SumEntropy	-333-1SumVariance	-333-1Variance	-333GrayLevelNonuniformity	-333HighGrayLevelRunEmpha	-333LongRunEmphasis	-333LongRunHighGrayLevelEmpha	-333LongRunLowGrayLevelEmpha	-333LowGrayLevelRunEmpha	-333RunLengthNonuniformity	-333RunPercentage	-333ShortRunEmphasis	-333ShortRunHighGrayLevelEmpha	-333ShortRunLowGrayLevelEmpha	EnergyNorm	GlobalEntropy	GlobalMax	GlobalMean	GlobalMedian	GlobalMin	GlobalStd	GlobalUniformity	Kurtosis	Skewness	Variance	Busyness	Coarseness	Complexity	Contrast
material11	512	882.877	2.30627e+06	9326.75	1068.03	103.474	0.823351	4.26022	6.77033	0.001762	10.1062	0.310723	0.237614	-0.246956	0.970572	0.976235	0.911074	0.214071	0.017377	50.6651	6.772	2994.63	1068.03	0.0200256	1002.24	1.4884	1486.92	0.021966	0.0125427	0.700542	0.877582	0.913252	909.312	0.0110003	952.796	2.19624	64	25.2926	23.9559	2.39966	17.6995	0.22894	1.96038	0.34952	313.272	0.00484039	0.237558	6239.16	0.683138
material21	512	1067.56	1.91005e+06	-3333.21	1007.29	114.781	0.795412	4.456	7.75773	0.000910744	10.604	0.247969	0.167281	-0.186448	0.941811	0.973307	0.897679	0.164559	0.0059968	58.1183	6.81798	3639.02	1007.29	0.0172248	1242.99	1.32274	1522.77	0.0147187	0.00885169	0.792896	0.917085	0.943853	1184.57	0.0080216	1159.72	2.19312	64	29.1767	30.3467	2.3689	17.5669	0.229448	1.75783	0.000280257	308.595	0.00365208	0.215272	6604.06	0.718255
material31	512	1135.58	1.26414e+06	-6367.21	693.167	133.565	0.67689	4.57657	8.48579	0.000910485	10.5889	0.227421	0.144996	-0.148884	0.904521	0.969423	0.889246	0.131099	0.00806646	63.1087	6.65469	3880.22	693.167	0.0190116	1333.92	1.28358	1576.26	0.0132634	0.00701514	0.823123	0.928864	0.953314	1285.46	0.00629599	1242.36	2.02861	64	31.5948	32.6384	2.30737	15.6282	0.276519	2.26819	-0.267006	244.241	0.00337569	0.192261	7556.03	0.634309
material41	512	1180.25	1.58445e+06	-3804.54	888.759	152.3	0.707414	4.68475	9.27917	0.000800028	10.7615	0.211519	0.132745	-0.153837	0.913054	0.965115	0.880043	0.133137	0.00674556	63.1232	6.77881	4063.45	888.759	0.017159	1379.66	1.2096	1598.82	0.0106748	0.00701212	0.847452	0.941808	0.959535	1336.23	0.00633567	1296.62	2.17554	64	31.6646	32.1155	2.30737	17.1494	0.236312	1.86806	-0.0752656	294.101	0.0037937	0.185815	7730.03	0.792774
material51	512	1091.17	1.65776e+06	1058.09	914.411	139.072	0.735977	4.58189	8.50724	0.000844021	10.706	0.230222	0.14863	-0.173587	0.932411	0.968536	0.889654	0.145058	0.00681182	59.911	6.81396	3733.7	914.411	0.0166712	1294.84	1.26303	1484.2	0.0124378	0.00726513	0.814174	0.92867	0.949663	1251.65	0.00650263	1197.91	2.18602	64	30.0659	28.5087	2.35352	17.1489	0.233336	1.9127	0.0961852	294.085	0.00456055	0.200961	6917.88	0.736652
material61	512	996.264	1.21396e+06	3043.82	736.226	126.854	0.706044	4.51936	8.0917	0.00125569	10.4028	0.248607	0.170252	-0.176734	0.931093	0.970945	0.894301	0.160679	0.00844098	58.1007	6.67283	3381.05	736.226	0.0187587	1198.47	1.33263	1416.85	0.010922	0.00688878	0.795342	0.916707	0.945091	1152.51	0.00638706	1099.98	2.08548	64	29.2537	27.5935	2.3689	15.6307	0.255686	2.15421	0.142893	244.319	0.00415487	0.205082	6945.47	0.599599
material71	512	1115.67	1.16342e+06	-3275.89	695.816	123.642	0.698236	4.52305	8.19076	0.00100176	10.4447	0.237155	0.157388	-0.173051	0.928344	0.971311	0.892394	0.151106	0.0064807	62.3739	6.6673	3799.04	695.816	0.0186053	1298.18	1.314	1612.57	0.011022	0.00614029	0.802672	0.9217	0.94695	1228.89	0.00576274	1223.74	2.06799	64	31.414	32.1001	2.35352	15.3955	0.261263	2.20619	-0.162797	237.021	0.00340746	0.199515	7155.59	0.598349
material81	512	1232.29	1.55796e+06	-10503.3	780.257	107.921	0.756985	4.45619	7.9634	0.000920748	10.437	0.225043	0.142371	-0.178675	0.933312	0.974257	0.893617	0.141919	0.00577082	65.2442	6.6768	4210.4	780.257	0.0194519	1386.54	1.21188	1676.44	0.0105483	0.00742139	0.843418	0.94041	0.95825	1326	0.00694414	1322.26	2.07556	64	32.5319	34.9302	2.33813	16.2512	0.265146	2.19326	-0.383257	264.103	0.00275136	0.213475	6827.52	0.623056
material91	512	1135.9	2.04937e+06	-11906.6	1031.32	87.1249	0.844205	4.3105	7.19081	0.00126592	10.1649	0.235317	0.148893	-0.228818	0.963161	0.978909	0.90221	0.140384	0.0113742	59.9949	6.7037	3871.27	1031.32	0.0220136	1279.09	1.26722	1479.51	0.0182757	0.00895306	0.855993	0.941227	0.963565	1230.25	0.00838391	1205.09	2.11348	64	29.8395	33.8381	2.55347	17.7472	0.247029	1.7294	-0.192563	314.963	0.00260765	0.244696	6016.65	0.649524
material101	512	849.557	2.17984e+06	7249.12	1191	98.9579	0.846572	4.36286	7.28596	0.00232725	9.54501	0.257748	0.175422	-0.300174	0.982699	0.976486	0.902608	0.158384	0.0131579	48.0228	6.57098	2909.25	1191	0.0283133	978.609	1.35966	1131.64	0.0255782	0.0131164	0.81918	0.921677	0.95399	944.906	0.0122249	897.823	2.0928	64	23.7124	18.0266	2.81494	18.3324	0.249755	1.65849	0.385444	336.078	0.00372285	0.250069	6194.03	0.676899
material11	400	891.367	2.27898e+06	8774.07	1060.51	106.241	0.817887	4.26436	6.83477	0.00171353	10.1204	0.30908	0.236287	-0.244286	0.969691	0.975688	0.910492	0.220049	0.0157598	51.0999	6.77566	3025.15	1060.51	0.0197627	1011.96	1.49201	1472.59	0.021674	0.0122409	0.716908	0.8812	0.920047	927.432	0.0109086	957.794	2.20106	64	25.4044	24.1021	2.39966	17.6805	0.228225	1.95962	0.343975	312.601	0.00452637	0.2318	6645.15	0.676308
material21	400	1055.07	1.808e+06	-3346.77	976.568	116.075	0.787536	4.46124	7.78524	0.000896895	10.6172	0.247206	0.166269	-0.182392	0.93877	0.973069	0.897434	0.163429	0.00565504	57.9638	6.80468	3593.82	976.568	0.0171212	1220.15	1.32064	1534.68	0.014494	0.00870115	0.7959	0.917933	0.944912	1159.45	0.00797065	1146.14	2.18378	64	29.0596	30.5389	2.33813	17.3732	0.231248	1.7609	-0.00332571	301.827	0.00365772	0.211209	6721.13	0.716484
material31	400	1141.08	1.24907e+06	-6101.88	685.747	138.17	0.664608	4.59062	8.60449	0.000885333	10.6227	0.224015	0.142767	-0.145108	0.900228	0.968534	0.888083	0.141584	0.00849515	63.3778	6.64757	3904.07	685.747	0.0188024	1332.97	1.22287	1538.86	0.0116026	0.00729775	0.844074	0.939214	0.958823	1289.46	0.0066586	1246.82	2.039	64	31.6657	32.6846	2.29199	15.6274	0.27464	2.27117	-0.262063	244.215	0.00347775	0.188655	7580.97	0.644021
material41	400	1159.9	1.52361e+06	-3598.12	871.55	153.897	0.699844	4.69417	9.28969	0.000766358	10.7818	0.213318	0.133843	-0.151234	0.910343	0.964864	0.880088	0.125995	0.00535587	62.6256	6.76669	3991.76	871.55	0.0169977	1347.49	1.21088	1590.04	0.0111461	0.00730226	0.851347	0.94287	0.960849	1298.13	0.00671628	1275.55	2.16086	64	31.4037	31.4695	2.29199	17.0142	0.239578	1.8615	-0.0710465	289.484	0.00385148	0.183157	7787.78	0.792092
material51	400	1058.85	1.60807e+06	1018.02	899.217	139.036	0.732182	4.57174	8.46123	0.000857168	10.6864	0.2313	0.149238	-0.176505	0.934735	0.968614	0.890328	0.146355	0.00864273	58.9511	6.80112	3618.83	899.217	0.0167137	1252.03	1.27277	1462.65	0.0135487	0.00798577	0.812288	0.927427	0.949244	1205.16	0.00710833	1162.5	2.16993	64	29.5357	28.2241	2.33813	17.0372	0.236847	1.90727	0.100276	290.268	0.00455061	0.198929	6983.35	0.735731
material61	400	968.754	1.19019e+06	2899.77	729.269	127.153	0.703062	4.51249	8.05909	0.00132491	10.3655	0.250047	0.171349	-0.180691	0.934118	0.971009	0.89479	0.158262	0.00882579	57.2093	6.65744	3284.76	729.269	0.0185961	1169.64	1.37358	1396.44	0.0140997	0.00735229	0.781826	0.910559	0.94113	1121.73	0.00674033	1069.82	2.06831	64	28.7728	27.009	2.35352	15.5583	0.259098	2.13419	0.148923	242.061	0.00443974	0.202468	6840.6	0.621874
material71	400	1095.88	1.10919e+06	-2874.05	678.583	124.413	0.690133	4.52145	8.22812	0.000982639	10.48	0.23272	0.152533	-0.168973	0.924966	0.971186	0.89191	0.152894	0.00623053	61.8818	6.65436	3728.65	678.583	0.0183067	1286.87	1.29374	1547.5	0.0100495	0.0063976	0.814477	0.926463	0.950539	1231.25	0.00604139	1203.38	2.05766	64	31.1576	31.9463	2.32275	15.2547	0.263158	2.20713	-0.151545	232.707	0.0034954	0.19731	7165	0.59407
material81	400	1241.02	1.64343e+06	-10886	803.315	111.468	0.756297	4.47744	8.05961	0.000899995	10.4646	0.224786	0.142365	-0.179186	0.934094	0.973514	0.892677	0.140768	0.00444591	65.3624	6.69458	4245.23	803.315	0.0191919	1401.33	1.21765	1671.29	0.0118897	0.00788761	0.843629	0.94083	0.958386	1340.27	0.00744938	1333.08	2.06361	64	32.5956	34.8225	2.35352	16.4554	0.267969	2.17377	-0.372621	270.78	0.00286146	0.2084	6986.69	0.654524
material91	400	1122.47	2.023e+06	-11748.1	1024.59	88.2156	0.841454	4.31796	7.2079	0.00123784	10.1812	0.234781	0.148955	-0.224999	0.961458	0.978671	0.902123	0.148412	0.00929152	59.6111	6.70087	3824.09	1024.59	0.0221692	1266.59	1.24782	1470.29	0.0163757	0.00919825	0.847495	0.939119	0.960472	1219.99	0.00850853	1190.07	2.11032	64	29.6111	33.0153	2.55347	17.7067	0.248193	1.7237	-0.18503	313.526	0.0027241	0.238859	6138.99	0.661976
material101	400	793.065	1.92992e+06	6817.5	1118.86	95.5166	0.842691	4.33556	7.15762	0.00252614	9.51286	0.255399	0.172443	-0.28858	0.979578	0.977261	0.904032	0.168288	0.0161996	46.3564	6.51856	2705.92	1118.86	0.0309068	928.019	1.31229	1024.7	0.0255175	0.0137799	0.8207	0.92575	0.953337	904.928	0.0125087	841.859	2.0606	64	22.9298	17.6113	2.75342	17.7927	0.255268	1.67277	0.395849	316.581	0.00362104	0.254278	5888.8	0.66911
material11	256	909.687	2.41388e+06	9557.07	1091.09	99.4833	0.832882	4.23854	6.68747	0.00156465	10.1812	0.305864	0.231906	-0.245353	0.970583	0.976996	0.911767	0.220549	0.0127098	51.4504	6.79899	3084.83	1091.09	0.0195625	1027.88	1.48466	1484.19	0.0220189	0.0116788	0.722903	0.883735	0.922168	942.776	0.0103237	974.548	2.20895	64	25.6135	24.4866	2.41504	17.8519	0.226475	1.97095	0.351832	318.691	0.00442527	0.246569	6257.89	0.651627
material21	256	1092.45	1.96303e+06	-3689.87	1017.91	108.622	0.807162	4.41888	7.56054	0.000920872	10.5895	0.253439	0.173115	-0.192732	0.94634	0.974548	0.899809	0.168268	0.00663834	58.8261	6.82669	3721.85	1017.91	0.0172826	1249.71	1.31213	1579.79	0.0141738	0.00865051	0.798575	0.9195	0.945629	1181.91	0.00796541	1181.09	2.19779	64	29.4978	30.7927	2.3689	17.6387	0.228804	1.76339	-0.0114246	311.124	0.00345648	0.224534	6249.94	0.698752
material31	256	1162.13	1.26647e+06	-6883.44	686.269	124.798	0.692267	4.52642	8.21469	0.000938178	10.5477	0.230189	0.147735	-0.15354	0.909404	0.971154	0.892138	0.142568	0.00951234	63.93	6.64463	3967.89	686.269	0.0189627	1349.16	1.24939	1583.83	0.0116706	0.00706006	0.829164	0.933727	0.954463	1297.92	0.0064742	1264.19	2.00754	64	31.9913	33.1768	2.32275	15.5194	0.283462	2.308	-0.306975	240.85	0.00302936	0.202491	7050.64	0.596723
material41	256	1173.17	1.559e+06	-4259.27	875.968	140.222	0.724024	4.62713	8.93071	0.0007889	10.7575	0.214179	0.134292	-0.155212	0.914575	0.96756	0.883602	0.135408	0.00694118	62.9041	6.77389	4026.57	875.968	0.0168971	1364.5	1.23669	1609.34	0.0117919	0.00709467	0.83339	0.935943	0.95556	1310.16	0.00646401	1284.53	2.16016	64	31.5804	31.8848	2.32275	16.9512	0.239963	1.88127	-0.096357	287.342	0.00349403	0.195615	7297.15	0.737824
material51	256	1078.74	1.6149e+06	518.886	900.1	127.839	0.751288	4.52666	8.18906	0.000883966	10.6805	0.233652	0.151252	-0.176049	0.93428	0.970728	0.892915	0.148584	0.010389	59.5205	6.80513	3679.01	900.1	0.0168623	1266.26	1.24696	1452.33	0.0130356	0.00732856	0.831607	0.934456	0.955232	1224.18	0.00655004	1178.65	2.1664	64	29.8666	28.6086	2.35352	16.9341	0.23783	1.91637	0.0777819	286.764	0.00414478	0.212093	6507.83	0.681332
material61	256	1002.04	1.29052e+06	2321.91	756.774	118.148	0.729924	4.47621	7.85991	0.00126526	10.3887	0.248029	0.16761	-0.186001	0.938757	0.97271	0.896557	0.154546	0.00843298	58.0477	6.6938	3394	756.774	0.0186257	1203.78	1.36771	1428.07	0.0143316	0.00746969	0.784797	0.912114	0.941999	1154.86	0.00686936	1101.45	2.09972	64	29.2189	27.855	2.38428	15.7425	0.253004	2.14554	0.112977	247.826	0.00409208	0.21521	6647.26	0.581104
material71	256	1133.13	1.20023e+06	-3881.38	704.374	115.739	0.717763	4.48397	7.99063	0.000956799	10.4799	0.234983	0.153598	-0.17518	0.930856	0.972911	0.894285	0.149904	0.00531246	62.8004	6.67426	3854.51	704.374	0.0184396	1321.16	1.27107	1586.51	0.00886996	0.00612063	0.81883	0.92914	0.951528	1263.12	0.00577662	1240.51	2.07053	64	31.6763	32.4923	2.3689	15.4029	0.261391	2.22575	-0.187616	237.25	0.00324399	0.210933	6666.02	0.566705
material81	256	1240.08	1.65573e+06	-11580.6	808.389	101.049	0.777778	4.40809	7.67883	0.000941336	10.4095	0.22809	0.143815	-0.18256	0.936232	0.975821	0.896895	0.144205	0.00456026	65.215	6.68384	4234.28	808.389	0.0194807	1396.96	1.21819	1672.23	0.0111962	0.00736616	0.836991	0.938882	0.956211	1332.94	0.00688132	1328.34	2.03635	64	32.5661	35.2301	2.35352	16.3694	0.273406	2.17367	-0.400455	267.956	0.00255974	0.224141	6547.67	0.602851
material91	256	1142.38	2.03455e+06	-12205	1028.72	79.6366	0.856297	4.24616	6.84229	0.0012533	10.1089	0.241833	0.154931	-0.233841	0.965024	0.980629	0.906383	0.153948	0.00764243	60.1702	6.70166	3887.6	1028.72	0.0217792	1285.81	1.25219	1501.99	0.0153197	0.00887951	0.83112	0.934109	0.955179	1233.26	0.0081711	1205.91	2.10726	64	29.8812	33.6843	2.53809	17.7	0.248949	1.71968	-0.208002	313.291	0.0023987	0.259754	5685.11	0.607304
material101	256	883.221	2.26901e+06	6840.57	1225.35	94.3699	0.856986	4.3287	7.15153	0.00228638	9.56341	0.252856	0.168527	-0.297454	0.98216	0.977497	0.903939	0.158582	0.0139738	49.0092	6.58722	3024.98	1225.35	0.0278833	1018.5	1.31175	1149.88	0.0224572	0.0127327	0.826314	0.925868	0.955314	990.848	0.0115818	929.774	2.07981	64	24.2094	18.8802	2.86108	18.5533	0.253262	1.60785	0.35743	344.223	0.00322302	0.265914	5903.31	0.652387
material11	128	861.619	2.30083e+06	10764.3	1057.58	81.6726	0.856621	4.1347	6.1349	0.00150823	10.115	0.306396	0.228304	-0.251815	0.972506	0.980756	0.91754	0.219204	0.0107663	49.7049	6.7808	2900.05	1057.58	0.0198563	977.983	1.44807	1448.49	0.0185843	0.0110258	0.73024	0.889121	0.92403	893.796	0.00999472	938.22	2.18581	64	25.2457	23.8713	2.41504	17.351	0.231334	2.02518	0.373123	301.056	0.00421309	0.280005	5480.41	0.541677
material21	128	1062.32	1.67842e+06	-3876.9	924.379	85.373	0.830938	4.27323	6.852	0.000902349	10.5072	0.255882	0.172118	-0.197136	0.948445	0.979479	0.907141	0.172747	0.00415216	58.3977	6.78767	3587.97	924.379	0.017361	1211.97	1.3239	1596.25	0.0123416	0.00739223	0.792194	0.917261	0.943628	1140.72	0.00683157	1153.15	2.14634	64	29.6	30.785	2.3689	16.6473	0.240216	1.86232	-0.0635099	277.134	0.00286485	0.263868	5166.92	0.542901
material31	128	1132.23	1.01924e+06	-6748.32	595.631	90.8552	0.735989	4.31127	7.0746	0.00104346	10.327	0.243191	0.157049	-0.159198	0.912437	0.978346	0.904502	0.160028	0.00418565	63.4363	6.54733	3831.98	595.631	0.0205352	1330.6	1.30483	1601.93	0.0107357	0.00543661	0.803027	0.922535	0.946808	1271.34	0.00497367	1240.26	1.89232	64	32.2498	33.6305	2.30737	14.1531	0.312289	2.60349	-0.437163	200.311	0.00242712	0.232097	6128.97	0.447946
material41	128	1102.47	1.14395e+06	-3972.2	737.843	104.292	0.752725	4.42291	7.75675	0.0008441	10.5356	0.223146	0.137423	-0.162653	0.919387	0.975233	0.896135	0.1406	0.00397782	61.4518	6.67984	3737.81	737.843	0.018112	1294.83	1.24405	1513.56	0.0100731	0.00559152	0.844133	0.938536	0.959285	1247.84	0.00525718	1215.27	2.0154	64	31.3001	31.9847	2.27661	15.3519	0.268788	2.02619	-0.173404	235.682	0.00297494	0.221645	6301.94	0.553795
material51	128	977.821	1.13585e+06	371.578	745.781	95.8271	0.772379	4.33395	7.1578	0.000912998	10.5026	0.245405	0.159471	-0.179504	0.934874	0.977377	0.903959	0.161963	0.00463415	57.108	6.70576	3286.17	745.781	0.0176952	1147.69	1.29073	1396.34	0.0121633	0.00665119	0.812294	0.925754	0.949735	1096.08	0.00617878	1074.79	2.02782	64	29.0014	28.1626	2.30737	15.2913	0.265193	2.02644	0.0430828	233.822	0.00319914	0.249493	5690.84	0.466892
material61	128	1020.89	1.11838e+06	2276.89	702.875	100.117	0.750642	4.37379	7.32002	0.00115723	10.3772	0.252246	0.169852	-0.180363	0.933936	0.976339	0.902203	0.16496	0.00693219	58.9984	6.67716	3440.38	702.875	0.0183511	1215.44	1.36784	1517.17	0.00843728	0.00544022	0.782531	0.909899	0.941429	1159.15	0.00509768	1124.13	2.05581	64	29.9783	28.5317	2.43042	15.0179	0.262823	2.23482	0.0964076	225.538	0.00328804	0.24549	5771.36	0.458918
material71	128	1131.74	1.20541e+06	-5253.33	709.147	95.1772	0.763336	4.34727	7.2277	0.000940444	10.4267	0.244383	0.159473	-0.181615	0.935642	0.977398	0.902831	0.157939	0.00368802	62.5537	6.67597	3831.47	709.147	0.0182167	1311.26	1.35038	1663.25	0.00907538	0.00603768	0.798143	0.91784	0.946211	1241.86	0.00581252	1234.59	2.02758	64	31.6936	32.7922	2.38428	15.1731	0.272201	2.24124	-0.249597	230.224	0.00260672	0.24719	5763.13	0.469716
material81	128	1277.02	1.65649e+06	-12723	810.677	85.611	0.808965	4.28531	6.99099	0.00102379	10.3029	0.241986	0.155204	-0.19625	0.945433	0.979348	0.90503	0.155454	0.00482625	66.2043	6.67154	4354.83	810.677	0.0198431	1428.58	1.21468	1745.83	0.00886777	0.00667567	0.843953	0.941015	0.958446	1360.14	0.00646817	1369.37	2.02932	64	33.2967	36.4067	2.41504	16.151	0.277425	2.22036	-0.462617	260.856	0.00206741	0.259682	5681.45	0.506454
material91	128	1114.34	1.93655e+06	-12042.9	1022.78	64.2657	0.881761	4.08574	6.10716	0.00138118	9.94895	0.256198	0.167004	-0.248754	0.969935	0.984197	0.915238	0.174471	0.0061169	59.1511	6.65913	3778.19	1022.78	0.0218764	1247.73	1.28342	1531.59	0.0144701	0.0087429	0.819887	0.928754	0.952172	1180	0.00825648	1184.39	2.06465	64	29.7246	34.1919	2.55347	17.352	0.255779	1.69098	-0.24312	301.091	0.00202949	0.30223	4698.63	0.535418
material101	128	959.247	2.53466e+06	7026.59	1307.57	83.6161	0.879791	4.23497	6.74568	0.00217232	9.57306	0.254026	0.166799	-0.304082	0.983725	0.979876	0.908495	0.165467	0.0151123	51.1179	6.59931	3289.47	1307.57	0.0249456	1088.07	1.30069	1314.9	0.0168438	0.0107794	0.826366	0.926752	0.955115	1038.75	0.0100786	1021.82	2.09538	64	25.714	21.1643	2.98413	19.0048	0.250106	1.53506	0.293482	361.182	0.00281935	0.298059	5014.94	0.629823
material11	200	846.146	2.20849e+06	10280.7	1038.84	89.3382	0.841624	4.1846	6.37123	0.00159623	10.1268	0.308972	0.233886	-0.244639	0.96983	0.979132	0.915085	0.221886	0.0119336	49.3466	6.75679	2852.73	1038.84	0.0197199	972.047	1.47997	1377.51	0.0216713	0.0122312	0.728074	0.885216	0.924074	898.11	0.0110078	913.813	2.17998	64	24.7713	23.4099	2.39966	17.3314	0.232418	2.00927	0.383366	300.376	0.00422346	0.263907	5933.19	0.572804
material21	200	990.675	1.62632e+06	-2693.88	922.634	93.5759	0.815836	4.3178	7.00239	0.000989673	10.4627	0.263253	0.18113	-0.197621	0.948268	0.977842	0.906058	0.171816	0.00675765	55.9789	6.7648	3344.66	922.634	0.0176394	1131.92	1.34301	1506.35	0.0144479	0.00946487	0.778985	0.911882	0.93936	1063.1	0.00868252	1071.88	2.12792	64	28.1222	29.3777	2.32275	16.7678	0.24054	1.79175	0.000185597	281.159	0.00315659	0.246404	5836.57	0.568098
material31	200	1094.69	1.12105e+06	-5811.82	643.413	112.989	0.70125	4.44931	7.77482	0.000961039	10.4966	0.236905	0.153408	-0.15503	0.910306	0.973725	0.897077	0.151105	0.00831325	62.0348	6.60788	3715.56	643.413	0.0192518	1277.31	1.266	1522.36	0.0110885	0.00689515	0.816507	0.928734	0.950581	1224.9	0.00622091	1192.6	1.98156	64	31.1269	32.1616	2.29199	14.9605	0.290087	2.35355	-0.289402	223.816	0.00281651	0.21747	6568.69	0.507191
material41	200	1114.81	1.38902e+06	-3564.18	823.529	127.607	0.731678	4.56554	8.50129	0.00084455	10.667	0.221054	0.139292	-0.159728	0.918177	0.970315	0.888242	0.130156	0.00870793	61.346	6.74274	3805.04	823.529	0.0174215	1298.6	1.24654	1534.64	0.011813	0.00673795	0.830528	0.934492	0.954803	1246.63	0.00604903	1220.29	2.11155	64	30.8404	30.9696	2.27661	16.4097	0.248847	1.9082	-0.0870767	269.28	0.00331513	0.207662	6845.17	0.644028
material51	200	990.213	1.43006e+06	1189.81	841.964	114.238	0.761073	4.4466	7.71761	0.000960873	10.578	0.241752	0.158252	-0.181872	0.937937	0.973623	0.898093	0.154122	0.0111564	56.8606	6.76901	3351.13	841.964	0.0171805	1160.75	1.27543	1378.14	0.0141477	0.00820776	0.820542	0.929478	0.952164	1111.99	0.00748343	1085.72	2.11123	64	28.634	27.4089	2.30737	16.3075	0.248205	1.95574	0.105447	265.934	0.00395438	0.22733	6102.76	0.581676
material61	200	943.338	1.17759e+06	2700.88	720.547	106.829	0.741764	4.4084	7.4641	0.001275	10.3214	0.254639	0.172763	-0.193007	0.943262	0.975103	0.900928	0.157504	0.00801905	56.2106	6.66423	3175.39	720.547	0.0185269	1132.02	1.37012	1368.47	0.0141621	0.00744048	0.785533	0.91129	0.94243	1083.91	0.00687943	1039.14	2.05872	64	28.3809	27.0859	2.35352	15.2896	0.260452	2.17974	0.138633	233.772	0.0038632	0.231051	6202.57	0.508053
material71	200	1064.84	1.08191e+06	-3102.98	669.731	104.002	0.731171	4.40975	7.56442	0.000999825	10.4146	0.240243	0.157266	-0.176305	0.93094	0.975487	0.899008	0.153845	0.0058504	60.7752	6.64679	3599.61	669.731	0.018591	1242.31	1.30485	1540.23	0.00888203	0.00635969	0.808303	0.921999	0.948896	1185.56	0.00598924	1163.09	2.03897	64	30.6497	31.3003	2.32275	14.9601	0.267793	2.23983	-0.165199	223.803	0.00296841	0.229021	6215.81	0.492762
material81	200	1200.27	1.57167e+06	-11039.7	788.506	92.8595	0.789287	4.34894	7.31353	0.00100426	10.312	0.236288	0.15111	-0.193363	0.943446	0.977703	0.901207	0.149044	0.00389484	64.0737	6.66671	4084.07	788.506	0.0199146	1342.37	1.23778	1677.32	0.0107296	0.00771895	0.827889	0.93413	0.953722	1270.3	0.00726262	1286.8	2.02436	64	32.0524	34.7841	2.33813	16.1122	0.275988	2.182	-0.396393	259.602	0.00233836	0.240605	6154.24	0.543898
material91	200	1119.73	1.97112e+06	-12232.1	1019.67	71.8311	0.868381	4.17032	6.48399	0.00135516	10.0263	0.247764	0.158252	-0.240306	0.967153	0.982442	0.910639	0.153055	0.0078323	59.4229	6.66577	3802.99	1019.67	0.0224287	1247.22	1.24598	1516.1	0.0140482	0.00913887	0.830589	0.933476	0.954919	1190.29	0.00839915	1181.85	2.08976	64	29.5771	33.8381	2.55347	17.5302	0.251352	1.70021	-0.222639	307.307	0.00218559	0.285447	5119.01	0.559347
material101	200	889.422	2.25481e+06	6681.11	1219.57	87.3856	0.866276	4.28237	6.91744	0.00220474	9.53021	0.257476	0.173815	-0.295594	0.981494	0.979001	0.906468	0.16657	0.0131752	49.2495	6.59623	3038.86	1219.57	0.0276082	1012	1.29623	1173.45	0.0205025	0.0123971	0.828391	0.928458	0.955628	977.083	0.0114311	935.594	2.07505	64	24.3973	18.688	2.87646	18.4636	0.251412	1.59743	0.341257	340.906	0.00298881	0.288913	5210.65	0.633438
[truncated: 1 more columns]

## Sheet: Matrix_FixBinSize
ROI	Matrix	-333-1AutoCorrelation	-333-1ClusterProminence	-333-1ClusterShade	-333-1ClusterTendendcy	-333-1Contrast	-333-1Correlation	-333-1DifferenceEntropy	-333-1Dissimilarity	-333-1Energy	-333-1Entropy	-333-1Homogeneity	-333-1Homogeneity2	-333-1InformationMeasureCorr1	-333-1InformationMeasureCorr2	-333-1InverseDiffMomentNorm	-333-1InverseDiffNorm	-333-1InverseVariance	-333-1MaxProbability	-333-1SumAverage	-333-1SumEntropy	-333-1SumVariance	-333-1Variance	-333GrayLevelNonuniformity	-333HighGrayLevelRunEmpha	-333LongRunEmphasis	-333LongRunHighGrayLevelEmpha	-333LongRunLowGrayLevelEmpha	-333LowGrayLevelRunEmpha	-333RunLengthNonuniformity	-333RunPercentage	-333ShortRunEmphasis	-333ShortRunHighGrayLevelEmpha	-333ShortRunLowGrayLevelEmpha	EnergyNorm	GlobalEntropy	GlobalMax	GlobalMean	GlobalMedian	GlobalMin	GlobalStd	GlobalUniformity	Kurtosis	Skewness	Variance	Busyness	Coarseness	Complexity	Contrast
material11	512	343.439	367038	2528.82	445.797	5.78051	0.974399	2.44577	1.55873	0.00874375	7.94388	0.577818	0.529703	-0.42693	0.993274	0.995874	0.96159	0.356909	0.0569666	30.5571	6.00956	1048.38	445.797	0.0282199	108.481	11.0086	1062.71	0.939188	0.044638	0.201369	0.467398	0.682776	75.9178	0.021347	84.3049	0.989271	18.5	7.4516	7.00073	0.501343	5.36465	0.507418	1.84346	0.299369	28.7794	0.00297237	4.89622	25.9382	0.0348679
material21	512	407.732	301956	-775.979	400.454	6.34351	0.968812	2.54954	1.77426	0.00508796	8.27729	0.517585	0.458189	-0.386133	0.990431	0.995693	0.957213	0.37642	0.0343644	35.1684	6.10107	1245.36	400.454	0.0323426	129.152	7.06755	764.734	0.502157	0.031181	0.251102	0.53811	0.710513	92.8067	0.0159075	100.643	0.981923	19	8.62419	8.99902	0.500977	5.12518	0.512478	1.84668	-0.0701773	26.2675	0.00194063	4.52784	29.538	0.0310669
material31	512	466.399	286650	-1583.77	353.782	8.02307	0.95565	2.6853	2.02627	0.00449831	8.4163	0.479687	0.413155	-0.354674	0.986636	0.9951	0.953764	0.369541	0.0301925	38.9851	6.08797	1436	353.782	0.0368919	148.238	5.57045	657.566	0.337669	0.0252777	0.298983	0.588222	0.741148	111.569	0.0147721	115.318	0.957719	20	9.56739	10	0.498047	4.87689	0.52902	2.22367	-0.22611	23.784	0.0017471	4.07904	36.1419	0.0281309
material41	512	471.524	335800	-739.308	422.874	8.66835	0.959827	2.74995	2.14074	0.0042157	8.52026	0.465956	0.395964	-0.357405	0.987668	0.994435	0.950119	0.354113	0.031283	38.3652	6.16039	1460.02	422.874	0.0352232	148.941	5.32972	622.945	0.362648	0.0253605	0.323567	0.60591	0.759107	114.266	0.0147427	116.649	0.988339	19.5	9.41502	9.49768	0.499878	5.29217	0.508061	1.85246	-0.0675668	28.007	0.00209901	4.04761	31.6398	0.0371561
material51	512	402.647	303273	845.858	395.137	7.34894	0.963482	2.61777	1.87947	0.00535397	8.31893	0.50732	0.446791	-0.385522	0.990551	0.995286	0.956054	0.375843	0.0371513	34.9686	6.12392	1227.15	395.137	0.0322026	136.37	6.69171	604.177	0.472661	0.0290161	0.262264	0.55279	0.71636	102.157	0.0154071	99.3929	0.999878	19.5	8.56431	7.99805	0.499878	5.10354	0.500085	1.92866	0.121325	26.0462	0.00255881	4.34142	29.9677	0.0321591
material61	512	368.391	223635	875.61	320.797	6.70492	0.959054	2.57826	1.80179	0.00727464	8.05637	0.519199	0.459383	-0.392796	0.990208	0.995459	0.956685	0.365643	0.0383869	34.051	5.98081	1108.73	320.797	0.0338923	128.426	7.89657	634.242	0.407863	0.02914	0.256503	0.537934	0.718118	96.1063	0.0160965	91.0043	0.999907	19	8.34654	8.00171	0.500977	4.61954	0.500064	2.15556	0.146749	21.3401	0.00244555	4.45047	30.2328	0.0257262
material71	512	429.238	236370	-982.169	323.32	6.82148	0.958675	2.6001	1.89276	0.00501541	8.22249	0.492646	0.427256	-0.37661	0.988922	0.9956	0.955463	0.369616	0.0219259	37.4226	6.03848	1308.28	323.32	0.0370014	137.132	6.14529	677.222	0.276874	0.0272689	0.282582	0.572815	0.730369	101.57	0.015508	106.163	0.981956	19.5	9.19175	9.49768	0.499878	4.65569	0.512455	2.21316	-0.167426	21.6754	0.00188334	4.33515	30.2649	0.0268429
material81	512	461.093	297927	-2741.86	362.403	5.89571	0.967984	2.51799	1.81521	0.00517353	8.14592	0.491142	0.424888	-0.38603	0.989794	0.996178	0.956959	0.379533	0.0323632	38.5729	6.0189	1422.16	362.403	0.0385534	140.731	5.23646	671.699	0.312707	0.028888	0.288355	0.587397	0.728549	102.699	0.0149746	113.534	0.943489	19.5	9.4474	10.0023	0.499878	4.92763	0.538656	2.17068	-0.367666	24.2815	0.0015071	4.64369	29.2329	0.0278721
material91	512	314.786	199780	-1190.26	334.079	3.72484	0.977947	2.23598	1.41616	0.0101806	7.5805	0.548179	0.495219	-0.431844	0.992283	0.996994	0.962313	0.418682	0.0660589	30.4761	5.78687	943.636	334.079	0.0362578	104.73	7.31751	573.183	0.742201	0.0383971	0.204711	0.510743	0.656361	70.8438	0.0153657	77.0686	0.999912	17.5	7.42959	8.49792	0.499878	4.67662	0.500061	1.73666	-0.1435	21.8708	0.00189072	5.1906	22.5543	0.0275847
material101	512	164.7	123133	1855.38	260.744	2.95232	0.977608	2.09949	1.16389	0.0310976	6.80178	0.61747	0.576179	-0.462141	0.991578	0.996768	0.964161	0.387012	0.149836	20.0251	5.32222	476.92	260.744	0.0339657	70.2324	12.1978	391.546	1.91636	0.0555715	0.149172	0.428809	0.609855	48.8843	0.0171375	40.0135	0.879228	15	4.8396	3.50098	0.501709	4.07347	0.581349	1.86638	0.502839	16.5932	0.00380087	5.6498	19.0208	0.0240596
material11	400	346.609	369401	2472.22	447.31	9.83252	0.956983	2.75494	2.03941	0.00739108	8.28017	0.527146	0.471353	-0.363306	0.987258	0.993094	0.950982	0.338762	0.0539127	30.8051	6.02469	1061.38	447.31	0.0324479	108.969	7.60219	727.408	0.658111	0.0486464	0.257407	0.530826	0.724003	80.1681	0.0274767	84.6129	0.988933	18.5	7.43448	7.00073	0.501343	5.41691	0.507652	1.84029	0.307041	29.3429	0.00447662	3.32417	37.4526	0.052242
material21	400	411.506	301875	-772.37	399.459	10.842	0.947151	2.8831	2.32726	0.00400745	8.64575	0.463562	0.394384	-0.318928	0.981018	0.993097	0.946473	0.33576	0.0300399	35.4599	6.11382	1260.65	399.459	0.0362008	129.393	4.98557	538.47	0.357716	0.0338007	0.32727	0.609486	0.76097	99.1795	0.0201954	101.246	0.992538	19.5	8.62599	8.9978	0.499878	5.18069	0.505163	1.83867	-0.0558539	26.8395	0.00298855	3.00285	43.7678	0.0478374
material31	400	469.983	286684	-1483.45	353.455	13.7701	0.925004	3.02837	2.66173	0.0035399	8.78517	0.424356	0.347912	-0.287641	0.973522	0.991726	0.940777	0.32066	0.0265644	39.246	6.10096	1452.05	353.455	0.0405645	149.112	3.93955	467.332	0.244672	0.0273119	0.381852	0.66011	0.7887	119.685	0.0179592	115.969	0.96085	20	9.55942	10	0.498047	4.95857	0.52689	2.19905	-0.202551	24.5874	0.0027749	2.64469	55.2512	0.0447962
material41	400	475.024	336120	-663.441	423.403	14.8558	0.932205	3.09515	2.80869	0.00327667	8.88834	0.411679	0.332817	-0.291295	0.975558	0.991068	0.937681	0.305411	0.0260271	38.6206	6.17428	1476.17	423.403	0.038394	150.255	3.8099	445.883	0.255663	0.0276515	0.406865	0.674943	0.804014	122.267	0.0180858	117.375	0.989482	20	9.41086	9.50195	0.498047	5.36766	0.507273	1.84062	-0.0496359	28.8117	0.00288537	2.6073	56.1486	0.0536199
material51	400	407.022	302108	889.986	393.643	12.6009	0.937964	2.9544	2.46773	0.00425385	8.67849	0.453058	0.382527	-0.319981	0.981507	0.992054	0.943742	0.331948	0.0324868	35.3135	6.13763	1244.88	393.643	0.0359733	136.945	4.67399	429.911	0.32736	0.0307097	0.341525	0.625992	0.767046	109.394	0.018988	100.352	0.999853	19.5	8.58917	7.99805	0.499878	5.15553	0.500102	1.93198	0.134839	26.5795	0.00403724	2.86612	44.5738	0.0496915
material61	400	371.643	223356	956.719	320.221	11.4852	0.930751	2.91276	2.36484	0.00603278	8.39621	0.466058	0.396682	-0.326918	0.98103	0.992344	0.944547	0.324153	0.0342793	34.3196	5.99281	1122.63	320.221	0.0378215	129.014	5.59406	452.156	0.296376	0.0309223	0.333102	0.607246	0.768837	103.337	0.0198632	91.7184	0.999923	19	8.35623	8.00171	0.500977	4.67897	0.500053	2.15489	0.162708	21.8927	0.00383496	2.93819	45.0464	0.0399286
material71	400	433.565	231339	-879.137	319.405	11.6722	0.929489	2.94045	2.48888	0.00396425	8.57984	0.436474	0.360928	-0.309215	0.978084	0.99257	0.942799	0.322557	0.0189757	37.7694	6.04739	1325.69	319.405	0.0410154	138.47	4.39581	482.078	0.194463	0.0286288	0.365476	0.645437	0.780835	109.447	0.0191065	107.195	0.98221	19.5	9.2272	9.49768	0.499878	4.69627	0.51228	2.20422	-0.15108	22.055	0.00293604	2.83709	45.7189	0.0417111
material81	400	465.612	293265	-2670.51	357.415	10.0294	0.94541	2.85519	2.38646	0.00398162	8.5117	0.432771	0.355415	-0.317382	0.979636	0.993559	0.944603	0.330605	0.0266075	38.9238	6.03212	1439.28	357.415	0.0431292	142.347	3.67575	478.413	0.215747	0.0304941	0.373984	0.6638	0.779199	111.704	0.018302	114.384	0.944839	19.5	9.47439	10.0023	0.499878	4.96193	0.537745	2.16394	-0.354475	24.6208	0.00231951	3.07429	43.2754	0.0426899
material91	400	318.473	199185	-1224.75	331.271	6.36823	0.962278	2.56648	1.87183	0.00786455	7.95802	0.487519	0.42074	-0.36101	0.984874	0.994902	0.951139	0.373752	0.0552501	30.8057	5.81062	956.024	331.271	0.0417982	105.429	4.96272	388.743	0.501458	0.040462	0.28424	0.59266	0.719795	78.4798	0.0189874	77.6713	0.99995	17.5	7.45489	8.49792	0.499878	4.70081	0.500035	1.74551	-0.133196	22.0976	0.00274428	3.64244	30.3535	0.0397034
material101	400	167.087	124573	1832.81	261.742	5.04759	0.96216	2.41456	1.54213	0.0255611	7.15713	0.561111	0.508466	-0.393172	0.984825	0.99487	0.95487	0.364812	0.134209	20.2893	5.36666	484.426	261.742	0.0404342	69.4611	8.02946	261.711	1.25219	0.0590321	0.208493	0.503851	0.667882	52.472	0.0216256	40.3733	0.840847	15.5	4.85209	3.50037	0.499512	4.10279	0.606196	1.89872	0.518088	16.8329	0.00540454	4.14428	23.781	0.0333158
material11	256	341.401	338020	2147.23	425.838	21.7242	0.902922	3.25212	3.08206	0.00502895	8.78995	0.445861	0.379859	-0.264685	0.965165	0.985329	0.929343	0.301537	0.0420262	31.0079	6.04355	1049.06	425.838	0.0411539	104.728	4.38865	423.834	0.363849	0.0553511	0.363698	0.633826	0.784866	81.5901	0.0391568	83.1458	0.986568	18.5	7.35322	7.00073	0.501343	5.39254	0.509282	1.8445	0.31651	29.0795	0.00867818	1.69331	73.8002	0.101441
material21	256	406.365	269555	-950.488	373.197	23.8246	0.879984	3.39821	3.50149	0.00273197	9.15802	0.381548	0.301886	-0.217498	0.945	0.984583	0.921209	0.2724	0.0238207	35.7224	6.10144	1250.6	373.197	0.042545	126.437	3.01509	333.585	0.205261	0.0383183	0.441796	0.711254	0.815761	103.264	0.027803	99.9775	0.98358	19	8.56707	8.99902	0.500977	5.1561	0.511339	1.83582	-0.0599747	26.5854	0.00597228	1.49517	88.1763	0.0949914
material31	256	463.689	239310	-1485.61	316.393	29.9995	0.826789	3.55101	3.97884	0.00242666	9.27113	0.347203	0.261742	-0.186041	0.922334	0.982644	0.915523	0.244064	0.0207535	39.6026	6.0642	1441.21	316.393	0.0466463	145.229	2.48998	311.126	0.129549	0.0302111	0.502364	0.755953	0.841727	123.682	0.023656	114.728	0.959941	20	9.52212	10	0.498047	4.90503	0.527509	2.20526	-0.222229	24.0593	0.00555052	1.28913	115.212	0.0900536
material41	256	465.963	290621	-859.306	389.432	32.5551	0.845706	3.62251	4.21541	0.00231888	9.36961	0.333782	0.247331	-0.191825	0.929019	0.980239	0.90894	0.23156	0.0224507	38.8198	6.1475	1456.91	389.432	0.0438689	146.114	2.45312	297.048	0.151464	0.0310007	0.536841	0.77024	0.859369	126.484	0.0241075	115.684	0.990607	19.5	9.34051	9.49768	0.499878	5.33307	0.506497	1.83958	-0.0606371	28.4416	0.00679532	1.26284	102.837	0.12089
material51	256	400.218	260083	602.179	363.928	27.7042	0.85852	3.47482	3.7156	0.00286121	9.18371	0.371174	0.290115	-0.218226	0.945859	0.9824	0.91739	0.264621	0.0250899	35.5619	6.1206	1230.72	363.928	0.042338	130.91	2.83976	276.862	0.183464	0.0347591	0.46529	0.729064	0.826167	110.751	0.0259017	98.9837	0.998901	19	8.5307	8.00171	0.500977	5.11989	0.500762	1.9256	0.125816	26.2132	0.0078879	1.42201	91.0583	0.0989006
material61	256	365.016	188395	743.227	292.636	25.0057	0.842554	3.42212	3.5444	0.00416174	8.88898	0.385261	0.30621	-0.224328	0.945639	0.983934	0.920614	0.265638	0.0251284	34.5316	5.97155	1108.31	292.636	0.0448487	123.625	3.36311	287.204	0.170974	0.0346617	0.453829	0.707865	0.827325	105.269	0.0272822	90.4511	0.999972	19	8.30171	8.00171	0.500977	4.64056	0.500019	2.15147	0.146209	21.5348	0.00741985	1.46712	90.7448	0.0785626
material71	256	428.164	194358	-855.096	288.643	25.5717	0.837235	3.4584	3.72772	0.00272123	9.07553	0.356456	0.27154	-0.204714	0.934775	0.984249	0.918085	0.25246	0.0135253	38.0734	6.01882	1316.14	288.643	0.0477283	135.247	2.65038	303.379	0.108152	0.0317443	0.494129	0.748264	0.83926	114.318	0.025882	106.169	0.981316	19.5	9.19411	9.49768	0.499878	4.65182	0.512895	2.21527	-0.165608	21.6394	0.00587346	1.39024	94.2179	0.0835902
material81	256	462.505	257168	-2585.18	327.772	22.2278	0.872984	3.38074	3.58865	0.00264633	9.02281	0.35228	0.26508	-0.213308	0.940239	0.986085	0.920149	0.253502	0.0176373	39.2998	6.01432	1435.7	327.772	0.0496054	139.299	2.3824	313.809	0.129526	0.0350383	0.505086	0.763018	0.840586	116.59	0.0270975	113.373	0.944717	19.5	9.43441	10.0023	0.499878	4.93638	0.537827	2.16374	-0.364418	24.3678	0.00461756	1.51582	88.4924	0.0856489
material91	256	318.207	180165	-1421.14	311.608	13.8906	0.914651	3.06794	2.81417	0.00504267	8.47209	0.399894	0.317664	-0.25707	0.95805	0.989101	0.929205	0.299369	0.0356921	31.2268	5.81402	957.416	311.608	0.0510354	102.595	2.97356	242.241	0.27963	0.0462579	0.414056	0.706821	0.793929	83.2383	0.0288938	77.0883	0.99989	17.5	7.43123	8.49792	0.499878	4.67644	0.500076	1.73837	-0.142015	21.8691	0.00500652	1.95423	55.1904	0.0732495
material101	256	166.469	109253	1457.69	249.914	10.9944	0.915722	2.90251	2.34235	0.0164406	7.68595	0.469608	0.400702	-0.285858	0.960722	0.98839	0.932071	0.319155	0.0995048	20.663	5.41464	482.425	249.914	0.053792	65.2078	4.46514	156.493	0.664901	0.0684568	0.308545	0.616548	0.734695	53.4039	0.0330473	39.8437	0.875014	15	4.82423	3.50098	0.501709	4.07138	0.584102	1.87728	0.511365	16.5761	0.00912867	2.3491	39.0389	0.0575163
material11	128	334.774	285263	1456.69	381.041	75.955	0.667594	4.062	5.88287	0.00243586	9.47784	0.320674	0.245455	-0.14825	0.883663	0.957301	0.881693	0.235339	0.0172926	32.156	6.08872	1060.55	381.041	0.050729	109.125	2.18408	220.301	0.158304	0.0571678	0.534973	0.77877	0.854277	93.9396	0.0464356	85.9364	0.994369	19	7.50065	6.99976	0.500977	5.44898	0.503898	1.85377	0.328359	29.6914	0.0230042	0.583182	250.121	0.272038
material21	128	400.918	206579	-1089	307.979	77.1832	0.599253	4.20478	6.48477	0.00150441	9.80618	0.268788	0.185379	-0.0969602	0.794959	0.956963	0.870359	0.178413	0.00989555	37.0523	6.05576	1268.77	307.979	0.0495733	127.875	1.80845	215.746	0.109776	0.0406426	0.62793	0.833605	0.890189	114.459	0.0345368	102.337	0.990393	19.5	8.70373	8.9978	0.499878	5.1568	0.506644	1.92524	-0.0549107	26.5926	0.0168217	0.544388	242.596	0.258667
material31	128	460.817	137259	-769.117	222.956	92.8656	0.412492	4.33368	7.18839	0.00146011	9.79068	0.24378	0.158697	-0.0727845	0.722967	0.953673	0.86417	0.1568	0.00541756	41.3906	5.89773	1482.7	222.956	0.0528045	150.149	1.6305	218.103	0.0732143	0.0287675	0.656983	0.856436	0.898104	136.487	0.0253291	119.965	0.940332	20.5	9.84835	9.99976	0.500488	4.79416	0.540785	2.37056	-0.223214	22.984	0.0152328	0.457234	327.353	0.244975
material41	128	467.117	171032	-552.744	286.547	109.447	0.447703	4.45431	7.93257	0.00123379	9.96806	0.223773	0.139926	-0.0824963	0.759236	0.948413	0.855108	0.142501	0.00566114	41.1263	6.02695	1518.51	286.547	0.0482351	151.613	1.48044	211.443	0.0507547	0.0295173	0.704105	0.879797	0.914397	140.061	0.0264238	122.907	0.979038	21	9.76777	9.99756	0.502441	5.2448	0.514459	1.89613	-0.0628079	27.508	0.0151049	0.423152	398.83	0.289361
material51	128	394.996	173812	533.981	286.321	94.4624	0.503889	4.30714	7.01063	0.00144528	9.85008	0.256998	0.172598	-0.104468	0.813934	0.955721	0.870921	0.169728	0.0053148	37.2576	6.04129	1260.78	286.321	0.0483495	131.38	1.64899	190.519	0.0775662	0.0350425	0.663579	0.855218	0.90192	120.508	0.0311798	103.383	0.999987	21	8.78934	8.50049	0.502441	5.11278	0.500009	2.00742	0.153667	26.1405	0.0170693	0.492359	341.778	0.231456
material61	128	355.722	126551	744.91	233.149	83.4845	0.472675	4.23977	6.6424	0.00242706	9.50804	0.272891	0.19203	-0.101062	0.798048	0.954293	0.868654	0.186305	0.0152575	35.6822	5.87371	1121.7	233.149	0.0516948	123.164	1.92115	185.114	0.081114	0.0356655	0.61733	0.823819	0.887892	112.528	0.03195	92.8705	0.997136	19.5	8.41644	7.99805	0.499878	4.69496	0.501984	2.19593	0.209531	22.0427	0.0227022	0.524884	252.481	0.223667
material71	128	416.635	126137	-542.217	222.965	83.5368	0.454904	4.26054	6.79798	0.00171014	9.63829	0.256378	0.172243	-0.0905119	0.774043	0.953948	0.864966	0.167449	0.00986031	39.0783	5.88874	1324.51	222.965	0.0530977	134.431	1.65053	204.586	0.0559568	0.0334531	0.657076	0.854796	0.898743	121.393	0.0309532	107.501	0.983656	19.5	9.24904	9.49768	0.499878	4.68678	0.511286	2.22571	-0.127665	21.9659	0.0162394	0.507744	257.099	0.23291
material81	128	461.178	172233	-1998.91	249.425	74.6966	0.539088	4.2013	6.60684	0.00166676	9.57912	0.249977	0.163647	-0.0909427	0.773843	0.955513	0.863938	0.163772	0.00458779	40.8654	5.90752	1471.48	249.425	0.0568269	139.736	1.55379	217.419	0.0659815	0.0374203	0.692011	0.871341	0.911276	125.984	0.034423	115.489	0.908772	19	9.55564	10.502	0.500977	4.91844	0.56189	2.20298	-0.362109	24.1911	0.0126879	0.545069	250.803	0.237529
material91	128	324.228	132614	-1663.03	251.562	46.0784	0.690376	3.86668	5.22726	0.00247077	9.10484	0.280221	0.190501	-0.13076	0.848704	0.966341	0.879312	0.196219	0.0125231	33.0367	5.78561	994.187	251.562	0.0642573	101.073	1.64526	154.448	0.113101	0.0524845	0.663364	0.856021	0.90163	90.7028	0.0471085	79.2516	0.998866	17.5	7.61836	8.49792	0.499878	4.60739	0.500786	1.78568	-0.188265	21.228	0.0125002	0.751471	148.553	0.185473
material101	128	168.721	80404.9	594.605	220.167	36.7575	0.713868	3.70412	4.44778	0.00684884	8.32679	0.337075	0.252657	-0.172254	0.889999	0.964348	0.882059	0.215755	0.0492197	22.1693	5.49972	498.041	220.167	0.0805979	60.5494	2.2466	98.3989	0.282645	0.0826117	0.525324	0.775668	0.84933	53.5369	0.0645098	41.1964	0.890871	15	4.96173	3.99902	0.501709	4.07442	0.573715	1.7972	0.453423	16.6009	0.0203887	0.943005	98.9538	0.144116
material11	200	342.455	330672	2142.14	416.501	34.6908	0.846227	3.55181	3.92396	0.00364246	9.11837	0.395697	0.325143	-0.21315	0.941522	0.978564	0.915062	0.282682	0.0300193	31.4326	6.08279	1059.12	416.501	0.0447265	106.953	3.28459	317.197	0.260868	0.0563666	0.417974	0.688965	0.806459	86.1432	0.0421287	84.2331	0.993517	19	7.40545	6.99976	0.500977	5.42202	0.504487	1.88131	0.341743	29.3983	0.0115329	1.14685	124.685	0.136588
material21	200	406.113	257257	-890.846	359.24	37.2671	0.812025	3.68588	4.3651	0.00213363	9.44699	0.342132	0.260067	-0.169185	0.908609	0.977792	0.907108	0.242174	0.0175096	36.0899	6.10771	1258.17	359.24	0.0451498	125.925	2.41369	282.366	0.144845	0.0404055	0.50166	0.758392	0.84007	106.26	0.0309962	100.367	0.993003	19.5	8.56966	8.9978	0.499878	5.18963	0.504842	1.86032	-0.0305646	26.9323	0.00899757	1.03845	124.485	0.137988
material31	200	464.713	223227	-1269.31	299.965	47.8331	0.724939	3.8581	5.02427	0.00197274	9.55073	0.304742	0.21744	-0.139665	0.87284	0.975666	0.901228	0.208609	0.0173559	40.0839	6.05159	1458.16	299.965	0.0486792	146.159	2.02644	259.077	0.0989559	0.031361	0.575353	0.804328	0.87032	128.8	0.0258374	115.8	0.959274	21	9.54538	9.99756	0.502441	4.96882	0.527962	2.22641	-0.180997	24.6892	0.00741447	0.880882	185.879	0.120052
material41	200	466.386	272514	-691.064	373.026	52.2112	0.75444	3.93798	5.34621	0.00182078	9.66077	0.293132	0.206449	-0.146434	0.884837	0.972248	0.893343	0.195931	0.0178613	39.3031	6.15437	1471.86	373.026	0.0449356	147.115	2.03945	253.213	0.125912	0.032339	0.589878	0.811096	0.876697	130.588	0.0263126	116.949	0.990451	20.5	9.37559	9.49927	0.500488	5.38998	0.506604	1.85324	-0.0239422	29.0519	0.00912927	0.848858	170.385	0.16356
material51	200	400.732	251480	761.18	353.246	44.4721	0.776366	3.78408	4.71363	0.00223554	9.48502	0.326995	0.242932	-0.170597	0.91079	0.976419	0.905236	0.228098	0.0197756	35.9743	6.13382	1243.7	353.246	0.044364	130.977	2.27984	230.546	0.139721	0.0365622	0.537452	0.779173	0.856128	114.857	0.0290608	99.9836	0.999698	20.5	8.54665	7.9978	0.500488	5.19061	0.500209	1.9702	0.171157	26.9424	0.0108773	0.965592	150.427	0.133845
material61	200	366.125	178398	904.515	282.094	39.9749	0.751762	3.72336	4.47208	0.00334924	9.18168	0.343329	0.262252	-0.172325	0.907197	0.976454	0.905494	0.238165	0.0192146	34.9626	5.97184	1122.56	282.094	0.0469057	123.368	2.65209	239.815	0.124694	0.0358574	0.508994	0.751116	0.848596	107.395	0.0299353	91.5886	0.995911	19.5	8.33454	7.99805	0.499878	4.70399	0.502832	2.18079	0.193105	22.1275	0.0117869	1.00443	130.228	0.117807
material71	200	427.523	181393	-698.843	276.836	40.0045	0.747481	3.75256	4.63262	0.00224395	9.33741	0.323372	0.238664	-0.157777	0.893353	0.976182	0.90164	0.222382	0.0119397	38.3831	6.01149	1324.76	276.836	0.0490919	134.817	2.29152	268.002	0.0919258	0.0334059	0.543827	0.7824	0.85918	115.981	0.0290312	106.701	0.984046	19.5	9.19243	9.49768	0.499878	4.71215	0.511018	2.20829	-0.132007	22.2044	0.00880469	0.966102	134.607	0.123514
material81	200	464.08	238921	-2428.2	311.32	34.5493	0.800218	3.67682	4.45355	0.00215202	9.2805	0.316197	0.227523	-0.165147	0.90105	0.978944	0.903946	0.215558	0.012031	39.7436	6.00775	1449.42	311.32	0.0522807	138.682	2.0155	271.549	0.0983275	0.0378185	0.570518	0.804407	0.867299	119.079	0.0321004	113.895	0.942517	19.5	9.4439	10.0023	0.499878	4.97116	0.539312	2.15782	-0.348263	24.7125	0.00676069	1.06021	126.177	0.124352
material91	200	321.108	168814	-1546.82	297.951	20.7442	0.869818	3.33058	3.4593	0.00388755	8.70981	0.356933	0.269444	-0.209773	0.932818	0.984845	0.917113	0.261133	0.0242831	31.7368	5.81414	969.935	297.951	0.0572101	101.29	2.32695	198.528	0.201244	0.0507863	0.492942	0.763511	0.831283	84.7597	0.0376838	77.482	0.999149	18	7.45898	8.49902	0.500977	4.67462	0.50059	1.74037	-0.150128	21.8521	0.00588311	1.44413	87.4823	0.0884063
material101	200	169.313	101825	1208.14	243.96	16.6852	0.87197	3.1712	2.9355	0.0113183	7.97606	0.416967	0.340351	-0.236955	0.939585	0.982756	0.917039	0.291151	0.070843	21.2127	5.46002	492.107	243.96	0.0634464	62.7841	3.39725	131.856	0.477304	0.0751526	0.371782	0.67312	0.771251	52.7499	0.0440739	40.3169	0.881565	15	4.86295	3.50098	0.501709	4.08387	0.579821	1.86168	0.501366	16.678	0.0122137	1.75456	51.4046	0.0779643
[truncated: 1 more columns]

## Sheet: Matrix_FixBinSize_ResamplePixel
Index	Image	ROI	Matrix	MRN	-333-1AutoCorrelation	-333-1ClusterProminence	-333-1ClusterShade	-333-1ClusterTendendcy	-333-1Contrast	-333-1Correlation	-333-1DifferenceEntropy	-333-1Dissimilarity	-333-1Energy	-333-1Entropy	-333-1Homogeneity	-333-1Homogeneity2	-333-1InformationMeasureCorr1	-333-1InformationMeasureCorr2	-333-1InverseDiffMomentNorm	-333-1InverseDiffNorm	-333-1InverseVariance	-333-1MaxProbability	-333-1SumAverage	-333-1SumEntropy	-333-1SumVariance	-333-1Variance	-333GrayLevelNonuniformity	-333HighGrayLevelRunEmpha	-333LongRunEmphasis	-333LongRunHighGrayLevelEmpha	-333LongRunLowGrayLevelEmpha	-333LowGrayLevelRunEmpha	-333RunLengthNonuniformity	-333RunPercentage	-333ShortRunEmphasis	-333ShortRunHighGrayLevelEmpha	-333ShortRunLowGrayLevelEmpha	EnergyNorm	GlobalEntropy	GlobalMax	GlobalMean	GlobalMedian	GlobalMin	GlobalStd	GlobalUniformity	Kurtosis	Skewness	Variance	Busyness
D1	ZZGERHOFFMAN^ ^^cbmT	material11	512	ZZGERHOFFMAN	305.034	263708	1830.73	361.089	35.121	0.822718	3.55538	3.93607	0.00426702	8.88163	0.402129	0.332823	-0.228568	0.948166	0.976083	0.911069	0.275985	0.0344262	29.9026	5.99348	932.736	361.089	0.0483251	93.8213	3.28235	293.804	0.27028	0.0610135	0.401061	0.683171	0.794469	73.3186	0.0461113	74.817	0.976225	18	6.98863	6.49951	0.500977	5.09821	0.516389	1.96289	0.349955	25.9918	0.0145001
D2	ZZGERHOFFMAN^ ^^cbmT	material21	512	ZZGERHOFFMAN	387.272	241837	-701.571	358.134	40.9127	0.794948	3.75788	4.62673	0.00225779	9.3414	0.329041	0.246087	-0.17175	0.909469	0.973284	0.897778	0.231303	0.0157249	35.0979	6.07316	1200.57	358.134	0.0467105	119.612	2.28218	263.312	0.145422	0.0428504	0.529093	0.772864	0.85272	101.949	0.0339717	96.1647	0.999107	18.5	8.32235	8.50024	0.501343	5.18813	0.500619	1.76082	-2.52534e-05	26.9167	0.0112565
D3	ZZGERHOFFMAN^ ^^cbmT	material31	512	ZZGERHOFFMAN	449.804	191874	-1530.88	270.207	52.2244	0.676066	3.93095	5.30821	0.00208576	9.44209	0.295496	0.20842	-0.130632	0.856119	0.969729	0.88975	0.196304	0.0169757	39.7647	5.97574	1411.9	270.207	0.0523524	141.839	2.05322	247.892	0.118871	0.0321725	0.591635	0.811364	0.877668	125.43	0.0267799	112.436	0.952058	19.5	9.4419	10.0023	0.499878	4.82665	0.532861	2.27119	-0.266553	23.2966	0.0100586
D4	ZZGERHOFFMAN^ ^^cbmT	material41	512	ZZGERHOFFMAN	460.161	234142	-901.382	341.46	58.5038	0.707455	4.02856	5.74497	0.00180781	9.59907	0.280673	0.194835	-0.135903	0.86798	0.966026	0.881636	0.184656	0.0157396	39.4676	6.09438	1455.23	341.46	0.0473191	145.442	1.97644	248.456	0.117356	0.0317338	0.602235	0.81692	0.881662	129.761	0.0256161	115.848	0.988801	19.5	9.39238	9.49768	0.499878	5.25775	0.507743	1.87256	-0.0741158	27.6439	0.0113174
D5	ZZGERHOFFMAN^ ^^cbmT	material51	512	ZZGERHOFFMAN	399.35	214102	228.799	328.852	50.2705	0.734806	3.88572	5.10814	0.00203038	9.45532	0.307783	0.222622	-0.158022	0.89589	0.968111	0.889171	0.214701	0.016543	36.3155	6.07597	1243.28	328.852	0.0467365	130.198	2.11114	218.246	0.134053	0.0355148	0.5698	0.800688	0.868401	115.588	0.028645	100.17	0.999961	18.5	8.61972	7.9989	0.501343	5.08748	0.500027	1.9129	0.0955054	25.8824	0.0149295
D6	ZZGERHOFFMAN^ ^^cbmT	material61	512	ZZGERHOFFMAN	356.548	149109	623.646	258.043	44.6345	0.70507	3.81229	4.7923	0.00317801	9.12308	0.328472	0.24578	-0.161803	0.894103	0.971259	0.895026	0.219238	0.0181609	34.825	5.92209	1093.42	258.043	0.0500825	120.131	2.46721	220.051	0.119815	0.0358549	0.539858	0.773056	0.860545	106.126	0.0305774	89.5179	0.997371	18.5	8.27804	7.9989	0.501343	4.5828	0.501822	2.15441	0.141974	21.0021	0.014399
D7	ZZGERHOFFMAN^ ^^cbmT	material71	512	ZZGERHOFFMAN	415.936	155862	-744.008	254.663	45.3149	0.697879	3.84064	4.94435	0.00241993	9.23947	0.315112	0.230884	-0.154637	0.887406	0.971951	0.893852	0.210148	0.0138067	38.1365	5.94438	1291	254.663	0.0520662	130.487	2.14204	250.563	0.0829649	0.0332913	0.56244	0.797702	0.865033	112.176	0.0290403	104.12	0.965592	19	9.10351	9.5	0.500977	4.61061	0.52366	2.20557	-0.167395	21.2577	0.00969283
D8	ZZGERHOFFMAN^ ^^cbmT	material81	512	ZZGERHOFFMAN	460.406	211568	-2339.91	287.183	39.6557	0.757338	3.76977	4.81451	0.00215834	9.23467	0.302165	0.214498	-0.161301	0.895633	0.974776	0.894927	0.208667	0.0128607	39.9261	5.96306	1440.67	287.183	0.0540436	137.455	1.86727	254.816	0.0857998	0.037656	0.591454	0.818436	0.874565	118.704	0.0329301	113.083	0.911963	19	9.45107	10.001	0.500977	4.87598	0.559771	2.1991	-0.382113	23.7752	0.0075338
D9	ZZGERHOFFMAN^ ^^cbmT	material91	512	ZZGERHOFFMAN	322.509	155678	-1721.3	284.152	24.097	0.843653	3.4331	3.76973	0.00355765	8.68987	0.338443	0.248459	-0.204581	0.928469	0.979377	0.903565	0.237663	0.0204271	32.0933	5.78297	976.386	284.152	0.0604084	99.0137	2.07895	189.866	0.157635	0.0521261	0.535092	0.788245	0.850601	83.0888	0.0424059	77.9045	0.991014	16.5	7.51843	8.49976	0.499512	4.6256	0.506216	1.73307	-0.192345	21.3962	0.00877528
D10	ZZGERHOFFMAN^ ^^cbmT	material101	512	ZZGERHOFFMAN	174.588	83974.5	635.188	233.329	19.461	0.846031	3.2689	3.22061	0.00858033	7.95206	0.39178	0.312397	-0.234326	0.937496	0.977259	0.904461	0.285057	0.047807	22.011	5.42315	508.485	233.329	0.0702362	62.8616	2.77298	119.112	0.343668	0.0757707	0.425753	0.714399	0.800486	53.9208	0.0500651	41.6017	0.921944	14	5.02215	3.99902	0.499023	4.0504	0.553121	1.66371	0.386163	16.4057	0.0136314
D11	ZZGERHOFFMAN^ ^^cbmT	material11	400	ZZGERHOFFMAN	309.979	263155	1736.24	360.708	36.2371	0.817421	3.56929	3.98424	0.00418925	8.89286	0.401363	0.332268	-0.227311	0.947569	0.975431	0.910278	0.275801	0.0326808	30.2563	6.00651	948.76	360.708	0.0484168	96.0986	3.14586	295.026	0.24339	0.059396	0.429796	0.69902	0.811604	78.0042	0.0450295	75.8234	0.978534	18	7.0541	6.49951	0.500977	5.10676	0.514805	1.95695	0.342664	26.079	0.0143682
D12	ZZGERHOFFMAN^ ^^cbmT	material21	400	ZZGERHOFFMAN	391.929	241208	-741.844	356.544	42.5071	0.786963	3.77885	4.69772	0.00217731	9.37715	0.328556	0.246436	-0.170398	0.908679	0.973679	0.898864	0.232258	0.0145415	35.4073	6.07858	1216.72	356.544	0.0464406	120.843	2.26245	265.478	0.135637	0.0427078	0.509948	0.768237	0.841635	101.582	0.0333993	97.2493	0.99213	19	8.3828	8.99902	0.500977	5.19535	0.505445	1.76252	-0.00407374	26.9917	0.0100099
D13	ZZGERHOFFMAN^ ^^cbmT	material31	400	ZZGERHOFFMAN	454.485	190179	-1496.76	268.02	54.0535	0.664347	3.94905	5.37731	0.00202202	9.46838	0.294041	0.207018	-0.127417	0.851166	0.968842	0.888725	0.196084	0.0161408	40.0496	5.97044	1429.41	268.02	0.0522197	143.509	1.91171	240.287	0.0949582	0.0316125	0.594637	0.81787	0.876809	127.744	0.026023	113.498	0.952905	19.5	9.49392	10.0023	0.499878	4.83463	0.532287	2.26807	-0.26376	23.3737	0.0103114
D14	ZZGERHOFFMAN^ ^^cbmT	material41	400	ZZGERHOFFMAN	463.269	236291	-899.572	343.402	60.7553	0.699349	4.05317	5.82814	0.00179127	9.62495	0.27963	0.193878	-0.136626	0.86969	0.96494	0.88042	0.183059	0.0165437	39.6287	6.09265	1468.07	343.402	0.0466996	144.846	1.86561	248.196	0.092629	0.0311879	0.620392	0.826811	0.888403	129.184	0.0254416	116.777	0.987604	19.5	9.42758	9.49768	0.499878	5.28305	0.508568	1.8596	-0.0713646	27.9106	0.0115513
D15	ZZGERHOFFMAN^ ^^cbmT	material51	400	ZZGERHOFFMAN	399.658	220578	238.981	333.617	51.7774	0.731311	3.90135	5.15533	0.0020498	9.48386	0.308437	0.222805	-0.15895	0.897598	0.968848	0.890936	0.208341	0.0181376	36.2876	6.08526	1245.8	333.617	0.0465495	129.372	2.02103	215.001	0.11345	0.036292	0.579151	0.805403	0.872242	114.947	0.0293402	100.158	0.998547	19	8.59207	8.00171	0.500977	5.13285	0.501007	1.90533	0.101982	26.3462	0.0127411
D16	ZZGERHOFFMAN^ ^^cbmT	material61	400	ZZGERHOFFMAN	357.866	156263	647.404	264.256	46.1004	0.702921	3.82337	4.8451	0.0032287	9.1362	0.327428	0.245252	-0.167152	0.90067	0.971897	0.896517	0.221266	0.0185469	34.8326	5.92827	1099.71	264.256	0.0493424	121.558	2.44611	217.629	0.124512	0.0358253	0.539827	0.773867	0.860159	108.069	0.0300817	89.8809	0.999997	19	8.26884	7.50073	0.500977	4.6387	0.500002	2.13474	0.1512	21.5176	0.0125761
D17	ZZGERHOFFMAN^ ^^cbmT	material71	400	ZZGERHOFFMAN	418.831	156874	-686.171	255.355	46.9483	0.689403	3.85851	5.03639	0.00240043	9.27153	0.310158	0.225431	-0.155141	0.888764	0.971084	0.892172	0.206896	0.0134523	38.3003	5.94705	1302.09	255.355	0.0509882	132.024	2.13378	248.204	0.0794521	0.0331436	0.56674	0.798443	0.867445	114.341	0.0292203	104.937	0.965636	19	9.13882	9.5	0.500977	4.6293	0.523629	2.20529	-0.155213	21.4304	0.00999868
D18	ZZGERHOFFMAN^ ^^cbmT	material81	400	ZZGERHOFFMAN	462.037	219791	-2416.79	293.563	40.8999	0.75543	3.79344	4.86761	0.00218845	9.2546	0.302716	0.21459	-0.16025	0.894776	0.974079	0.894102	0.201051	0.014655	39.9435	5.96995	1447.77	293.563	0.0535266	138.738	1.87785	251.817	0.0911375	0.0372884	0.583146	0.816605	0.870262	119.372	0.0322877	113.555	0.905403	19	9.44991	10.001	0.500977	4.92637	0.564124	2.17382	-0.374357	24.2691	0.00789667
D19	ZZGERHOFFMAN^ ^^cbmT	material91	400	ZZGERHOFFMAN	323.185	158284	-1718.75	286.654	24.7633	0.840965	3.45252	3.81045	0.00351011	8.73368	0.338136	0.248846	-0.200082	0.925531	0.978853	0.902763	0.238977	0.0232288	32.1069	5.79089	979.184	286.654	0.0594446	100.75	2.09061	184.558	0.16904	0.0513293	0.538299	0.791019	0.851649	85.7903	0.0405659	78.0171	0.99224	16.5	7.51024	8.49976	0.499512	4.65103	0.505369	1.7276	-0.182728	21.6321	0.00922979
D20	ZZGERHOFFMAN^ ^^cbmT	material101	400	ZZGERHOFFMAN	174.398	85920.8	664.248	236.011	20.1694	0.842537	3.28902	3.27189	0.00914954	7.9327	0.389289	0.310037	-0.234514	0.93726	0.977985	0.906049	0.285088	0.0516637	21.9488	5.41817	509.272	236.011	0.0689413	63.4049	2.8434	120.116	0.373867	0.0746305	0.407424	0.706161	0.78786	54.0587	0.0464338	41.6417	0.925993	14.5	5.0068	4.00024	0.499146	4.0743	0.550414	1.67553	0.395615	16.5999	0.014158
D21	ZZGERHOFFMAN^ ^^cbmT	material11	256	ZZGERHOFFMAN	302.536	255308	1805.25	354.61	32.423	0.832454	3.51116	3.80675	0.00416302	8.8596	0.403511	0.333615	-0.231147	0.949375	0.977679	0.913314	0.28098	0.0330781	29.7986	5.99055	921.433	354.61	0.0484597	91.4761	3.35755	318.78	0.259304	0.0600645	0.423735	0.688253	0.81162	73.4765	0.0458251	73.7486	0.972685	18	6.95258	6.49951	0.500977	5.04237	0.518813	1.9727	0.354443	25.4255	0.013453
D22	ZZGERHOFFMAN^ ^^cbmT	material21	256	ZZGERHOFFMAN	384.319	233689	-738.352	351.218	37.669	0.806278	3.70582	4.44065	0.00234609	9.29105	0.339319	0.257124	-0.179636	0.916654	0.975162	0.901222	0.233302	0.0169942	34.9818	6.06248	1187.54	351.218	0.0467706	116.781	2.38183	276.369	0.145949	0.0434612	0.504089	0.7595	0.841275	96.8169	0.0345564	94.9697	0.998539	18.5	8.28704	8.50024	0.501343	5.12911	0.501012	1.76625	-0.0113331	26.3078	0.0105817
D23	ZZGERHOFFMAN^ ^^cbmT	material31	256	ZZGERHOFFMAN	446.922	180947	-1596.8	259.457	47.2134	0.692094	3.86056	5.04359	0.00220462	9.36093	0.304058	0.216565	-0.137009	0.86472	0.970978	0.892057	0.20288	0.0175798	39.6919	5.93868	1398.73	259.457	0.0528796	139.036	1.97036	247.528	0.0942619	0.0315795	0.584897	0.811621	0.873354	122.304	0.0262465	111.06	0.911652	19	9.42292	10.001	0.500977	4.72003	0.559978	2.30573	-0.305096	22.2786	0.00885234
D24	ZZGERHOFFMAN^ ^^cbmT	material41	256	ZZGERHOFFMAN	454.433	226077	-985.897	333.817	53.4159	0.724115	3.96856	5.506	0.00190649	9.54679	0.285196	0.197993	-0.142178	0.876417	0.96715	0.883098	0.185914	0.0185882	39.2088	6.07502	1431.67	333.817	0.047803	140.973	1.85121	240.707	0.092164	0.0315295	0.612731	0.825178	0.884586	124.669	0.0256767	113.875	0.974914	19	9.33216	9.5	0.500977	5.17665	0.517287	1.88189	-0.0945098	26.7977	0.0100428
D25	ZZGERHOFFMAN^ ^^cbmT	material51	256	ZZGERHOFFMAN	394.487	207721	134.648	323.043	46.1962	0.749792	3.83058	4.9123	0.00211537	9.41398	0.312274	0.225963	-0.163713	0.90194	0.970359	0.892546	0.215087	0.0173955	36.0708	6.06827	1223.19	323.043	0.0475728	126.915	2.01405	210.867	0.114046	0.0355729	0.590055	0.809741	0.877275	112.436	0.0291283	98.4607	0.999934	18.5	8.55716	7.9989	0.501343	5.02465	0.500046	1.915	0.079508	25.2471	0.0134762
D26	ZZGERHOFFMAN^ ^^cbmT	material61	256	ZZGERHOFFMAN	348.86	149551	468.074	257.549	40.303	0.729376	3.74702	4.58112	0.00334862	9.05485	0.332602	0.24886	-0.172944	0.905551	0.972415	0.896326	0.221242	0.0181246	34.3249	5.9106	1064.92	257.549	0.0502686	116.935	2.51252	219.349	0.134033	0.0367982	0.536059	0.768409	0.859893	102.963	0.03128	87.1513	0.99567	18	8.15193	7.99805	0.500977	4.55052	0.502998	2.14885	0.113286	20.7072	0.0130894
D27	ZZGERHOFFMAN^ ^^cbmT	material71	256	ZZGERHOFFMAN	410.397	150976	-822.548	249.668	41.1247	0.717172	3.77872	4.76178	0.00238843	9.21584	0.313547	0.227457	-0.158902	0.892468	0.972957	0.894433	0.214432	0.0113239	37.8556	5.93007	1268.91	249.668	0.0521263	129.395	2.21137	249.781	0.0838183	0.0331195	0.576204	0.798567	0.873497	112.69	0.0291245	102.389	0.98212	18.5	9.04381	9.49841	0.501343	4.53975	0.512342	2.22887	-0.18965	20.6093	0.00997748
D28	ZZGERHOFFMAN^ ^^cbmT	material81	256	ZZGERHOFFMAN	454.107	214784	-2507.91	291.095	36.3702	0.777869	3.7137	4.60016	0.00232363	9.14199	0.308603	0.219297	-0.170185	0.904126	0.975578	0.896623	0.208249	0.0136808	39.5184	5.95049	1417.9	291.095	0.0542891	135.48	1.96809	264.949	0.0970987	0.0378103	0.574881	0.808354	0.868415	116.187	0.0324368	111.401	0.939014	18.5	9.36791	9.99976	0.501343	4.86396	0.541673	2.17573	-0.400899	23.6581	0.00791667
D29	ZZGERHOFFMAN^ ^^cbmT	material91	256	ZZGERHOFFMAN	321.591	153002	-1746.63	282.206	22.1264	0.854591	3.37359	3.58824	0.00369137	8.63159	0.349064	0.261083	-0.212033	0.933242	0.980978	0.907712	0.256017	0.0220009	32.0357	5.77404	971.878	282.206	0.060416	98.9895	2.16942	192.491	0.173528	0.0519172	0.52758	0.782946	0.847745	83.2301	0.0412638	77.3766	0.990797	16.5	7.49816	8.49976	0.499512	4.60135	0.506366	1.72065	-0.206493	21.1724	0.00782949
D30	ZZGERHOFFMAN^ ^^cbmT	material101	256	ZZGERHOFFMAN	173.581	79483.1	542.343	229.375	17.8996	0.855225	3.21283	3.10306	0.00878854	7.84625	0.394221	0.313967	-0.242379	0.94083	0.977483	0.904373	0.289873	0.0489083	21.9738	5.39129	504.355	229.375	0.0695685	63.6929	2.8714	117.517	0.362906	0.074133	0.422919	0.711356	0.799267	54.8668	0.0484231	41.2449	0.888495	13.5	5.01821	4.00122	0.500977	4.01097	0.575277	1.60796	0.35337	16.0879	0.013587
D31	ZZGERHOFFMAN^ ^^cbmT	material11	128	ZZGERHOFFMAN	287.86	245909	1995.41	346.009	26.9034	0.855713	3.40618	3.51425	0.0040672	8.78519	0.404188	0.332648	-0.24193	0.954436	0.981151	0.918543	0.297666	0.0264408	28.8502	5.97463	869.301	346.009	0.0472993	91.1521	3.26449	286.973	0.250274	0.0573454	0.405714	0.685894	0.797285	72.4504	0.042311	71.1649	0.970176	18	6.85636	6.49951	0.500977	4.91626	0.520529	2.02251	0.370128	24.1696	0.0116114
D32	ZZGERHOFFMAN^ ^^cbmT	material21	128	ZZGERHOFFMAN	381.058	207677	-811.339	325.162	30.21	0.830018	3.57222	4.06992	0.00223705	9.21213	0.341077	0.256496	-0.186603	0.921887	0.979599	0.907562	0.246155	0.0101795	35.0611	6.03867	1167.46	325.162	0.0465354	117.352	2.4605	288.578	0.139415	0.0382182	0.507513	0.757383	0.844654	99.0844	0.0295176	94.2982	0.997123	18.5	8.39137	8.50024	0.501343	4.88829	0.501993	1.86233	-0.0654508	23.8953	0.00803008
D33	ZZGERHOFFMAN^ ^^cbmT	material31	128	ZZGERHOFFMAN	441.757	150321	-1597.16	228.828	35.0437	0.73508	3.6637	4.38262	0.00245746	9.13098	0.321547	0.233702	-0.149321	0.878159	0.978851	0.905812	0.229814	0.00640158	39.6642	5.86179	1371.43	228.828	0.0550071	138.632	2.29717	279.04	0.115494	0.0275706	0.53117	0.778873	0.852098	118.283	0.0232687	110.447	0.922006	19.5	9.57176	10.0023	0.499878	4.34021	0.55308	2.60147	-0.434583	18.8374	0.00656663
D34	ZZGERHOFFMAN^ ^^cbmT	material41	128	ZZGERHOFFMAN	452.762	187788	-1015.34	299.028	42.2748	0.752682	3.80073	4.9378	0.00182789	9.41813	0.290997	0.200824	-0.150764	0.885975	0.975825	0.897306	0.206042	0.006027	39.4245	6.03172	1414.11	299.028	0.049714	141.149	1.99774	255.045	0.102223	0.0276979	0.600351	0.816298	0.880851	124.008	0.0237985	113.978	0.977806	20	9.52199	9.50195	0.498047	4.82913	0.515304	2.02792	-0.171885	23.3205	0.00731294
D35	ZZGERHOFFMAN^ ^^cbmT	material51	128	ZZGERHOFFMAN	390.026	174719	96.1698	292.155	37.6761	0.771648	3.69777	4.4761	0.00210488	9.31749	0.322197	0.235208	-0.172046	0.909373	0.97751	0.904524	0.23163	0.00865854	36.1334	6.03096	1198.31	292.155	0.0479162	126.01	2.23325	227.79	0.127226	0.0318082	0.558786	0.789791	0.865664	110.449	0.0269781	97.5908	0.999657	19.5	8.67158	8.49792	0.499878	4.73338	0.500238	2.0321	0.041757	22.4048	0.00903805
D36	ZZGERHOFFMAN^ ^^cbmT	material61	128	ZZGERHOFFMAN	343.685	121081	433.752	231.353	33.1185	0.749552	3.62413	4.20318	0.00304917	9.01457	0.340636	0.256736	-0.167744	0.898954	0.97675	0.903171	0.242118	0.0136123	34.3002	5.88404	1038.83	231.353	0.0505489	114.072	2.52865	230.17	0.113479	0.0337509	0.517648	0.75901	0.851096	98.6539	0.0293693	85.9652	0.996591	18	8.23126	7.99805	0.500977	4.26853	0.502361	2.23284	0.0966116	18.2203	0.00968145
D37	ZZGERHOFFMAN^ ^^cbmT	material71	128	ZZGERHOFFMAN	392.293	138854	-1033.19	240.663	32.3844	0.762793	3.6118	4.20871	0.00247654	9.07204	0.331117	0.244401	-0.173249	0.906145	0.977197	0.902665	0.237189	0.0114738	36.8903	5.89985	1201.07	240.663	0.0521258	121.744	2.35302	267.393	0.0923043	0.034324	0.541849	0.777256	0.859961	103.593	0.0303321	97.5893	0.983313	18	8.85559	9	0.500977	4.37925	0.511522	2.24297	-0.248653	19.1778	0.00738533
D38	ZZGERHOFFMAN^ ^^cbmT	material81	128	ZZGERHOFFMAN	442.25	191261	-2532.48	275.578	29.0989	0.808985	3.54714	4.06355	0.0025901	8.98358	0.330156	0.242165	-0.183144	0.914628	0.979198	0.905037	0.241206	0.00788288	39.0195	5.89914	1372.53	275.578	0.0542533	129.689	2.18521	296.223	0.0854	0.0379193	0.544887	0.785452	0.858423	108.208	0.033936	108.546	0.930974	18	9.31514	10.002	0.500977	4.66776	0.547077	2.22107	-0.466598	21.7879	0.00577523
D39	ZZGERHOFFMAN^ ^^cbmT	material91	128	ZZGERHOFFMAN	307.289	138644	-1651.72	273.706	17.3566	0.880736	3.2048	3.16765	0.00420101	8.40171	0.370994	0.284484	-0.236227	0.945872	0.983981	0.914936	0.280044	0.0169914	31.1899	5.71922	922.459	273.706	0.0587986	94.2695	2.47066	215.198	0.189903	0.0512606	0.478055	0.74872	0.826871	76.3089	0.0397612	74.4145	0.998983	16	7.38439	8.5	0.5	4.4612	0.500705	1.69349	-0.240155	19.9023	0.00590895
D40	ZZGERHOFFMAN^ ^^cbmT	material101	128	ZZGERHOFFMAN	166.646	69234	460.751	216.102	14.0717	0.87773	3.04518	2.75561	0.00886265	7.71495	0.411349	0.333518	-0.25011	0.943288	0.980682	0.910645	0.321142	0.0392919	21.5535	5.3337	479.185	216.102	0.0681855	57.9452	3.19814	142.308	0.382497	0.0730811	0.384034	0.683121	0.777738	46.2038	0.0481422	40.0662	0.924024	13	5.01544	3.99902	0.501465	3.86463	0.551731	1.53837	0.290679	14.9354	0.0100021
D41	ZZGERHOFFMAN^ ^^PET	material11	200	ZZGERHOFFMAN	297.645	261469	2063.65	357.836	30.8831	0.841104	3.49442	3.7423	0.00405886	8.86035	0.39972	0.327731	-0.232889	0.950391	0.97968	0.916246	0.279317	0.0295114	29.3875	5.98907	905.324	357.836	0.0486871	93.3626	3.31133	294.891	0.270225	0.0600531	0.426692	0.692007	0.812296	76.1967	0.0455583	72.991	0.970739	18.5	6.90036	6.49939	0.501343	5.03897	0.520144	2.0049	0.382144	25.3912	0.013118
D42	ZZGERHOFFMAN^ ^^PET	material21	200	ZZGERHOFFMAN	384.99	237909	-638.883	352.635	35.822	0.815569	3.66627	4.32344	0.00225171	9.29849	0.340517	0.258102	-0.18499	0.921852	0.977452	0.905551	0.243196	0.0140453	34.9735	6.07443	1187.79	352.635	0.0461182	118.127	2.41587	271.685	0.148302	0.0437698	0.497795	0.755117	0.838525	98.4738	0.0344731	94.9448	0.993838	19	8.28643	8.49805	0.500977	5.12766	0.504265	1.79457	-0.000120921	26.2929	0.00854969
D43	ZZGERHOFFMAN^ ^^PET	material31	200	ZZGERHOFFMAN	449.333	183261	-1483.88	260.395	45.8369	0.700644	3.83508	4.93711	0.00219373	9.36085	0.31003	0.222806	-0.142192	0.872596	0.974323	0.898543	0.204999	0.0150602	39.7841	5.95355	1404.9	260.395	0.0520423	141.084	2.08199	250.06	0.104827	0.0308073	0.574632	0.805328	0.86968	123.628	0.0258099	111.728	0.945827	20	9.46577	10	0.498047	4.70506	0.537077	2.35336	-0.286677	22.1376	0.00741735
D44	ZZGERHOFFMAN^ ^^PET	material41	200	ZZGERHOFFMAN	456.399	226078	-908.058	332.308	51.6071	0.731158	3.94672	5.39786	0.00190423	9.54325	0.289324	0.200978	-0.148097	0.884697	0.971062	0.889783	0.178853	0.0168275	39.3051	6.08426	1435.93	332.308	0.0472234	142.279	1.92486	248.212	0.094133	0.0315211	0.604154	0.818405	0.882167	125.931	0.0262305	114.278	0.985648	20	9.36626	9.50195	0.498047	5.1539	0.509915	1.91095	-0.0882885	26.5627	0.00859032
D45	ZZGERHOFFMAN^ ^^PET	material51	200	ZZGERHOFFMAN	393.49	218362	311.472	329.296	44.7904	0.760548	3.80986	4.8173	0.00214501	9.42496	0.317573	0.231987	-0.170835	0.910101	0.973845	0.898863	0.21873	0.0183541	35.9089	6.09079	1218.42	329.296	0.0460501	126.956	2.16438	224.808	0.12408	0.0358244	0.556706	0.791837	0.863609	111.23	0.0290136	98.373	0.999875	19.5	8.54026	7.99805	0.499878	5.04465	0.500086	1.95719	0.108153	25.4485	0.0115243
D46	ZZGERHOFFMAN^ ^^PET	material61	200	ZZGERHOFFMAN	348.754	154636	585.585	261.2	38.7563	0.741587	3.72049	4.4859	0.00313247	9.07766	0.335048	0.250987	-0.181718	0.914934	0.97588	0.902613	0.224512	0.0169152	34.2428	5.9347	1062.55	261.2	0.0493373	116.593	2.51345	221.647	0.139746	0.0373481	0.53182	0.766841	0.857666	102.17	0.0322533	87.1921	0.999984	19	8.15259	8.00171	0.500977	4.55382	0.500011	2.17885	0.136795	20.7373	0.0106159
D47	ZZGERHOFFMAN^ ^^PET	material71	200	ZZGERHOFFMAN	409.845	154083	-718.927	252.68	39.3494	0.730512	3.746	4.6434	0.00232921	9.2249	0.315924	0.2296	-0.162302	0.89669	0.975328	0.898954	0.22172	0.0107257	37.7631	5.94815	1264.87	252.68	0.0511819	128.819	2.23565	252.638	0.0871478	0.0338788	0.56662	0.792173	0.869856	112.003	0.0299686	102.02	0.962549	19	9.0183	8.99902	0.500977	4.54982	0.525734	2.24403	-0.165323	20.7009	0.00820666
D48	ZZGERHOFFMAN^ ^^PET	material81	200	ZZGERHOFFMAN	452.149	216306	-2475.78	293.041	34.6091	0.788747	3.67852	4.45391	0.0023973	9.10207	0.317085	0.227793	-0.180685	0.914404	0.977859	0.901831	0.209753	0.0118468	39.3721	5.95272	1409.9	293.041	0.054695	135.786	2.02434	262.452	0.102015	0.0382019	0.576978	0.805453	0.870923	116.955	0.0331598	110.853	0.912682	19	9.3426	10.001	0.500977	4.85623	0.559293	2.17938	-0.393737	23.583	0.00643691
D49	ZZGERHOFFMAN^ ^^PET	material91	200	ZZGERHOFFMAN	318.341	150584	-1774.99	281.661	20.0101	0.867339	3.29973	3.40705	0.00401761	8.52634	0.356119	0.267911	-0.222439	0.93898	0.98272	0.911742	0.265983	0.0193504	31.8074	5.74814	960.747	281.661	0.0594039	97.4563	2.39594	214.311	0.190421	0.0526532	0.499078	0.760944	0.837123	80.7453	0.0407333	76.5117	0.989707	16.5	7.45611	8.49976	0.499512	4.57559	0.507118	1.70236	-0.223094	20.936	0.00659913
D50	ZZGERHOFFMAN^ ^^PET	material101	200	ZZGERHOFFMAN	172.856	77377	526.794	226.093	16.1203	0.866892	3.15198	2.96179	0.00862861	7.81693	0.400526	0.320531	-0.245642	0.94233	0.979537	0.907902	0.296543	0.04787	21.942	5.39813	499.794	226.093	0.0708684	60.9126	2.9843	125.24	0.391624	0.0750089	0.416516	0.709062	0.794237	50.6494	0.0504169	40.9696	0.89862	13.5	5.02072	4.00122	0.500977	3.97329	0.568609	1.59304	0.336981	15.787	0.0118078
[truncated: 4 more columns]

## Sheet: Recon_64Levels
ROI	Recon	-333-1AutoCorrelation	-333-1ClusterProminence	-333-1ClusterShade	-333-1ClusterTendendcy	-333-1Contrast	-333-1Correlation	-333-1DifferenceEntropy	-333-1Dissimilarity	-333-1Energy	-333-1Entropy	-333-1Homogeneity	-333-1Homogeneity2	-333-1InformationMeasureCorr1	-333-1InformationMeasureCorr2	-333-1InverseDiffMomentNorm	-333-1InverseDiffNorm	-333-1InverseVariance	-333-1MaxProbability	-333-1SumAverage	-333-1SumEntropy	-333-1SumVariance	-333-1Variance	-333GrayLevelNonuniformity	-333HighGrayLevelRunEmpha	-333LongRunEmphasis	-333LongRunHighGrayLevelEmpha	-333LongRunLowGrayLevelEmpha	-333LowGrayLevelRunEmpha	-333RunLengthNonuniformity	-333RunPercentage	-333ShortRunEmphasis	-333ShortRunHighGrayLevelEmpha	-333ShortRunLowGrayLevelEmpha	EnergyNorm	GlobalEntropy	GlobalMax	GlobalMean	GlobalMedian	GlobalMin	GlobalStd	GlobalUniformity	Kurtosis	Skewness	Variance	Busyness	Coarseness	Complexity	Contrast
material11	BACKPROJTOF	725.759	2.44687e+06	14118.9	1113.41	59.1443	0.89912	3.86933	5.04914	0.00778466	9.62936	0.376749	0.309426	-0.251245	0.968125	0.985705	0.930877	0.247903	0.0496589	42.9973	6.50294	2445.25	1113.41	0.0270986	875.397	2.14604	1319.86	0.0663724	0.0153022	0.587968	0.799419	0.87976	800.329	0.0112411	755.074	2.06042	64	21.2459	17.8574	2.47656	17.428	0.261653	2.01717	0.528449	303.735	0.0043785	0.324649	5367.92	0.471674
material21	BACKPROJTOF	1098.81	1.88634e+06	-7117.09	981.489	78.0803	0.852619	4.2103	6.50992	0.00101733	10.5949	0.269807	0.186765	-0.178794	0.935478	0.981097	0.911287	0.179544	0.0124208	59.0916	6.79182	3716.76	981.489	0.0188624	1230.22	1.34267	1599.07	0.0162278	0.00907104	0.769052	0.90935	0.93574	1153.3	0.00795472	1162.28	2.1388	64	29.3673	31.8848	2.4458	17.3172	0.240904	1.77037	-0.120283	299.885	0.00264082	0.2684	5374.1	0.556857
material31	BACKPROJTOF	1162.6	1.53783e+06	-10685.5	777.582	85.5457	0.801798	4.28008	6.91256	0.00103278	10.5421	0.250839	0.16579	-0.153102	0.908921	0.979397	0.906231	0.161287	0.0116226	62.9155	6.66581	3941.61	777.582	0.019611	1325.6	1.30151	1628.96	0.0145478	0.0078177	0.796902	0.920143	0.944729	1261.2	0.0068496	1242.16	2.00707	64	31.4238	33.9612	2.39966	15.9605	0.27746	2.15524	-0.389276	254.738	0.00231955	0.250732	5868.17	0.501225
material41	BACKPROJTOF	1202.04	1.76178e+06	-7154.81	931.818	98.8133	0.808257	4.39736	7.62332	0.000826144	10.7561	0.230958	0.147207	-0.15289	0.911949	0.97623	0.897441	0.144348	0.00779103	63.0487	6.79722	4096.05	931.818	0.0176548	1367.04	1.26643	1665.42	0.0126865	0.00709527	0.815063	0.928085	0.950124	1303.31	0.00624984	1290.25	2.13474	64	31.5785	32.9922	2.39966	17.12	0.24538	1.85179	-0.183544	293.095	0.00264344	0.240306	5968.94	0.605808
material51	BACKPROJTOF	1063.66	1.63743e+06	-2525.99	910.113	85.4613	0.82832	4.27178	6.83335	0.000944978	10.6394	0.256801	0.172501	-0.170534	0.928699	0.979492	0.90742	0.167165	0.010737	58.5661	6.78728	3591.16	910.113	0.0179604	1222.37	1.33244	1518.37	0.0151891	0.00795161	0.780548	0.913351	0.93963	1157.89	0.00691174	1140.97	2.10865	64	29.3406	29.3931	2.43042	16.7372	0.24582	1.85542	-0.0333012	280.132	0.00285401	0.262043	5518.38	0.529076
material61	BACKPROJTOF	989.82	1.3144e+06	-1024.91	760.06	77.2912	0.815393	4.1996	6.45403	0.00118659	10.431	0.272477	0.189858	-0.176504	0.931349	0.981302	0.912014	0.183007	0.00970483	57.2408	6.6919	3315.25	760.06	0.0192515	1152.46	1.372	1447.82	0.0139337	0.00771062	0.761397	0.904931	0.933654	1092.85	0.00679893	1064.31	2.05935	64	28.7016	28.4087	2.4458	15.5103	0.256254	2.10274	-0.0232611	240.569	0.00295114	0.270204	5400.99	0.444442
material71	BACKPROJTOF	1145.28	1.51787e+06	-8054.69	792.677	78.0062	0.820817	4.22484	6.6447	0.00101026	10.4898	0.25908	0.175113	-0.17136	0.927396	0.981027	0.909206	0.170856	0.00944693	62.1807	6.70695	3870.01	792.677	0.0199925	1290.68	1.30726	1620.66	0.0130273	0.00793646	0.788219	0.917772	0.941715	1221.75	0.00707737	1214.25	2.07409	64	30.9083	32.8307	2.4458	16.0926	0.258969	2.11035	-0.283021	258.97	0.00240425	0.265015	5482.76	0.490998
material81	BACKPROJTOF	1274.29	1.98118e+06	-14703	907.281	73.8524	0.849455	4.19952	6.6474	0.000977643	10.4756	0.247343	0.161327	-0.177528	0.932795	0.981864	0.908505	0.16113	0.00721318	65.2973	6.71296	4339.41	907.281	0.020131	1407.06	1.25088	1750.35	0.0128686	0.00799756	0.818226	0.930418	0.950763	1332.19	0.00728044	1343.63	2.07765	64	32.4706	36.076	2.46118	17.0102	0.263888	2.055	-0.411734	289.346	0.00210755	0.270663	5411.9	0.538355
material91	BACKPROJTOF	1068.36	1.94038e+06	-11041.2	1039.76	54.216	0.900883	3.98442	5.70229	0.00146441	10.1547	0.26676	0.178224	-0.217052	0.956892	0.986498	0.919863	0.182945	0.0114504	57.3401	6.66713	3607.51	1039.76	0.0231915	1194.53	1.28541	1427.38	0.0181565	0.00986721	0.802363	0.923141	0.946202	1142.36	0.00855169	1113.48	2.06645	64	28.3992	32.3462	2.59961	17.5229	0.2518	1.62073	-0.165095	307.053	0.00200892	0.316184	4878.63	0.490065
material101	BACKPROJTOF	838.802	2.30607e+06	10598.9	1184.38	62.6804	0.899475	4.07231	5.9352	0.0021666	9.98182	0.274974	0.189048	-0.240989	0.967017	0.984583	0.91767	0.183872	0.0163051	47.26	6.65354	2833.26	1184.38	0.0255674	946.484	1.30872	1122.33	0.0212365	0.0122861	0.796163	0.919347	0.94466	907.654	0.0109243	873.615	2.1042	64	23.4588	18.7495	2.98413	17.9851	0.245724	1.73843	0.429798	323.462	0.00338507	0.321469	4945.39	0.507594
material11	BACKPROJ	717.898	2.12656e+06	11078.8	1030.59	59.8856	0.89017	3.9003	5.1657	0.00545596	9.77744	0.358567	0.288611	-0.239869	0.964682	0.985504	0.929178	0.251612	0.0403953	43.5992	6.55234	2403.06	1030.59	0.0282582	816.938	1.77245	1199	0.0473524	0.0178864	0.631769	0.836652	0.89118	748.092	0.0144016	731.873	2.04023	64	21.0951	18.5649	2.38428	16.9386	0.262391	2.02336	0.504944	286.917	0.00420767	0.321577	5490.87	0.448933
material21	BACKPROJ	1054.93	1.73519e+06	-6134.7	935.535	76.0969	0.849556	4.19291	6.4475	0.000990946	10.5717	0.268452	0.184811	-0.176945	0.933572	0.981529	0.911936	0.181776	0.00917431	57.968	6.77215	3556.55	935.535	0.0188012	1165.88	1.31148	1534.41	0.0158365	0.00996036	0.777378	0.91467	0.937867	1089.64	0.00891591	1110.72	2.12185	64	28.6743	30.9312	2.35352	16.9867	0.242984	1.78077	-0.101898	288.546	0.00265555	0.26938	5422.35	0.531549
material31	BACKPROJ	1124.24	1.3734e+06	-9052.22	732.451	84.7357	0.792646	4.27375	6.89153	0.000963381	10.5519	0.250194	0.164787	-0.148829	0.903896	0.979564	0.906432	0.16111	0.00732306	62.0422	6.65143	3800.59	732.451	0.0197419	1265.84	1.26818	1569.17	0.0127222	0.0080694	0.80545	0.925663	0.946778	1202.81	0.00725314	1194.97	1.99462	64	30.8256	33.1614	2.32275	15.6456	0.278338	2.15546	-0.359644	244.786	0.00235761	0.250668	5866.66	0.482961
material41	BACKPROJ	1188.85	1.74124e+06	-6534.19	929.125	100.192	0.805333	4.40646	7.6876	0.000776691	10.7969	0.229093	0.145383	-0.149975	0.909118	0.975904	0.896676	0.143616	0.00736071	62.6616	6.80268	4049.34	929.125	0.017658	1333.58	1.22528	1618.2	0.0119132	0.00801699	0.82823	0.935716	0.953459	1272.81	0.00725877	1266.37	2.13988	64	31.1512	32.4846	2.33813	17.2051	0.24346	1.83071	-0.155868	296.017	0.00276766	0.238212	5981.47	0.616389
material51	BACKPROJ	1034.47	1.63887e+06	-2103.42	913.529	84.5909	0.8305	4.26296	6.80468	0.000982955	10.6223	0.255953	0.171626	-0.171131	0.929025	0.979677	0.907727	0.170931	0.00862991	57.5233	6.78025	3488.38	913.529	0.0182499	1174.25	1.29272	1454.69	0.0152914	0.00917336	0.792478	0.920145	0.942853	1114.41	0.00817748	1101.85	2.10348	64	28.631	28.624	2.3689	16.7975	0.244961	1.8308	-0.00244387	282.157	0.00294463	0.263129	5538.11	0.532965
material61	BACKPROJ	947.045	1.34721e+06	-954.344	775.452	75.2167	0.823159	4.1793	6.3473	0.0013169	10.3996	0.277631	0.195454	-0.179085	0.933139	0.981775	0.913337	0.185899	0.010446	55.5693	6.68099	3165.52	775.452	0.0197242	1098.55	1.37481	1361.64	0.0166303	0.00920481	0.755549	0.902823	0.931605	1042.95	0.00801411	1009.03	2.06336	64	27.641	27.332	2.38428	15.6539	0.252824	2.04521	0.0130224	245.044	0.00303918	0.272173	5458.43	0.448457
material71	BACKPROJ	1110.88	1.57067e+06	-7873.03	814.532	77.1531	0.82695	4.2193	6.60447	0.00110852	10.4699	0.261756	0.1779	-0.172944	0.928591	0.981214	0.909697	0.169802	0.0110614	60.8779	6.70439	3749.3	814.532	0.0211409	1226.08	1.3036	1546.47	0.0160576	0.00996591	0.786273	0.917149	0.940959	1159.47	0.00889147	1154.32	2.09557	64	29.7107	31.6464	2.38428	16.4816	0.251442	2.00119	-0.218237	271.642	0.00250222	0.266407	5565.07	0.508775
material81	BACKPROJ	1229.82	2.05236e+06	-14579.7	938.035	72.8514	0.855867	4.19064	6.56819	0.00117864	10.4363	0.254188	0.169371	-0.18093	0.935203	0.982102	0.909576	0.165299	0.0117281	63.6718	6.70683	4183.04	938.035	0.0220192	1329.08	1.28102	1663.32	0.0177277	0.0107379	0.801673	0.923215	0.945838	1258.51	0.00962959	1259.31	2.09639	64	30.8293	34.4995	2.39966	17.5762	0.255681	1.89119	-0.317771	308.921	0.00222555	0.273013	5524.37	0.567407
material91	BACKPROJ	1073.01	1.93702e+06	-11208.3	1035.72	54.4081	0.900181	3.98842	5.71213	0.00148632	10.1639	0.267121	0.178414	-0.215594	0.956156	0.986451	0.919744	0.180029	0.0126991	57.5388	6.66604	3623.76	1035.72	0.0251329	1173.91	1.30718	1426.72	0.0197443	0.0107209	0.788054	0.9173	0.941713	1117.77	0.00920299	1092.87	2.07018	64	27.9164	31.9386	2.53809	17.7095	0.250657	1.59028	-0.133023	313.627	0.00203697	0.315513	4984.25	0.499919
material101	BACKPROJ	812.039	2.32514e+06	11953.9	1187.65	60.6511	0.902827	4.04382	5.784	0.00263367	9.89951	0.284188	0.199613	-0.243927	0.96752	0.985074	0.919686	0.193214	0.0193477	46.056	6.61755	2743.04	1187.65	0.0328747	881.228	1.29964	1031.82	0.0243919	0.0151339	0.784011	0.917261	0.939987	846.84	0.0133403	808.112	2.05954	64	21.9966	15.5195	2.87646	18.0115	0.258585	1.8086	0.526139	324.415	0.00355468	0.322822	5310.19	0.507281
material11	ITERATIVETOF	929.738	2.4345e+06	8458.24	1117.61	86.4034	0.856476	4.16074	6.25656	0.00144879	10.4227	0.316808	0.242304	-0.21149	0.956551	0.9797	0.916444	0.22045	0.0135476	51.8434	6.82391	3144.37	1117.61	0.0185087	1061.44	1.55373	1567.2	0.0222199	0.0111957	0.708124	0.874705	0.91808	971.533	0.00997852	1001.27	2.20331	64	26.0833	24.9788	2.41504	17.9163	0.227016	1.88752	0.299923	320.994	0.00456958	0.263736	5627.88	0.611533
material21	ITERATIVETOF	1081.14	1.82792e+06	-5964.25	966.098	91.0131	0.827808	4.29575	6.88292	0.000887942	10.6959	0.266419	0.184437	-0.167132	0.926184	0.978396	0.90751	0.178432	0.0087979	58.7323	6.79726	3663.35	966.098	0.0175533	1236.7	1.36912	1607.59	0.0158725	0.00892518	0.779254	0.910189	0.940072	1164.78	0.00819464	1165.52	2.14245	64	29.5241	31.6002	2.3689	17.1435	0.240554	1.80351	-0.0991642	293.898	0.0030322	0.241735	5818.48	0.604407
material31	ITERATIVETOF	1150.03	1.46933e+06	-8456.14	764.105	104.057	0.760291	4.39614	7.47205	0.000931908	10.6506	0.242523	0.158311	-0.1444	0.899846	0.975606	0.90038	0.152948	0.0107406	62.7699	6.68349	3909.79	764.105	0.018607	1337.87	1.3218	1603.72	0.0166907	0.00755432	0.813344	0.923472	0.950879	1281.61	0.00678748	1247.15	2.02917	64	31.5442	33.1921	2.30737	15.8792	0.274642	2.18764	-0.315686	252.151	0.0028112	0.224017	6444.22	0.556211
material41	ITERATIVETOF	1170.66	1.74525e+06	-5471.18	938.721	117.488	0.777534	4.49972	8.08236	0.000832491	10.8026	0.229244	0.146922	-0.147764	0.90657	0.972529	0.893126	0.143714	0.00858108	62.1401	6.80006	4001.25	938.721	0.017052	1363.47	1.33141	1636.32	0.016941	0.00739866	0.81415	0.924387	0.951007	1304.76	0.00657531	1275.18	2.154	64	31.2905	31.7002	2.32275	17.2083	0.240687	1.83308	-0.118795	296.127	0.00310237	0.216071	6626.86	0.680049
material51	ITERATIVETOF	1051.71	1.72792e+06	-31.4833	934.49	104.185	0.79939	4.37353	7.2975	0.00100053	10.6948	0.255982	0.173155	-0.169727	0.928673	0.975775	0.903039	0.164687	0.0130072	58.1081	6.81577	3565.39	934.49	0.0170689	1242.73	1.37322	1480.24	0.0186653	0.00817018	0.791056	0.914069	0.944265	1190.35	0.00723258	1144.74	2.15478	64	29.2622	28.4856	2.35352	16.9854	0.238747	1.88271	0.0568358	288.504	0.00373958	0.233312	6020.82	0.614331
material61	ITERATIVETOF	998.487	1.3099e+06	1102.54	764.632	97.2692	0.774292	4.33328	7.05256	0.00125449	10.4844	0.267749	0.187304	-0.169922	0.925908	0.977137	0.905831	0.178336	0.00797455	57.6766	6.69387	3363.87	764.632	0.0181775	1187.17	1.39686	1447.15	0.0147969	0.00759755	0.775882	0.907002	0.939574	1134.77	0.00690898	1088.58	2.0826	64	29.0534	27.8627	2.38428	15.6372	0.253509	2.12003	0.0617472	244.521	0.00362614	0.238472	5995.97	0.513506
material71	ITERATIVETOF	1060.15	1.13731e+06	-4682.71	685.474	89.1168	0.769901	4.3041	7.01176	0.000967308	10.5033	0.252519	0.169514	-0.156312	0.911918	0.978672	0.905247	0.169079	0.00633929	60.3676	6.64968	3571.09	685.474	0.0189764	1227.64	1.29304	1516.7	0.00997584	0.00713364	0.805764	0.923447	0.947577	1167.17	0.0067976	1153.65	2.02325	64	30.4977	31.4695	2.30737	14.9527	0.268874	2.21388	-0.233322	223.583	0.00271447	0.238991	6080.99	0.471569
material81	ITERATIVETOF	1203.44	1.6808e+06	-11869.2	824.139	82.5401	0.817929	4.27386	6.97607	0.000905698	10.5134	0.239855	0.153803	-0.164383	0.920817	0.979938	0.904803	0.154384	0.00518554	63.8134	6.68209	4088.13	824.139	0.0198416	1349.6	1.22936	1638.3	0.0120344	0.00811462	0.836473	0.937704	0.956304	1285.81	0.00765142	1286.19	2.0428	64	31.9513	34.861	2.33813	16.2897	0.271265	2.14599	-0.397673	265.355	0.0023607	0.247468	5917.06	0.540038
material91	ITERATIVETOF	1010.31	1.82157e+06	-9197.72	1003.22	61.7954	0.883954	4.07406	6.01522	0.0014307	10.1982	0.262989	0.174975	-0.206053	0.950765	0.984747	0.916272	0.173034	0.0101468	55.6761	6.64772	3407	1003.22	0.0234274	1145.42	1.32379	1382.61	0.0199426	0.0100645	0.81581	0.924648	0.951759	1092.26	0.00922313	1071.31	2.06095	64	27.8706	31.4695	2.49194	17.1646	0.252474	1.66827	-0.139357	294.624	0.00233989	0.285166	5279.88	0.521157
material101	ITERATIVETOF	736.367	2.12717e+06	12576.6	1122.38	68.9895	0.884185	4.10788	6.00793	0.00316291	9.76955	0.289069	0.207243	-0.243017	0.965902	0.983249	0.91757	0.199754	0.0196135	43.498	6.53667	2488.52	1122.38	0.0301472	867.534	1.44296	1022.11	0.0295519	0.0142586	0.779838	0.90326	0.942513	833.003	0.012791	783.317	2.05955	64	21.8533	16.5731	2.81494	17.4903	0.255984	1.82776	0.505141	305.911	0.00391853	0.296023	5387.44	0.52125
material11	ITERATIVE	879.277	2.21245e+06	8981.2	1059.34	76.7706	0.864854	4.08185	5.9035	0.00144879	10.3577	0.320332	0.244985	-0.215478	0.958147	0.981815	0.920376	0.231425	0.0131894	50.3442	6.79059	2956.26	1059.34	0.0181584	1014.75	1.53751	1465.71	0.0209779	0.010786	0.707149	0.875933	0.917243	930.852	0.00960839	951.009	2.17856	64	25.4727	24.2635	2.38428	17.3842	0.231804	1.91938	0.324518	302.21	0.00438401	0.281102	5331.68	0.540196
material21	ITERATIVE	1055.09	1.70256e+06	-5388.7	926.651	82.8417	0.835875	4.22773	6.5596	0.000887875	10.6345	0.270438	0.187432	-0.173277	0.931138	0.98023	0.911195	0.186287	0.00708678	58.1081	6.78024	3561.2	926.651	0.0174697	1211.59	1.36144	1565.07	0.0151	0.00856651	0.772349	0.908806	0.937401	1138.74	0.00784419	1139.92	2.12115	64	29.3165	31.4849	2.35352	16.7483	0.244569	1.83317	-0.107077	280.505	0.00282595	0.256592	5527.5	0.544685
material31	ITERATIVE	1118.54	1.33293e+06	-7894.62	719.654	94.8216	0.767166	4.33006	7.11267	0.000972876	10.5618	0.249445	0.164436	-0.149068	0.904305	0.977621	0.904485	0.160262	0.01025	62.0431	6.65193	3787.84	719.654	0.0189059	1301.08	1.32082	1578.72	0.0147748	0.00726758	0.802031	0.920369	0.946943	1241.8	0.00651436	1212.92	1.98434	64	31.2479	32.8076	2.30737	15.3793	0.284306	2.24567	-0.336173	236.523	0.00260573	0.236662	6149.92	0.495184
material41	ITERATIVE	1143.35	1.61407e+06	-4784.6	894.362	108.268	0.784038	4.44492	7.75037	0.000849245	10.7362	0.236304	0.153253	-0.153396	0.912262	0.974511	0.89682	0.145582	0.00872614	61.5412	6.78072	3893.08	894.362	0.0171347	1333.87	1.31804	1600.28	0.0151936	0.00697648	0.810666	0.922854	0.949928	1276.72	0.00614393	1244.86	2.12435	64	31.0377	31.531	2.30737	16.7799	0.246662	1.87367	-0.118939	281.565	0.00296137	0.226556	6345.33	0.616289
material51	ITERATIVE	1019.52	1.62995e+06	122.831	907.392	95.7696	0.809065	4.31018	6.95482	0.00106308	10.6058	0.264998	0.181544	-0.177545	0.934569	0.977615	0.907016	0.168378	0.0122268	57.1528	6.79276	3443.52	907.392	0.0170982	1207.3	1.38936	1462.53	0.0183781	0.00795227	0.778013	0.908742	0.940062	1151.38	0.00691172	1110.88	2.11434	64	28.8741	28.0703	2.33813	16.6497	0.246143	1.89055	0.0570257	277.212	0.00342083	0.24759	5769.22	0.558565
material61	ITERATIVE	961.025	1.2429e+06	657.494	743.268	88.0726	0.78812	4.25793	6.67263	0.00129008	10.4107	0.274881	0.193084	-0.176335	0.930853	0.979187	0.910236	0.183294	0.00929353	56.4704	6.67782	3222.57	743.268	0.0183779	1145.58	1.42852	1424.53	0.0152829	0.00773394	0.758164	0.899626	0.933871	1089.13	0.00699263	1048.26	2.05586	64	28.5224	27.5627	2.35352	15.3221	0.257669	2.12374	0.0440614	234.768	0.00335952	0.25374	5728.19	0.463355
material71	ITERATIVE	1124.13	1.2564e+06	-5854.58	718.332	89.3238	0.778808	4.30115	6.98079	0.000936263	10.5233	0.252736	0.168871	-0.160994	0.917407	0.978687	0.905729	0.167684	0.00395202	62.1893	6.67681	3799.97	718.332	0.0186267	1296.96	1.31758	1626.46	0.0102246	0.00666115	0.797523	0.919324	0.945321	1228.31	0.00625065	1220.54	2.03677	64	31.4228	32.8845	2.35352	15.2706	0.268382	2.22756	-0.276687	233.191	0.00259382	0.244336	5878.78	0.480822
material81	ITERATIVE	1253.42	1.83986e+06	-13180.9	862.353	82.7012	0.824981	4.27028	6.94292	0.000905622	10.5238	0.240923	0.154788	-0.168132	0.924737	0.979939	0.905328	0.158307	0.00458592	65.0695	6.70128	4269.2	862.353	0.0195701	1408.34	1.25564	1717.25	0.0127849	0.00773271	0.83027	0.933729	0.954931	1340.21	0.00727744	1339.99	2.05693	64	32.638	35.6685	2.3689	16.5772	0.269886	2.15334	-0.41872	274.804	0.00230284	0.250897	5792.46	0.551034
material91	ITERATIVE	1016.29	1.81776e+06	-9793.89	1003.06	60.2249	0.88672	4.05295	5.92589	0.0014528	10.1817	0.264756	0.176738	-0.206068	0.950576	0.985127	0.91739	0.178595	0.00989643	55.8776	6.63678	3427.72	1003.06	0.0232568	1154.28	1.33801	1396.94	0.0203324	0.0100975	0.81158	0.92165	0.95072	1098.46	0.00926622	1078.16	2.05129	64	28.0008	31.7617	2.49194	17.1521	0.253845	1.66166	-0.161833	294.195	0.00230759	0.292093	4988.4	0.52429
material101	ITERATIVE	735.537	2.10648e+06	12442.5	1117.63	67.3672	0.8863	4.09125	5.95839	0.00304804	9.79102	0.285466	0.202206	-0.242165	0.965741	0.983615	0.918065	0.199586	0.0182028	43.4958	6.53236	2483.93	1117.63	0.0295114	868.371	1.41194	1011.55	0.0287184	0.0140531	0.787001	0.90825	0.944115	836.656	0.0125649	784.69	2.0543	64	21.9193	16.7961	2.81494	17.4469	0.256118	1.81674	0.4949	304.396	0.00402429	0.300167	5078.95	0.528476
material11	TRUEX	892.369	2.40709e+06	10781.4	1117.59	84.652	0.859177	4.13268	6.12207	0.00147376	10.3903	0.317128	0.241798	-0.211925	0.956462	0.980271	0.918157	0.226949	0.0124967	50.3641	6.79336	3016	1117.59	0.017939	1030.51	1.50528	1447.89	0.0222255	0.0119535	0.729017	0.884234	0.925069	955.287	0.0108355	964.184	2.19974	64	25.4026	23.2792	2.29199	17.8593	0.228174	1.91083	0.369151	318.954	0.00447145	0.275983	5420.95	0.58143
material21	TRUEX	1020.06	1.66502e+06	-3547.7	908.921	86.7195	0.825802	4.24867	6.63426	0.000899252	10.654	0.27225	0.189573	-0.171535	0.929817	0.979496	0.910604	0.184236	0.00724919	57.0791	6.78483	3438.44	908.921	0.0170547	1173.8	1.35887	1529.85	0.0154996	0.00921926	0.766869	0.906981	0.935432	1102.65	0.00834913	1102.79	2.12558	64	28.7412	30.4697	2.26123	16.6366	0.243803	1.87874	-0.0435983	276.777	0.00300933	0.260158	5414.05	0.530319
material31	TRUEX	999.743	1.06434e+06	-4631.77	648.646	95.9126	0.742371	4.32627	7.05518	0.000998942	10.5282	0.254812	0.170158	-0.144781	0.898256	0.977534	0.905487	0.163444	0.00995084	58.7047	6.60631	3362.88	648.646	0.0190668	1178.63	1.33562	1425.42	0.0159991	0.00754222	0.79223	0.916355	0.943895	1125.37	0.00657475	1090.19	1.96689	64	29.5578	30.3467	2.16895	14.7159	0.283986	2.25769	-0.217409	216.557	0.00275732	0.240689	6074.89	0.445531
material41	TRUEX	1051.34	1.41629e+06	-2491.84	842.62	110.362	0.76839	4.44997	7.76144	0.000888895	10.7087	0.237154	0.154031	-0.151209	0.909264	0.974215	0.896905	0.145516	0.00939148	58.9329	6.74884	3565.8	842.62	0.0173115	1237.56	1.29257	1458.7	0.0157806	0.00762449	0.813634	0.925143	0.950388	1188.89	0.00665971	1148.99	2.08693	64	29.6972	29.5161	2.19971	16.3433	0.252115	1.88123	-0.0374698	267.105	0.00320957	0.228843	6307.35	0.579433
material51	TRUEX	954.338	1.55151e+06	2773.84	877.343	100.938	0.793643	4.33068	7.04773	0.00112128	10.6027	0.265188	0.181885	-0.178081	0.934964	0.976683	0.906309	0.16943	0.0141936	55.1448	6.78155	3216.34	877.343	0.0170012	1139.26	1.40115	1373.16	0.0198023	0.00878939	0.779536	0.908548	0.940893	1089.35	0.00771179	1044.19	2.10686	64	27.826	26.4399	2.23047	16.4299	0.249515	1.96515	0.16552	269.94	0.00406152	0.247719	5700.93	0.543271
material61	TRUEX	940.912	1.2505e+06	2883.84	745.704	96.9466	0.769901	4.29986	6.88915	0.00137513	10.4173	0.27396	0.193222	-0.177216	0.931726	0.977457	0.908198	0.185597	0.00854594	55.8112	6.67858	3159.72	745.704	0.0180971	1134.83	1.41637	1378.03	0.0153157	0.00795218	0.763947	0.901391	0.935899	1086.73	0.0071224	1030.45	2.06543	64	28.1664	26.5938	2.27661	15.3993	0.258674	2.16559	0.151658	237.139	0.00384707	0.249961	5746.39	0.476014
material71	TRUEX	1080.96	1.16369e+06	-4122.88	699.31	95.6969	0.759257	4.32758	7.08906	0.000947569	10.538	0.255215	0.172165	-0.15931	0.915826	0.977498	0.904976	0.170454	0.00507165	60.9938	6.67228	3650.13	699.31	0.0183679	1257.89	1.32466	1567.25	0.010168	0.00687041	0.803603	0.92011	0.947667	1197.26	0.00649409	1178.36	2.04876	64	30.8077	31.6694	2.26123	15.1423	0.264572	2.20773	-0.198237	229.29	0.00277338	0.242827	5889.64	0.475179
material81	TRUEX	1225.05	1.73122e+06	-11587.2	836.516	87.5665	0.81048	4.30152	7.04464	0.000902235	10.5398	0.24212	0.156527	-0.165301	0.922142	0.978959	0.904491	0.159941	0.0048198	64.4302	6.70185	4169.08	836.516	0.0190527	1382.47	1.23752	1667.3	0.0123406	0.0080777	0.838813	0.937215	0.957389	1322.35	0.00763372	1311.79	2.06525	64	32.2894	34.7994	2.29199	16.4085	0.267174	2.16058	-0.383207	269.24	0.00235965	0.252414	5751.48	0.536053
material91	TRUEX	979.551	1.67331e+06	-8967.52	943.951	61.8443	0.877024	4.07048	5.96608	0.00145276	10.1641	0.264843	0.176403	-0.203892	0.948956	0.984791	0.917016	0.174191	0.00988299	55.1008	6.62043	3294.3	943.951	0.0223105	1105.9	1.32382	1358.45	0.0202007	0.0113562	0.807627	0.922064	0.948946	1048.21	0.0105725	1037.84	2.04179	64	27.5184	31.3157	2.38428	16.7529	0.258054	1.71748	-0.158231	280.659	0.00226292	0.300219	4888.09	0.486859
material101	TRUEX	688.631	1.87082e+06	11243.1	1046.54	68.2905	0.877488	4.09865	5.97132	0.00330299	9.71701	0.28723	0.204403	-0.241161	0.964563	0.983436	0.918004	0.199507	0.0210526	42.1458	6.48648	2318.13	1046.54	0.0321249	816.585	1.49302	975.432	0.0345058	0.0149671	0.762066	0.895278	0.937166	781.976	0.0130799	731.939	2.0219	64	21.0659	16.1732	2.61499	16.9801	0.263772	1.8584	0.509288	288.325	0.00374311	0.308542	5306.21	0.470476
material11	TRUEXTOF	903.34	2.38298e+06	9468.41	1118.13	92.8349	0.846677	4.19316	6.42482	0.0014989	10.4271	0.312174	0.238067	-0.203542	0.951765	0.978471	0.914773	0.225433	0.0158926	50.873	6.79843	3060.7	1118.13	0.018519	1042.36	1.52141	1472.13	0.0228757	0.012319	0.716299	0.879231	0.920534	962.589	0.0110837	974.381	2.20569	64	25.5357	23.7329	2.32275	17.9548	0.226612	1.88	0.34252	322.375	0.00452378	0.259738	5813.35	0.623527
material21	TRUEXTOF	1000.28	1.60927e+06	-3584.5	898.734	93.0841	0.812298	4.30549	6.90682	0.000909234	10.6845	0.26855	0.186754	-0.163082	0.92197	0.978033	0.90743	0.177031	0.00775799	56.5285	6.77014	3374.63	898.734	0.0171298	1158.67	1.34974	1469.65	0.0164554	0.00926455	0.781077	0.911331	0.940384	1096.74	0.00838335	1083.37	2.11469	64	28.4214	29.8545	2.27661	16.6024	0.244858	1.85877	-0.0314727	275.641	0.00322582	0.246055	5749.95	0.558022
material31	TRUEXTOF	990.727	1.03946e+06	-4019.82	646.876	103.005	0.725278	4.38374	7.37637	0.000952984	10.5938	0.245531	0.160706	-0.137376	0.88913	0.975933	0.901654	0.153834	0.010714	58.4725	6.60979	3336.62	646.876	0.0189029	1167.19	1.295	1390.92	0.0152848	0.00768732	0.803763	0.923244	0.946865	1118.1	0.00673096	1082.09	1.97738	64	29.3924	30.0083	2.18433	14.7719	0.280269	2.22519	-0.180208	218.21	0.00300184	0.229076	6341.09	0.471201
material41	TRUEXTOF	1058.2	1.44134e+06	-2450.79	857.927	119.758	0.755019	4.5067	8.10871	0.000832288	10.7931	0.229658	0.147441	-0.142036	0.899006	0.972172	0.893015	0.145058	0.00916261	59.1154	6.75886	3599.14	857.927	0.0170216	1241.61	1.28297	1487.41	0.0154602	0.00766313	0.813732	0.926684	0.950046	1189.46	0.00671085	1160.08	2.09773	64	29.7733	29.5007	2.23047	16.5431	0.250322	1.85079	-0.0246289	273.673	0.00355719	0.217493	6300.48	0.645397
material51	TRUEXTOF	927.702	1.38938e+06	2746.42	830.076	104.247	0.776853	4.36393	7.2303	0.00100197	10.6369	0.258876	0.17602	-0.164723	0.922969	0.975887	0.904035	0.168236	0.010425	54.635	6.75296	3122.76	830.076	0.0171762	1105.74	1.3436	1302.97	0.0182838	0.0087087	0.797646	0.918195	0.94585	1062.75	0.00776658	1015.69	2.08104	64	27.5035	26.0785	2.24585	16.1023	0.25495	1.96827	0.17124	259.283	0.00413135	0.238193	5987.51	0.542931
material61	TRUEXTOF	930.37	1.19311e+06	3766.93	729.795	103.074	0.752485	4.36046	7.18664	0.0013805	10.4585	0.268651	0.189018	-0.166692	0.922355	0.976026	0.904608	0.178373	0.00950219	55.6305	6.65886	3128.02	729.795	0.0183418	1122.6	1.42156	1355.43	0.0153339	0.00760066	0.780498	0.906569	0.941781	1075.55	0.00701247	1023.77	2.05523	64	28.1071	26.2784	2.30737	15.2904	0.261778	2.17956	0.192764	233.796	0.00403066	0.237556	6011.93	0.494264
material71	TRUEXTOF	1077.42	1.18927e+06	-2847.25	708.503	102.402	0.747441	4.38926	7.42153	0.000929192	10.6105	0.2491	0.167501	-0.152399	0.909057	0.975912	0.90095	0.164249	0.0074157	60.857	6.6893	3642.64	708.503	0.0181898	1256.29	1.29855	1543.49	0.00958892	0.00659899	0.806074	0.923289	0.947805	1196.24	0.00624598	1178.54	2.06557	64	30.7609	31.0234	2.29199	15.2428	0.261972	2.20772	-0.131082	232.344	0.00314969	0.230892	6088.9	0.50751
material81	TRUEXTOF	1157.85	1.53332e+06	-9834.67	787.975	87.1905	0.800746	4.30663	7.08999	0.000897008	10.5371	0.240897	0.155905	-0.159333	0.915799	0.978977	0.903757	0.157334	0.00450475	62.6947	6.67773	3925.87	787.975	0.0193537	1309.25	1.23655	1595.97	0.0116218	0.0080995	0.829771	0.934941	0.954314	1249	0.00759176	1242.48	2.04301	64	31.4119	33.6536	2.29199	15.9946	0.270356	2.1566	-0.349433	255.829	0.00247152	0.248478	5882.53	0.519701
material91	TRUEXTOF	968.52	1.61023e+06	-8379.22	919.976	63.6948	0.870496	4.09011	6.08427	0.00137186	10.2051	0.259428	0.171105	-0.199514	0.9465	0.98434	0.915495	0.17359	0.0101446	54.9345	6.62788	3253.51	919.976	0.022512	1098.65	1.29404	1314.78	0.0187023	0.0107399	0.824444	0.929681	0.953869	1049.59	0.0100013	1028.91	2.03616	64	27.4614	30.885	2.41504	16.5788	0.25812	1.73951	-0.149548	274.857	0.00239051	0.291718	4975.43	0.490861
material101	TRUEXTOF	706.133	1.91869e+06	10919.8	1058.55	72.2701	0.872181	4.13972	6.14261	0.00305322	9.78164	0.285274	0.203119	-0.236123	0.962875	0.982531	0.916	0.193998	0.0199536	42.8749	6.52017	2380.21	1058.55	0.0315807	826.685	1.45278	1008.81	0.0306445	0.0148239	0.758641	0.897306	0.934872	786.764	0.0130372	748.868	2.04479	64	21.3685	16.4962	2.67651	17.1003	0.259775	1.86113	0.502381	292.421	0.00408812	0.299614	5159.42	0.507664
[truncated: 1 more columns]

## Sheet: Recon_FixBinSize
ROI	Recon	-333-1AutoCorrelation	-333-1ClusterProminence	-333-1ClusterShade	-333-1ClusterTendendcy	-333-1Contrast	-333-1Correlation	-333-1DifferenceEntropy	-333-1Dissimilarity	-333-1Energy	-333-1Entropy	-333-1Homogeneity	-333-1Homogeneity2	-333-1InformationMeasureCorr1	-333-1InformationMeasureCorr2	-333-1InverseDiffMomentNorm	-333-1InverseDiffNorm	-333-1InverseVariance	-333-1MaxProbability	-333-1SumAverage	-333-1SumEntropy	-333-1SumVariance	-333-1Variance	-333GrayLevelNonuniformity	-333HighGrayLevelRunEmpha	-333LongRunEmphasis	-333LongRunHighGrayLevelEmpha	-333LongRunLowGrayLevelEmpha	-333LowGrayLevelRunEmpha	-333RunLengthNonuniformity	-333RunPercentage	-333ShortRunEmphasis	-333ShortRunHighGrayLevelEmpha	-333ShortRunLowGrayLevelEmpha	EnergyNorm	GlobalEntropy	GlobalMax	GlobalMean	GlobalMedian	GlobalMin	GlobalStd	GlobalUniformity	Kurtosis	Skewness	Variance	Busyness	Coarseness	Complexity	Contrast
material11	BACKPROJTOF	224.798	222655	2330.38	335.919	17.9161	0.898733	3.11955	2.74866	0.0248883	8.01048	0.492154	0.429965	-0.279472	0.962335	0.985605	0.931557	0.267029	0.147022	24.1078	5.59325	678.709	335.919	0.0509981	75.6856	5.19083	278.848	0.714576	0.0725416	0.303301	0.589566	0.745279	58.5874	0.0427032	52.8923	0.924403	17	5.50812	4.49902	0.498047	4.74937	0.551478	2.01675	0.526354	22.5565	0.0119078	1.7362	73.56	0.0825713
material21	BACKPROJTOF	351.635	184152	-1233.9	306.784	24.5247	0.851952	3.43073	3.64261	0.0029959	8.9991	0.366398	0.284225	-0.194499	0.925277	0.981341	0.912009	0.262974	0.0261665	33.5303	5.95012	1067.45	306.784	0.0499733	105.238	2.59926	275.74	0.165453	0.047538	0.451001	0.731754	0.813371	84.4228	0.0355329	84.8223	0.999099	17.5	7.8603	8.49792	0.499878	4.80017	0.500624	1.77065	-0.119525	23.0417	0.00780121	1.30707	81.7026	0.115045
material31	BACKPROJTOF	398.117	172686	-2063.08	260.745	28.8205	0.800958	3.54245	3.9967	0.0029763	9.03419	0.342531	0.256059	-0.166073	0.897536	0.97941	0.906694	0.236253	0.0272713	36.8856	5.87341	1222.5	260.745	0.054689	122.313	2.27494	255.06	0.13664	0.0368948	0.510897	0.769	0.842034	102.853	0.0285284	97.0631	0.971533	18	8.72398	9.50098	0.500977	4.57803	0.519602	2.1543	-0.387727	20.9583	0.0063992	1.15741	105.973	0.103758
material41	BACKPROJTOF	409.289	196277	-1377.68	310.795	33.1103	0.807456	3.64954	4.40216	0.00231603	9.25898	0.31694	0.227819	-0.16419	0.899637	0.976368	0.898001	0.213314	0.0217547	36.871	6.00382	1263.58	310.795	0.0503092	123.638	2.05924	247.056	0.118599	0.036127	0.553209	0.795755	0.859629	105.2	0.0281887	100.485	0.992469	18	8.74538	9	0.500977	4.89966	0.505211	1.85597	-0.183709	24.0067	0.00740139	1.09798	109.853	0.128113
material51	BACKPROJTOF	347.855	167551	-456.888	291.123	27.41	0.8279	3.50438	3.85885	0.00283726	9.06326	0.352362	0.267099	-0.185517	0.918362	0.979366	0.907489	0.243685	0.0255771	33.5814	5.96022	1054.05	291.123	0.0495491	109.17	2.43516	233.434	0.161367	0.0412732	0.489146	0.754397	0.832708	91.0198	0.0317477	85.0242	0.999179	17.5	7.93698	7.99805	0.499878	4.6938	0.500569	1.85572	-0.0339063	22.0318	0.00876262	1.25667	84.717	0.114061
material61	BACKPROJTOF	316.931	128322	-180.897	237.466	24.2833	0.814455	3.42425	3.60814	0.00359771	8.83504	0.371657	0.290221	-0.192264	0.920582	0.981541	0.912825	0.261325	0.0230339	32.4737	5.84909	946.335	237.466	0.0523764	102.32	2.6955	229.856	0.158127	0.0418152	0.457706	0.730979	0.819242	84.6556	0.0324488	77.319	0.992864	17.5	7.67097	7.49817	0.499878	4.29859	0.504938	2.10375	-0.0246636	18.4779	0.00902041	1.3211	81.2753	0.0913465
material71	BACKPROJTOF	364.915	146570	-1395.05	246.525	24.4137	0.819785	3.44148	3.70488	0.00305015	8.88903	0.357155	0.272492	-0.185214	0.914961	0.981346	0.910259	0.249764	0.0205792	35.1788	5.8605	1106.09	246.525	0.0552699	110.108	2.45474	264.965	0.121346	0.0423726	0.487953	0.753564	0.832195	90.4174	0.0341152	88.1708	0.994424	17.5	8.26846	9.00208	0.499878	4.45047	0.50386	2.10739	-0.282203	19.8067	0.00716092	1.28704	83.237	0.100569
material81	BACKPROJTOF	399.551	186127	-2491.92	278.024	22.7237	0.848886	3.39991	3.67162	0.00301392	8.86206	0.34692	0.258876	-0.192607	0.92129	0.982456	0.910321	0.244075	0.0206918	36.6457	5.859	1225.84	278.024	0.0569012	117.507	2.16398	263.137	0.118885	0.0423331	0.517647	0.777635	0.843041	97.3331	0.0336903	96.3481	0.969145	17.5	8.63454	9.50195	0.499878	4.66874	0.521234	2.05542	-0.410471	21.7971	0.00611205	1.34063	80.978	0.106785
material91	BACKPROJTOF	278.094	123393	-1398.34	262.144	13.7588	0.900264	3.06745	2.85309	0.00531667	8.29565	0.393068	0.308233	-0.240435	0.946799	0.986302	0.919966	0.285802	0.0383176	29.3937	5.66973	824.972	262.144	0.0608864	85.2947	2.51478	199.747	0.213063	0.0564418	0.444813	0.734172	0.806911	68.3895	0.0403396	65.8361	0.99759	15.5	6.83604	7.99976	0.499512	4.37149	0.501669	1.62229	-0.165283	19.1099	0.00647706	1.81637	47.3279	0.087637
material101	BACKPROJTOF	145.12	61811.2	690.693	194.295	10.4139	0.898257	2.88205	2.39685	0.0105174	7.68256	0.441463	0.366368	-0.255741	0.946005	0.984263	0.917795	0.325355	0.0635191	19.9148	5.34824	406.48	194.295	0.069392	51.8159	3.49866	127.159	0.464065	0.0793745	0.366101	0.666922	0.76941	41.7115	0.0514493	33.8703	0.777504	12.5	4.54209	3.50037	0.500488	3.63958	0.646114	1.73342	0.425145	13.2465	0.0148655	2.23154	25.1927	0.0753567
material11	BACKPROJ	248.936	245091	2186.29	349.898	20.4153	0.889744	3.22301	2.99533	0.0154305	8.32858	0.461704	0.396471	-0.261288	0.958348	0.985346	0.929425	0.279152	0.108971	25.812	5.75011	752.379	349.898	0.0548424	78.8671	4.21538	273.52	0.519385	0.074034	0.33375	0.626113	0.758457	61.8446	0.0458899	57.3993	0.909646	18	5.78798	5.00098	0.500977	4.88901	0.56131	2.02517	0.504499	23.9024	0.0108388	1.61024	90.8377	0.0846503
material21	BACKPROJ	380.457	217159	-1289.55	331.133	27.0216	0.849106	3.49519	3.83411	0.00271238	9.14088	0.355697	0.272594	-0.191188	0.924776	0.981575	0.912266	0.255192	0.0244787	34.8958	6.01913	1165	331.133	0.0496099	112.029	2.34651	266.727	0.142979	0.0471083	0.479469	0.752589	0.826062	91.2836	0.0358651	91.352	0.997226	18.5	8.14422	9.00159	0.501343	5.00275	0.501921	1.78149	-0.10092	25.0275	0.00745756	1.24196	97.2151	0.117578
material31	BACKPROJ	426.438	191570	-2053.04	273.512	31.7008	0.792302	3.60444	4.20298	0.0024814	9.19511	0.330921	0.243718	-0.158923	0.892114	0.979644	0.906914	0.231284	0.0199371	38.2615	5.93795	1318.32	273.512	0.0534394	128.009	2.09997	261.055	0.108055	0.0367291	0.529511	0.784444	0.848356	108.112	0.0285435	103.497	0.934929	19	9.0073	9.5	0.500977	4.72959	0.544421	2.15919	-0.358865	22.369	0.00618301	1.09898	124.693	0.105857
material41	BACKPROJ	438.4	228495	-1435.95	336.69	36.4406	0.804688	3.71403	4.62283	0.00203434	9.39674	0.308384	0.219368	-0.160374	0.897715	0.976622	0.898418	0.207194	0.017779	38.1228	6.06758	1364.23	336.69	0.048912	130.92	1.94398	251.274	0.10656	0.0369821	0.570667	0.807078	0.866149	112.735	0.0289796	106.922	0.978319	19	8.97985	9.5	0.500977	5.12718	0.514952	1.8308	-0.156737	26.288	0.00713641	1.04267	130.001	0.132379
material51	BACKPROJ	369.341	200692	-446.681	319.63	29.6967	0.829978	3.55533	4.02211	0.00270556	9.18033	0.343445	0.25817	-0.18494	0.919823	0.979941	0.908555	0.243158	0.0263479	34.4591	6.01925	1128.46	319.63	0.0487375	114.348	2.27589	232.612	0.148665	0.0427411	0.50583	0.766348	0.839509	96.3732	0.0325902	89.6632	0.999666	18.5	8.09016	7.9989	0.501343	4.92097	0.500231	1.83262	-0.00351762	24.2159	0.00830567	1.21019	100.161	0.116642
material61	BACKPROJ	332.954	159542	-198.496	266.806	25.9921	0.822457	3.46987	3.71959	0.00371647	8.92848	0.369424	0.288012	-0.194314	0.923953	0.982279	0.914765	0.2531	0.0316956	33.0303	5.9052	1002.58	266.806	0.0507871	107.005	2.5749	229.987	0.158394	0.0432662	0.460993	0.735516	0.819652	89.4592	0.0320751	80.5285	0.994729	18.5	7.73692	7.50208	0.501343	4.54661	0.503649	2.04684	0.0106406	20.6716	0.00835383	1.274	96.8067	0.0937158
material71	BACKPROJ	384.285	180772	-1561.16	276.326	26.2673	0.826386	3.49174	3.83939	0.00321747	8.98094	0.352671	0.268022	-0.18725	0.918538	0.981044	0.909714	0.242538	0.0298481	35.8759	5.91803	1173.8	276.326	0.0549289	115.07	2.31233	246.561	0.132789	0.0458594	0.494989	0.762617	0.833277	95.7585	0.0356089	91.0194	0.995337	18	8.27188	9	0.500977	4.75385	0.503229	2.00275	-0.219407	22.5991	0.00683964	1.24783	98.9214	0.104333
material81	BACKPROJ	420.064	230088	-2824.37	313.932	24.5256	0.855074	3.45605	3.79704	0.0034193	8.94114	0.346739	0.259157	-0.195393	0.925086	0.982127	0.910022	0.231214	0.0331085	37.2941	5.90989	1298.9	313.932	0.0573701	120.834	2.13486	258.505	0.140236	0.0486868	0.51604	0.777389	0.841953	100.884	0.0377506	98.4165	0.97524	18	8.54678	9.50098	0.500977	5.03725	0.517064	1.89215	-0.317354	25.3739	0.00598121	1.29691	95.9308	0.11307
material91	BACKPROJ	302.33	145252	-1617.67	283.448	14.9775	0.899624	3.1227	2.98227	0.00501427	8.41074	0.383592	0.297715	-0.237445	0.946752	0.986817	0.921197	0.278767	0.038924	30.6733	5.72932	905.649	283.448	0.0616307	89.7553	2.375	198.259	0.205721	0.0591057	0.463449	0.74742	0.815847	72.5647	0.0434753	70.0415	0.999073	16.5	6.99182	8.00024	0.499512	4.60019	0.500643	1.59212	-0.135266	21.1618	0.00591097	1.74461	57.801	0.0882828
material101	BACKPROJ	154.652	76412.3	912.448	215.765	11.1307	0.901887	2.92127	2.45578	0.011762	7.72596	0.440738	0.366633	-0.259213	0.94861	0.985535	0.921636	0.325106	0.0726921	20.3463	5.3774	439.833	215.765	0.078901	51.3728	3.3602	126.098	0.470548	0.0892426	0.38057	0.678554	0.77739	41.2682	0.0605263	34.5096	0.79447	13.5	4.45709	2.99927	0.500977	3.82765	0.635556	1.80425	0.524407	14.6509	0.013004	2.15767	33.1888	0.0730377
material11	ITERATIVETOF	308.601	257223	1563.9	363.226	28.1383	0.856205	3.42921	3.56464	0.00403922	8.91878	0.412581	0.343164	-0.225473	0.946759	0.980323	0.91782	0.289869	0.0322936	29.9886	6.00944	938.226	363.226	0.0457941	97.2388	3.54296	304.273	0.290235	0.0569407	0.403981	0.677067	0.800284	77.3016	0.0424633	75.6614	0.981307	18	7.07605	7.00049	0.500977	5.05925	0.512901	1.88769	0.298418	25.596	0.0119955	1.2558	103.247	0.120312
material21	ITERATIVETOF	387.036	225232	-1229.46	339.31	32.0678	0.827303	3.59501	4.07791	0.00237159	9.26886	0.353385	0.271268	-0.177465	0.91408	0.978601	0.908141	0.24659	0.0179342	35.2265	6.03995	1191.16	339.31	0.0467253	119.574	2.53366	283.165	0.163365	0.0417404	0.479816	0.744802	0.829999	99.268	0.0319298	95.3075	0.99441	18.5	8.36675	9.00159	0.501343	5.03081	0.50387	1.80548	-0.0993263	25.309	0.00885478	1.07899	108.208	0.137664
material31	ITERATIVETOF	443.587	211672	-1969.53	290.183	39.6261	0.759711	3.73764	4.60128	0.00239302	9.32644	0.319681	0.232543	-0.150458	0.883787	0.975297	0.90007	0.21878	0.0227176	39.0358	5.97848	1382.97	290.183	0.0508966	139.122	2.27083	266.003	0.146134	0.0331042	0.544832	0.784929	0.858741	120.268	0.0269474	109.98	0.925079	19	9.30314	10.001	0.500977	4.84092	0.551026	2.18991	-0.314812	23.4345	0.00777995	0.943173	141.072	0.12892
material41	ITERATIVETOF	447.562	247027	-1255.42	353.158	44.3206	0.776995	3.834	4.9588	0.00215116	9.46792	0.304531	0.217337	-0.154901	0.892366	0.972405	0.893096	0.203933	0.0224779	38.4891	6.08901	1402.93	353.158	0.0473102	140.058	2.19377	253.343	0.160294	0.0334434	0.572469	0.801299	0.869997	122.224	0.0267979	111.633	0.978042	19	9.18456	9.5	0.500977	5.22309	0.515143	1.8354	-0.118455	27.2806	0.0084463	0.904178	146.982	0.158521
material51	ITERATIVETOF	381.493	218490	-4.91467	332.468	37.1573	0.798947	3.67453	4.3503	0.00261753	9.29008	0.339374	0.255429	-0.179368	0.916365	0.97574	0.903195	0.236279	0.0257426	35.0808	6.06382	1174.45	332.468	0.0460693	123.88	2.51131	235.596	0.189935	0.0377347	0.514833	0.763966	0.847223	106.495	0.0295898	94.7239	0.999838	18.5	8.34216	7.9989	0.501343	5.01358	0.500112	1.88385	0.0559748	25.136	0.011252	1.02508	112.686	0.143699
material61	ITERATIVETOF	351.779	155715	227.285	263.796	33.7337	0.773241	3.62158	4.1442	0.0034149	9.0453	0.355085	0.274032	-0.179112	0.911772	0.977677	0.907124	0.24514	0.0215271	34.3082	5.92427	1069.45	263.796	0.0492562	116.784	2.69828	240.985	0.145284	0.0379881	0.490247	0.743357	0.83857	99.9882	0.0309968	87.2137	0.997345	18.5	8.15654	7.9989	0.501343	4.54838	0.501839	2.11911	0.0618767	20.6878	0.0108355	1.06749	111.195	0.114274
material71	ITERATIVETOF	410.972	165056	-1105.44	261.236	34.0817	0.769187	3.65419	4.32831	0.00240953	9.18773	0.330657	0.244979	-0.163989	0.897975	0.978311	0.90474	0.228861	0.013092	37.6395	5.95343	1265.25	261.236	0.0519818	127.827	2.29865	266.25	0.0965573	0.034728	0.535093	0.778653	0.854863	108.731	0.0296442	101.959	0.960272	19	9.00531	9.5	0.500977	4.56804	0.527283	2.2134	-0.234913	20.867	0.00735616	1.01986	133.196	0.109629
material81	ITERATIVETOF	443.936	220971	-2607.88	298.769	30.011	0.817441	3.58536	4.1957	0.00240068	9.13252	0.322965	0.233553	-0.173008	0.907036	0.98054	0.906404	0.221887	0.0139902	38.8199	5.94883	1379.28	298.769	0.054503	132.321	2.04418	262.551	0.108637	0.039081	0.56022	0.799734	0.862592	112.266	0.0331673	108.508	0.918091	19	9.21702	10.001	0.500977	4.85378	0.555692	2.14656	-0.400549	23.5592	0.00605645	1.09756	125.741	0.113795
material91	ITERATIVETOF	301.623	154158	-1443.19	291.963	18.1048	0.883221	3.24281	3.24091	0.00451455	8.54891	0.370183	0.284655	-0.221054	0.938367	0.985121	0.917656	0.275433	0.0286725	30.5391	5.75527	906.2	291.963	0.0566523	95.5745	2.60277	206.37	0.249195	0.0520282	0.451742	0.738136	0.810471	78.3152	0.036051	72.677	0.997392	17	7.18129	8.00195	0.498047	4.5948	0.501807	1.66884	-0.140096	21.1121	0.00645368	1.46621	76.5434	0.0939673
material101	ITERATIVETOF	151.116	81755.2	1089.39	219.858	13.6545	0.883052	3.04318	2.65301	0.0132044	7.76013	0.438077	0.365025	-0.247131	0.942297	0.983708	0.91934	0.310357	0.0770118	19.9564	5.35864	432.954	219.858	0.062622	57.8936	3.79618	128.252	0.569352	0.0753098	0.339049	0.647476	0.751215	47.3979	0.0421211	36.0171	0.843314	14	4.59614	3.5	0.499023	3.86011	0.604613	1.83409	0.505031	14.9005	0.013212	1.83001	43.086	0.0758973
material11	ITERATIVE	306.888	259463	1810.69	362.461	26.3171	0.864617	3.38588	3.44802	0.00382359	8.92312	0.414863	0.345323	-0.22945	0.949221	0.981533	0.920054	0.297704	0.0239287	29.8564	6.0187	930.699	362.461	0.0446932	95.9912	3.58689	310.86	0.279765	0.0555415	0.390703	0.668173	0.792523	75.17	0.040861	75.4404	0.980453	18	7.07904	6.49951	0.500977	5.03314	0.513488	1.9243	0.3258	25.3325	0.0119884	1.33291	95.3493	0.112997
material21	ITERATIVE	385.784	219121	-1152.22	332.372	29.7987	0.835444	3.54124	3.9282	0.00234591	9.23318	0.356518	0.274372	-0.183753	0.919575	0.980044	0.910986	0.257634	0.0155739	35.2216	6.04072	1183.9	332.372	0.0467194	119.639	2.50599	271.001	0.159922	0.0406892	0.477317	0.745734	0.827665	98.7924	0.0312912	95.0426	0.993615	18.5	8.39067	9.00159	0.501343	4.96419	0.504419	1.8354	-0.10728	24.6432	0.00816599	1.15196	101.62	0.126061
material31	ITERATIVE	443.311	202474	-1904.36	280.62	37.0543	0.766723	3.68972	4.43897	0.00236171	9.28428	0.325543	0.238772	-0.154993	0.888849	0.977868	0.905179	0.227611	0.019413	39.1111	5.97102	1378.89	280.62	0.0513672	138.749	2.26541	271.052	0.130674	0.0319036	0.540192	0.780812	0.857298	119.662	0.0258673	109.834	0.951153	19.5	9.34071	10.0023	0.499878	4.75272	0.533475	2.24708	-0.334743	22.5883	0.00714719	0.997963	133.397	0.118025
material41	ITERATIVE	445.896	238009	-1132.08	343.522	41.7122	0.783451	3.79252	4.80521	0.00210029	9.4344	0.309762	0.222198	-0.16086	0.899049	0.975115	0.898111	0.206415	0.0200434	38.4938	6.08733	1393.7	343.522	0.0470885	139.836	2.28973	255.893	0.16815	0.0325306	0.565797	0.794809	0.868444	121.517	0.0264542	111.097	0.988804	19.5	9.20014	9.49768	0.499878	5.14377	0.50774	1.87423	-0.11903	26.4584	0.00817206	0.950081	139.509	0.146782
material51	ITERATIVE	382.292	220782	25.6046	334.172	35.4281	0.80829	3.63454	4.21935	0.00275274	9.25041	0.346061	0.262687	-0.188005	0.92376	0.977926	0.907893	0.24314	0.0270155	35.0774	6.06604	1175.83	334.172	0.0454902	125.224	2.61986	239.951	0.199047	0.036887	0.505188	0.75586	0.843953	107.427	0.0288823	95.005	0.998865	19	8.3661	8.00171	0.500977	5.0017	0.500786	1.89041	0.0556187	25.017	0.00890406	1.08694	123.649	0.121393
material61	ITERATIVE	349.905	158350	149.793	265.323	31.5949	0.787182	3.56818	3.98199	0.00341501	9.00684	0.361779	0.280867	-0.187526	0.919225	0.979053	0.91035	0.253269	0.0185459	34.1452	5.93044	1061.39	265.323	0.048807	116.641	2.75432	241.609	0.159068	0.0377813	0.47798	0.736157	0.83262	99.3134	0.0304924	86.7506	0.997712	18.5	8.13736	7.9989	0.501343	4.5318	0.501585	2.12588	0.0449411	20.5372	0.00995551	1.14044	104.909	0.10626
material71	ITERATIVE	410.836	161495	-1255.1	257.558	32.1329	0.778158	3.60968	4.1772	0.00249074	9.12949	0.33719	0.251551	-0.170101	0.903823	0.978485	0.905595	0.235241	0.0124535	37.6553	5.93572	1263.69	257.558	0.052452	127.844	2.36596	269.313	0.103371	0.0347239	0.527733	0.773125	0.852253	108.311	0.0297409	101.78	0.978279	18.5	9.01579	9.49841	0.501343	4.52761	0.51498	2.22959	-0.275989	20.4993	0.00761766	1.0838	109.034	0.112735
material81	ITERATIVE	444.634	223051	-2704.69	300.175	28.9329	0.824174	3.55781	4.10073	0.00248635	9.0942	0.327487	0.238466	-0.177086	0.910589	0.980263	0.906212	0.228763	0.0135959	38.8239	5.94171	1381.41	300.175	0.054628	133.236	2.07794	265.829	0.113911	0.0380875	0.552391	0.795152	0.859382	113.075	0.0316355	108.827	0.939926	18.5	9.24005	9.99976	0.501343	4.84283	0.541059	2.15679	-0.418873	23.453	0.00652365	1.13951	105.613	0.121529
material91	ITERATIVE	304.831	155521	-1550.87	293.521	17.7787	0.885777	3.23002	3.20153	0.00458439	8.53465	0.37299	0.287679	-0.222033	0.938815	0.985393	0.918581	0.277506	0.029766	30.7178	5.74771	917.024	293.521	0.0567852	96.3692	2.62823	209.38	0.248244	0.0513636	0.449431	0.73548	0.810051	78.6577	0.0354352	73.5143	0.995584	17	7.23471	8.00195	0.498047	4.60211	0.503058	1.66353	-0.16104	21.1794	0.00609925	1.50919	74.6145	0.0916441
material101	ITERATIVE	152.161	82087	1081.49	220.493	13.4177	0.885275	3.03344	2.64302	0.0128889	7.7656	0.435287	0.361599	-0.248658	0.943287	0.983964	0.919488	0.313304	0.0761341	20.0392	5.36818	435.73	220.493	0.0621468	58.0652	3.82396	130.273	0.56612	0.0745241	0.342774	0.648863	0.754468	47.4213	0.0418616	36.3737	0.84853	14	4.63106	3.5	0.499023	3.86458	0.601262	1.82079	0.493014	14.9349	0.0127029	1.86555	42.1401	0.0747091
material11	TRUEX	358.13	375941	2680.44	441.491	33.5132	0.858894	3.5262	3.84545	0.00348867	9.15595	0.397016	0.326233	-0.221312	0.947398	0.980259	0.918311	0.28722	0.0243607	32.0085	6.12186	1111.61	441.491	0.0424038	112.121	3.28472	326.982	0.259088	0.053276	0.411233	0.687649	0.801234	89.9259	0.0391077	88.305	0.988318	19.5	7.5825	6.99829	0.499878	5.55129	0.508075	1.91223	0.36818	30.8169	0.0127019	1.21236	113.378	0.136138
material21	TRUEX	425.439	282038	-940.962	373.963	35.7034	0.825696	3.65206	4.24898	0.00210143	9.44247	0.346484	0.263983	-0.17938	0.918939	0.9797	0.911214	0.244118	0.015836	36.9256	6.14119	1321.64	373.963	0.0440005	131.469	2.43862	289.56	0.145077	0.0395335	0.49563	0.754373	0.837452	110.206	0.03051	105.023	0.98851	20	8.78758	9.50195	0.498047	5.27315	0.507943	1.88189	-0.0442541	27.8061	0.00727091	1.10362	134.17	0.120676
material31	TRUEX	486.204	247162	-1549.26	312.728	46.2734	0.742219	3.82867	4.89227	0.00207365	9.52547	0.313194	0.226955	-0.149228	0.886036	0.977475	0.905558	0.215277	0.0182498	40.9678	6.07374	1530.32	312.728	0.0476278	152.927	2.14086	278.782	0.10787	0.0305956	0.558664	0.792084	0.864675	134.203	0.0250683	120.998	0.941537	21.5	9.77615	9.99939	0.498657	5.04268	0.539973	2.25913	-0.218666	25.4286	0.00696693	0.92008	176.636	0.118764
material41	TRUEX	487.987	299301	-770.216	387.356	50.8554	0.7679	3.91832	5.25757	0.00192602	9.64881	0.296965	0.209919	-0.157289	0.898713	0.974116	0.896991	0.194719	0.0206305	40.1926	6.18095	1544.15	387.356	0.0441874	153.848	2.16591	262.981	0.151491	0.0311913	0.593804	0.808869	0.880083	136.945	0.0256579	122.102	0.985863	21	9.60031	9.50024	0.502441	5.47179	0.509767	1.88203	-0.0371388	29.9405	0.00780401	0.882264	184.892	0.146998
material51	TRUEX	420.697	293763	810.163	382.095	44.0813	0.793132	3.76736	4.64748	0.00247272	9.47591	0.332406	0.248825	-0.184228	0.924041	0.976713	0.906604	0.230539	0.0252418	36.6711	6.17647	1312.02	382.095	0.0423986	138.428	2.45865	249.255	0.164715	0.0357464	0.525235	0.766672	0.853118	121.166	0.0281911	105.059	0.999983	20.5	8.73976	8.49829	0.500488	5.35536	0.500012	1.96591	0.165671	28.6799	0.0108087	1.00504	141.926	0.13668
material61	TRUEX	384.002	201128	744.098	299.39	39.001	0.769492	3.68833	4.36364	0.00321539	9.18926	0.348597	0.267991	-0.184661	0.919702	0.977116	0.907715	0.246781	0.0162998	35.7158	6.01656	1181.44	299.39	0.0457922	128.593	2.70072	252.578	0.138165	0.0362126	0.500591	0.745575	0.84499	111.725	0.029936	95.6729	0.999096	19.5	8.50869	7.99805	0.499878	4.82481	0.500627	2.16476	0.153034	23.2787	0.0112011	1.05508	123.076	0.117602
material71	TRUEX	451.35	197506	-1095.35	287.85	39.4622	0.758873	3.72999	4.54267	0.00221409	9.33731	0.3283	0.243566	-0.164964	0.901948	0.977683	0.905593	0.226877	0.0112135	39.459	6.03163	1405.24	287.85	0.0485513	141.125	2.3347	284.193	0.0949354	0.0333518	0.54052	0.778329	0.858672	121.122	0.028984	112.289	0.969309	20	9.44654	9.50195	0.498047	4.80171	0.521122	2.21278	-0.199662	23.0565	0.00696775	1.00715	148.025	0.110647
material81	TRUEX	491.751	270746	-2873.75	331.026	34.7137	0.810173	3.67146	4.42529	0.00216667	9.29047	0.317498	0.229021	-0.171698	0.908522	0.978921	0.904677	0.222328	0.01194	40.8741	6.03362	1544.88	331.026	0.0514508	146.147	2.02897	284.696	0.104281	0.0370977	0.568571	0.802511	0.866807	124.873	0.031778	120.648	0.922795	19.5	9.72571	10.5022	0.499878	5.10532	0.552553	2.15957	-0.381968	26.0643	0.00644743	1.07849	123.716	0.128444
material91	TRUEX	341.773	195689	-1796.07	322.87	21.2725	0.876374	3.34667	3.48964	0.00394063	8.74352	0.356706	0.269378	-0.214306	0.936699	0.984499	0.916555	0.259648	0.0253004	32.6419	5.84573	1040.91	322.87	0.0554824	107.468	2.4431	213.993	0.217928	0.0498174	0.489973	0.757616	0.831837	90.4988	0.0364079	82.43	0.996453	18	7.67464	9	0.500977	4.85148	0.502457	1.71824	-0.159076	23.5368	0.00573536	1.46706	85.142	0.0942053
material101	TRUEX	178.029	116384	1388.51	261.198	17.146	0.8768	3.18694	2.97452	0.0117495	8.00479	0.414003	0.33782	-0.239688	0.941783	0.983365	0.918426	0.29542	0.073074	21.6348	5.48288	522.081	261.198	0.0611867	67.135	3.43127	132.679	0.497889	0.0730367	0.379639	0.676944	0.777036	57.6416	0.0415591	42.4998	0.859208	15.5	4.97314	3.99988	0.499512	4.21634	0.594371	1.85455	0.505926	17.7775	0.0123329	1.74474	50.8244	0.0831088
material11	TRUEXTOF	342.455	330672	2142.14	416.501	34.6908	0.846227	3.55181	3.92396	0.00364246	9.11837	0.395697	0.325143	-0.21315	0.941522	0.978564	0.915062	0.282682	0.0300193	31.4326	6.08279	1059.12	416.501	0.0447265	106.953	3.28459	317.197	0.260868	0.0563666	0.417974	0.688965	0.806459	86.1432	0.0421287	84.2331	0.993517	19	7.40545	6.99976	0.500977	5.42202	0.504487	1.88131	0.341743	29.3983	0.0115329	1.14685	124.685	0.136588
material21	TRUEXTOF	406.113	257257	-890.846	359.24	37.2671	0.812025	3.68588	4.3651	0.00213363	9.44699	0.342132	0.260067	-0.169185	0.908609	0.977792	0.907108	0.242174	0.0175096	36.0899	6.10771	1258.17	359.24	0.0451498	125.925	2.41369	282.366	0.144845	0.0404055	0.50166	0.758392	0.84007	106.26	0.0309962	100.367	0.993003	19.5	8.56966	8.9978	0.499878	5.18963	0.504842	1.86032	-0.0305646	26.9323	0.00899757	1.03845	124.485	0.137988
material31	TRUEXTOF	464.713	223227	-1269.31	299.965	47.8331	0.724939	3.8581	5.02427	0.00197274	9.55073	0.304742	0.21744	-0.139665	0.87284	0.975666	0.901228	0.208609	0.0173559	40.0839	6.05159	1458.16	299.965	0.0486792	146.159	2.02644	259.077	0.0989559	0.031361	0.575353	0.804328	0.87032	128.8	0.0258374	115.8	0.959274	21	9.54538	9.99756	0.502441	4.96882	0.527962	2.22641	-0.180997	24.6892	0.00741447	0.880882	185.879	0.120052
material41	TRUEXTOF	466.386	272514	-691.064	373.026	52.2112	0.75444	3.93798	5.34621	0.00182078	9.66077	0.293132	0.206449	-0.146434	0.884837	0.972248	0.893343	0.195931	0.0178613	39.3031	6.15437	1471.86	373.026	0.0449356	147.115	2.03945	253.213	0.125912	0.032339	0.589878	0.811096	0.876697	130.588	0.0263126	116.949	0.990451	20.5	9.37559	9.49927	0.500488	5.38998	0.506604	1.85324	-0.0239422	29.0519	0.00912927	0.848858	170.385	0.16356
material51	TRUEXTOF	400.732	251480	761.18	353.246	44.4721	0.776366	3.78408	4.71363	0.00223554	9.48502	0.326995	0.242932	-0.170597	0.91079	0.976419	0.905236	0.228098	0.0197756	35.9743	6.13382	1243.7	353.246	0.044364	130.977	2.27984	230.546	0.139721	0.0365622	0.537452	0.779173	0.856128	114.857	0.0290608	99.9836	0.999698	20.5	8.54665	7.9978	0.500488	5.19061	0.500209	1.9702	0.171157	26.9424	0.0108773	0.965592	150.427	0.133845
material61	TRUEXTOF	366.125	178398	904.515	282.094	39.9749	0.751762	3.72336	4.47208	0.00334924	9.18168	0.343329	0.262252	-0.172325	0.907197	0.976454	0.905494	0.238165	0.0192146	34.9626	5.97184	1122.56	282.094	0.0469057	123.368	2.65209	239.815	0.124694	0.0358574	0.508994	0.751116	0.848596	107.395	0.0299353	91.5886	0.995911	19.5	8.33454	7.99805	0.499878	4.70399	0.502832	2.18079	0.193105	22.1275	0.0117869	1.00443	130.228	0.117807
material71	TRUEXTOF	427.523	181393	-698.843	276.836	40.0045	0.747481	3.75256	4.63262	0.00224395	9.33741	0.323372	0.238664	-0.157777	0.893353	0.976182	0.90164	0.222382	0.0119397	38.3831	6.01149	1324.76	276.836	0.0490919	134.817	2.29152	268.002	0.0919258	0.0334059	0.543827	0.7824	0.85918	115.981	0.0290312	106.701	0.984046	19.5	9.19243	9.49768	0.499878	4.71215	0.511018	2.20829	-0.132007	22.2044	0.00880469	0.966102	134.607	0.123514
material81	TRUEXTOF	464.08	238921	-2428.2	311.32	34.5493	0.800218	3.67682	4.45355	0.00215202	9.2805	0.316197	0.227523	-0.165147	0.90105	0.978944	0.903946	0.215558	0.012031	39.7436	6.00775	1449.42	311.32	0.0522807	138.682	2.0155	271.549	0.0983275	0.0378185	0.570518	0.804407	0.867299	119.079	0.0321004	113.895	0.942517	19.5	9.4439	10.0023	0.499878	4.97116	0.539312	2.15782	-0.348263	24.7125	0.00676069	1.06021	126.177	0.124352
material91	TRUEXTOF	321.108	168814	-1546.82	297.951	20.7442	0.869818	3.33058	3.4593	0.00388755	8.70981	0.356933	0.269444	-0.209773	0.932818	0.984845	0.917113	0.261133	0.0242831	31.7368	5.81414	969.935	297.951	0.0572101	101.29	2.32695	198.528	0.201244	0.0507863	0.492942	0.763511	0.831283	84.7597	0.0376838	77.482	0.999149	18	7.45898	8.49902	0.500977	4.67462	0.50059	1.74037	-0.150128	21.8521	0.00588311	1.44413	87.4823	0.0884063
material101	TRUEXTOF	169.313	101825	1208.14	243.96	16.6852	0.87197	3.1712	2.9355	0.0113183	7.97606	0.416967	0.340351	-0.236955	0.939585	0.982756	0.917039	0.291151	0.070843	21.2127	5.46002	492.107	243.96	0.0634464	62.7841	3.39725	131.856	0.477304	0.0751526	0.371782	0.67312	0.771251	52.7499	0.0440739	40.3169	0.881565	15	4.86295	3.50098	0.501709	4.08387	0.579821	1.86168	0.501366	16.678	0.0122137	1.75456	51.4046	0.0779643
[truncated: 1 more columns]

[truncated: 4 more sheets: SubsetsxIter_64Levels, SubsetsxIter_FixBinSize, SubsetsxIterNonTOF_64Levels, SubsetsxIterNonTOF_FixBinSize]
